# Supplementary material for: Proteomics reveal biomarkers for diagnosis, disease activity and long-term disability outcomes in multiple sclerosis
Source: Nat Commun. 2023 Oct 30;14:6903. doi: 10.1038/s41467-023-42682-9 (PMC10616092; doi:10.1038/s41467-023-42682-9)
Supplement: Supplementary file 4 — Supplementary Data 1 [file 41467_2023_42682_MOESM4_ESM.xlsx]

## Sheet: CSF Plasma logFC
	CSF					Plasma
Protein	Discovery log2FC	Discovery FDR	Replication log2FC	Replication FDR		Discovery log2FC	Discovery FDR	Replication log2FC	Replication FDR
MZB1	3.4262	2.27118e-15	3.58213	2.99823e-13		0.0733198	0.866631	-0.0240217	0.989143
CD27	2.76714	1.95835e-13	2.72988	2.4837e-10		-0.0551945	0.866631	-0.0476283	0.95718
TNFRSF13B	2.67483	5.91657e-11	2.86521	6.0841e-10		-0.0790429	0.82934	-0.0691783	0.95718
CD79B	3.056	1.30465e-10	3.18147	4.28388e-09		0.0256083	0.934817	-0.00806167	0.996552
IL12B	1.82766	3.8247e-08	2.33543	4.86057e-10		-0.252566	0.750995	-0.07488	0.95718
CCL3	0.935161	1.25641e-06	0.860706	0.00016142		-0.278677	0.744452	-0.0920383	0.95718
ADA2	0.96493	1.58186e-06	0.842309	0.00050916		-0.16218	0.764888	0.0363867	0.98252
LTA	0.866866	2.1491e-06	0.959262	5.07021e-06		-0.227812	0.721133	-0.204063	0.76058
IL12A_IL12B	1.60598	6.67629e-06	1.95649	1.1948e-06		-0.3803	0.749645	-0.0999317	0.95718
CD5	1.09594	8.78249e-06	0.984002	0.0010252		0.0461853	0.850191	-0.104058	0.908929
FCRL5	1.03045	1.52664e-05	1.12063	4.8798e-05		-0.330615	0.721133	-0.0825917	0.95718
NEFL	1.6814	1.58367e-05	1.58198	0.000778782		0.15826	0.764888	0.15103	0.95718
LY9	0.759848	2.50861e-05	0.555573	0.0338961		-0.0858737	0.764888	-0.054215	0.95718
CD48	0.972702	2.81356e-05	0.833795	0.00491019		-0.101533	0.764888	0.103325	0.95718
CD300E	0.536597	7.36519e-05	0.304944	0.226526		-0.0927793	0.811558	0.00620667	0.996552
ICAM3	0.78417	0.000111646	0.605783	0.0378391		-0.114582	0.764888	0.0235	0.976269
MMP9	0.850105	0.000125496	0.92888	0.000337582		0.133953	0.850191	0.161975	0.95718
IL1RN	0.674041	0.00020209	0.674433	0.0020738		0.205571	0.764888	0.08145	0.95718
GZMA	0.699667	0.000202475	0.875085	4.55952e-05		-0.21489	0.749645	-0.370347	0.413046
FCRL1	0.758186	0.000348895	0.537747	0.109919		-0.0342518	0.953442	0.00390167	0.997018
TNFSF14	0.63541	0.000353054	0.658202	0.0020738		0.0829526	0.87889	-0.00326167	0.997018
CD6	0.58565	0.000363532	0.500778	0.0301024		-0.0287721	0.937486	-0.112662	0.95718
CXCL13	1.29839	0.000580155	0.993719	0.0889925		0.326519	0.764888	0.1618	0.95718
CST7	0.690119	0.00123403	0.505724	0.145367		0.25221	0.764888	0.46251	0.452548
CCL22	0.802068	0.00154224	0.67932	0.0707409		0.0567505	0.892351	-0.0428833	0.962133
ADAM8	0.554498	0.00252375	0.207877	0.393589		0.0559462	0.838176	-0.00770667	0.996552
SDC1	0.627783	0.00359219	0.709171	0.00491019		0.0279473	0.934679	-0.139663	0.94521
GZMB	0.801613	0.00361564	0.623138	0.163811		0.116614	0.8719	-0.529807	0.535865
CXCL10	1.19194	0.00361564	0.922402	0.166385		-0.448567	0.721133	-0.161732	0.95718
CD40LG	0.29285	0.00674544	0.43953	0.000113306		-0.00803028	0.998305	-0.120855	0.959443
TNFRSF9	0.506168	0.00674544	0.303983	0.279803		-0.0616969	0.845781	-0.306215	0.310997
FASLG	0.516972	0.00962549	0.281707	0.310763		-0.196779	0.721133	0.0879517	0.95718
CCL17	0.871598	0.00990612	0.600898	0.27429		-0.171965	0.840751	-0.113645	0.95718
IL2RA	0.535825	0.0108556	0.0479414	0.884404		0.0262588	0.934679	-0.114928	0.95718
CD22	0.500516	0.0112264	0.355575	0.27429		-0.0746459	0.898311	-0.0607033	0.967822
TNF	0.279319	0.0134711	0.121236	0.390504		-0.211219	0.721133	-0.139701	0.84554
CXCL11	0.647483	0.0160129	0.519766	0.230833		-0.451606	0.721133	0.332455	0.854515
CLEC6A	0.311037	0.0160966	0.253072	0.230833		-0.017901	0.962044	0.21331	0.819832
CXCL9	0.877948	0.0160966	1.52095	3.80925e-05		-0.333857	0.749645	-0.0458517	0.98252
SLAMF7	0.573848	0.0168369	0.418586	0.27429		-0.0289823	0.938486	0.151037	0.95718
CHI3L1	0.509681	0.0168369	0.52343	0.0745448		-0.0177185	0.978618	-0.162778	0.95718
CXCL8	0.44909	0.0168369	0.262763	0.310762		-0.0885946	0.82934	-0.346027	0.437752
IL18	0.362004	0.021011	0.0446874	0.844264		0.12724	0.764888	0.0155433	0.996552
FYB1	0.303241	0.0238466	0.314965	0.0849116		0.353526	0.783713	-0.264532	0.95718
SETMAR	0.266674	0.0238637	-0.00759857	0.965059		0.0599888	0.849289	-0.421435	0.0957016
KLRB1	0.535192	0.0273063	0.569282	0.0842534		-0.0873748	0.782671	0.117893	0.95718
CRTAM	0.334551	0.0273877	-0.00160548	0.993894		-0.11988	0.764888	-0.129917	0.95718
FCN2	0.406404	0.0350419	-0.140025	0.543759		0.441561	0.511628	0.101665	0.95718
TNFRSF1B	0.415994	0.0364752	0.313961	0.279059		-0.0491841	0.873371	-0.0485967	0.95718
TYMP	0.404537	0.0390369	-0.159502	0.492974		0.0571987	0.918895	-0.259812	0.89997
GZMH	0.486095	0.0467718	0.132789	0.66111		-0.170626	0.838176	-0.855688	0.310435
PDCD1	0.256899	0.048672	0.127463	0.397184		-0.065991	0.849289	-0.160193	0.84554
APEX1	0.678371	0.0525725	0.161928	0.706661		0.598689	0.721133	-0.616283	0.617643
SLAMF8	0.307453	0.0717221	0.302114	0.226526		-0.264721	0.744452	0.0689183	0.95718
ITGA5	0.32047	0.0726195	0.0258195	0.921287		0.0177026	0.943919	0.00356	0.997018
ICAM1	0.338763	0.075314	0.0196583	0.940929		-0.020446	0.966306	-0.0721083	0.95718
SIT1	0.199994	0.0788964	0.230814	0.105495		0.173095	0.744452	-0.022445	0.981676
FABP4	0.564689	0.0788964	-0.0683657	0.874448		0.486781	0.55403	-0.221355	0.95718
CASP3	0.308249	0.0788964	-0.0096181	0.96597		0.277638	0.829025	0.024135	0.996552
CD8A	0.550247	0.0788964	0.411498	0.283393		0.00108801	0.999427	0.255068	0.739214
AKR1C4	-0.258121	0.0792213	0.00557429	0.974071		0.110525	0.764888	0.10356	0.95718
HLA-DRA	0.329946	0.103077	0.201393	0.353023		-0.0380159	0.87281	-0.0580433	0.95718
VCAM1	0.286771	0.110707	0.0330343	0.886423		-0.103933	0.824393	0.0387633	0.974211
MNDA	0.336546	0.110707	-0.0297557	0.920394		0.610831	0.744452	-0.176998	0.95718
CCL8	0.726542	0.11755	-0.0172731	0.974071		-0.11276	0.866631	0.373423	0.759367
CLSTN2	-0.262265	0.144996	-0.239737	0.279059		-0.0221788	0.95401	-0.07121	0.95718
RTN4R	-0.303512	0.145452	-0.282751	0.278206		0.259978	0.618189	-0.064595	0.95718
SKAP2	0.185364	0.155263	-0.0136979	0.935908		0.531745	0.764888	0.19667	0.95718
TACSTD2	-0.199605	0.156589	-0.423605	0.000228069		-0.0778042	0.764888	-0.000833333	0.997018
NPTX1	-0.384501	0.158061	-0.337811	0.279803		-0.197539	0.750995	0.132478	0.95718
CTSO	-0.306687	0.158061	-0.188892	0.385452		0.0820299	0.767077	0.231285	0.508776
GRPEL1	0.315398	0.158061	-0.0166698	0.947584		0.352914	0.721133	-0.441607	0.483825
CD74	0.219316	0.158061	0.273798	0.131896		0.0713716	0.848075	0.055175	0.95718
CHIT1	1.25065	0.158061	1.38026	0.230833		-0.496845	0.764888	1.12715	0.44386
PLXNA4	-0.398485	0.168783	-0.360381	0.279803		0.352617	0.764888	0.0268233	0.996552
IDS	-0.106269	0.168783	-0.0909521	0.283393		0.0314844	0.764888	-0.0283583	0.95718
ULBP2	-0.428244	0.179695	-0.302352	0.34334		0.0254152	0.93051	-0.1334	0.884409
LILRA5	0.268704	0.183076	0.149077	0.449109		0.151443	0.749645	0.237143	0.485363
LAIR1	0.255636	0.19414	0.0927893	0.639577		0.142277	0.758039	-0.190078	0.701667
LGALS8	-0.282761	0.19414	-0.323247	0.232957		0.115817	0.830786	0.0794967	0.95718
SIGLEC6	0.307684	0.19414	0.116009	0.623292		0.0984453	0.764888	-0.015305	0.989143
TFPI2	-0.465168	0.200429	-0.735871	0.0369616		0.0983763	0.764888	-0.11635	0.95718
CD4	0.142109	0.205179	-0.0103314	0.937735		0.0810983	0.764888	-0.0133983	0.989143
TIMP4	-0.326218	0.210669	-0.275357	0.310762		0.0151931	0.966306	0.093025	0.95718
DPP10	-0.300517	0.210669	-0.315612	0.27429		0.00186829	0.998305	-0.17254	0.779347
ASGR1	0.272756	0.210669	-0.151148	0.461576		0.213431	0.511628	-0.01735	0.98252
ITGB2	0.271814	0.210669	0.132557	0.518997		-0.202657	0.721133	0.0234283	0.98252
CA1	0.693631	0.210669	-0.00545357	0.992762		0.0651718	0.932648	-0.127742	0.95718
PGLYRP1	0.33497	0.218917	-0.189522	0.461087		0.0882207	0.854618	-0.0794983	0.95718
CD163	0.238883	0.218917	-0.0880226	0.646951		-0.188655	0.764888	-0.08837	0.95718
SEMA7A	-0.256997	0.234558	-0.257248	0.279803		-0.184501	0.721133	0.06564	0.95718
CNTNAP2	-0.28239	0.234558	-0.278513	0.279803		-0.394856	0.618189	-0.0530517	0.962133
CD209	0.317155	0.234558	0.0615748	0.830801		-0.200232	0.749645	-0.0457283	0.959443
SPP1	0.077235	0.237021	0.0596205	0.343259		0.0529325	0.903381	0.0360483	0.979125
CTSZ	0.226978	0.24368	-0.097315	0.599865		0.0547771	0.905585	0.00111	0.997018
GFER	-0.266494	0.2437	-0.295756	0.27429		0.0907557	0.892351	-0.239542	0.95718
FLT3	-0.241529	0.254458	-0.214166	0.310762		-0.12037	0.749645	-0.058705	0.95718
MSR1	0.31828	0.262839	-0.0127752	0.96597		-0.0750703	0.854618	-0.00912167	0.996552
FGF23	-0.312811	0.262839	0.0200117	0.947183		-0.259209	0.764888	0.111765	0.95718
SEMA4C	-0.198686	0.262839	-0.150575	0.352392		0.0158701	0.934817	0.0784383	0.95718
CD200	-0.262179	0.268648	-0.31104	0.27429		-0.0713767	0.767077	-0.0233183	0.969986
CA4	-0.261344	0.273877	-0.253565	0.283393		-0.0559782	0.850191	0.061885	0.95718
TPP1	-0.062261	0.28242	-0.0376857	0.461087		0.0618861	0.85864	0.105702	0.95718
MMP7	0.39294	0.28242	0.168165	0.616052		0.0982541	0.7782	-0.358948	0.358248
NPM1	0.276638	0.28242	0.0697348	0.782096		0.408825	0.750995	-1.12583	0.0957016
CCL25	-0.580355	0.28242	-0.253132	0.613082		0.0593349	0.898311	0.298507	0.738653
CCL21	0.241139	0.286897	-0.0368093	0.880603		-0.097272	0.767077	-0.25151	0.538654
SFTPD	-0.443206	0.286897	-0.200694	0.599697		-0.12078	0.849289	-0.0649933	0.960466
CALCA	0.272097	0.286941	-0.0899257	0.709285		0.169376	0.784503	-0.17356	0.95718
CA11	-0.281979	0.293823	-0.146031	0.53445		0.0127578	0.934679	0.000445	0.997018
CPPED1	-0.281312	0.297976	-0.094315	0.708113		0.189284	0.767077	-0.0895317	0.95718
PILRA	0.244974	0.318338	0.119874	0.574541		0.000487866	0.999679	0.05769	0.95718
CDH1	0.162788	0.318338	-0.108753	0.433146		-0.000268716	0.999679	0.000311667	0.998937
PDLIM7	-0.170275	0.318338	-0.00293976	0.98445		0.428095	0.764888	0.16582	0.95718
CRADD	0.283577	0.319169	0.151885	0.532322		0.343846	0.764888	-0.12076	0.960466
MDGA1	-0.435293	0.322304	-0.386032	0.327845		-0.273901	0.754301	-0.042345	0.981676
SRP14	0.25623	0.322304	-0.0290248	0.921287		0.278764	0.764888	-0.580757	0.504019
SPOCK1	-0.240092	0.322304	-0.238056	0.300907		-0.0436666	0.850191	-0.0515367	0.95718
CR2	0.348715	0.322304	0.26948	0.37525		-0.0491835	0.934817	0.0377217	0.989143
L1CAM	-0.238906	0.322304	-0.311177	0.250917		-0.131068	0.764888	-0.0540567	0.95718
DCTN6	0.204979	0.322304	-0.142473	0.420547		0.171453	0.824393	-0.423422	0.765023
CCL14	0.243836	0.3266	-0.255621	0.283393		-0.0522783	0.925187	-0.168137	0.95718
ITGB1BP1	-0.239827	0.329488	0.139675	0.503554		-0.187596	0.744452	-0.177738	0.804681
LRIG1	-0.320621	0.329614	-0.36055	0.279803		0.166444	0.744452	0.043935	0.95718
IL5RA	0.237293	0.337232	0.261561	0.279803		-0.188239	0.764888	-0.0858417	0.95718
NPTN	-0.275008	0.337232	-0.308162	0.279803		0.0677445	0.905585	-0.160318	0.95718
CA3	0.893638	0.337232	0.352113	0.676433		-0.23258	0.764888	-0.624068	0.310997
CDON	-0.336266	0.342371	-0.166049	0.595225		0.0320965	0.905585	-0.240847	0.475745
CD160	0.317761	0.342371	0.0629295	0.851404		-0.0689794	0.849289	-0.148742	0.922393
STAMBP	0.128443	0.342371	0.00261857	0.982696		0.166832	0.839873	-0.137847	0.95718
LIFR	-0.258772	0.342371	-0.238727	0.324955		-0.0304767	0.892351	0.11667	0.82021
PRCP	-0.183021	0.350276	-0.118377	0.467555		0.0194082	0.95401	-0.046775	0.95718
PAG1	0.213128	0.357415	0.0239088	0.92589		0.307548	0.744452	0.08491	0.95718
ARSB	-0.239952	0.359557	-0.233965	0.31575		0.115756	0.839928	0.0184283	0.996552
TPSAB1	0.290947	0.359557	0.201612	0.449109		-0.00659058	0.997186	-0.013355	0.996552
PTPN1	0.13018	0.359557	-0.0359312	0.784228		0.294475	0.764888	0.105045	0.959443
LCN2	0.268197	0.359557	0.101454	0.700989		0.138369	0.776667	-0.0126517	0.996552
LBR	0.199731	0.366373	-0.000698333	0.996152		0.449765	0.744452	-0.111013	0.95718
ARSA	-0.184607	0.366373	-0.034814	0.868127		-0.027274	0.954406	-0.260835	0.828708
INHBC	0.214028	0.366373	0.1842	0.352761		0.334989	0.511628	0.146598	0.95718
EBI3_IL27	0.264999	0.366373	-0.0852836	0.751654		-0.106529	0.764888	0.0730867	0.95718
SERPINA11	0.173867	0.366373	-0.00724238	0.967955		-0.0557355	0.895347	-0.0789883	0.95718
IL18R1	0.251864	0.367793	-0.0579167	0.830801		0.245182	0.618189	0.239185	0.545583
ATP5IF1	0.271653	0.368375	0.0402669	0.899778		0.673377	0.749645	-0.215107	0.95718
CAPG	0.250035	0.371715	-0.0316993	0.917297		0.202585	0.764888	-0.550535	0.310997
DPT	0.301725	0.376496	-0.0499119	0.88605		-0.136031	0.764888	-0.360878	0.310997
CD1C	0.139073	0.38206	0.0956264	0.461087		-0.156333	0.721133	-0.175902	0.504019
BAIAP2	-0.237149	0.384519	-0.184251	0.406764		0.433895	0.511628	-0.0711067	0.95718
VCAN	-0.224219	0.387753	-0.200706	0.349241		-0.14099	0.744452	-0.194067	0.520811
FGF19	-0.330735	0.387753	-0.48069	0.235203		-0.524994	0.541916	0.210967	0.95718
SERPINA9	0.15448	0.387753	-0.00983357	0.950837		-0.350966	0.749645	-0.352842	0.819832
RSPO3	-0.207314	0.387753	-0.236435	0.283393		-0.101071	0.764888	-0.0959367	0.95718
CPM	-0.303643	0.387765	-0.243836	0.395133		0.23315	0.721133	-0.18793	0.834621
TNFSF12	-0.218465	0.390378	-0.233457	0.310624		-0.0762012	0.767077	0.006275	0.996552
PCDH17	-0.215915	0.397007	-0.205982	0.343259		0.13424	0.749645	0.04995	0.95718
IL17RB	-0.234292	0.397007	-0.254115	0.310562		0.16691	0.764888	0.247952	0.819832
F11R	0.176569	0.397007	0.079595	0.658975		0.190783	0.764888	-0.130308	0.95718
WIF1	-0.445166	0.397007	-0.811869	0.0889925		0.0325997	0.903942	-0.0434667	0.95718
EGFL7	-0.248662	0.398641	-0.378647	0.230833		-0.094383	0.764888	-0.04518	0.95718
LILRB2	0.243227	0.40074	0.0673276	0.797332		-0.128479	0.764888	0.166493	0.89997
CNTN4	-0.238521	0.40074	-0.312733	0.278206		-0.10529	0.764888	-0.137463	0.834197
PKLR	0.335055	0.40074	0.137752	0.697458		0.133098	0.823273	-0.143813	0.95718
IGFBP7	-0.0810466	0.40074	-0.00927548	0.927132		-0.214595	0.744452	-0.0916667	0.95718
PTN	0.377154	0.40074	-0.309114	0.397184		0.0832358	0.866631	0.182738	0.947972
SIAE	-0.0854823	0.40074	-0.0612721	0.461087		0.141175	0.764888	-0.00867833	0.996552
CXCL1	0.366475	0.40074	0.30653	0.388937		0.277771	0.764888	-0.522355	0.663559
TNFRSF10A	0.220341	0.401879	0.0361681	0.891389		0.0362516	0.895347	-0.0792333	0.95718
ENO2	-0.200182	0.401879	-0.216571	0.313115		0.104081	0.888578	-0.0929033	0.95718
LEP	0.22816	0.407146	0.278405	0.279803		0.612362	0.721133	0.676702	0.617643
HMOX2	-0.178322	0.407146	-0.079146	0.673924		0.158914	0.764888	-0.264512	0.617643
TNFRSF4	0.263977	0.407146	0.487179	0.0966462		0.0732916	0.820519	-0.031515	0.962133
LGALS9	0.183482	0.407146	0.050514	0.804086		0.112219	0.764888	-0.146823	0.828708
FCGR3B	0.188045	0.407146	0.068606	0.734228		-0.0568111	0.908032	0.132138	0.95718
MFGE8	-0.256718	0.409673	-0.475937	0.0966462		-0.05999	0.895347	-0.24148	0.834197
CCL4	0.286097	0.416213	0.402542	0.27429		-0.684134	0.474914	-0.151487	0.95718
UXS1	-0.185237	0.416213	-0.130576	0.478481		0.0860322	0.89002	0.300125	0.828708
LTBP3	-0.242889	0.418116	-0.265391	0.31575		-0.0132109	0.977374	-0.28648	0.62305
KYAT1	-0.202483	0.418116	-0.223153	0.31575		0.173732	0.804572	-0.0837117	0.959443
SMPD1	-0.269107	0.418116	-0.282513	0.324104		0.122212	0.767077	0.182097	0.929348
CD28	0.200715	0.418116	-0.146162	0.466954		0.00256096	0.998305	-0.118058	0.897184
ITGB5	-0.205375	0.418116	-0.269077	0.279803		-0.0518362	0.896578	-0.0805133	0.95718
OSCAR	0.255724	0.420625	0.213431	0.406764		0.0709733	0.810233	0.126795	0.89997
NFASC	-0.0754941	0.420625	-0.0743033	0.34334		-0.139343	0.754301	0.02454	0.974904
ICAM4	0.238532	0.420625	0.218838	0.36582		-0.0505472	0.912951	-0.100242	0.95718
IL6	0.315098	0.420625	0.129369	0.705334		0.53465	0.744452	0.290374	0.95718
CRIM1	-0.185924	0.420625	-0.242114	0.279803		0.0220963	0.909593	-0.063875	0.95718
FGF5	-0.209115	0.420625	-0.253924	0.283393		-0.0396965	0.895347	-0.119493	0.947972
ANGPT1	-0.228019	0.420625	-0.0348507	0.907252		-0.208531	0.849289	-0.129922	0.959443
MB	0.706654	0.420625	0.0552976	0.947584		-0.359589	0.721133	-0.707857	0.123334
TNFRSF10C	0.17606	0.423015	0.0483845	0.813551		0.138934	0.764888	0.444987	0.310435
RET	-0.187436	0.423015	-0.0227748	0.926949		0.192481	0.764888	-0.1476	0.95718
ASAH2	-0.229432	0.423015	-0.092056	0.715247		-0.00575505	0.994979	0.133528	0.95718
KLK11	-0.0859102	0.423015	-0.00868071	0.937221		-0.0225303	0.913777	-0.280558	0.14306
CD300LF	0.420293	0.424661	0.629061	0.27429		0.0901158	0.892351	0.261433	0.936607
PSME2	0.24338	0.433352	0.162137	0.519544		0.121594	0.805059	-0.116693	0.95718
AGRP	-0.264713	0.438642	-0.355859	0.279803		-0.0465649	0.924496	0.135485	0.95718
IL15RA	0.178304	0.438642	-0.127955	0.492974		-0.0919934	0.767077	-0.233833	0.617643
QDPR	-0.142898	0.438642	-0.152377	0.328607		0.25171	0.764888	-0.150428	0.95718
PODXL2	-0.084073	0.441969	-0.124452	0.27429		0.13248	0.744452	-0.0620433	0.95718
FURIN	-0.0907019	0.443666	-0.112653	0.286851		0.0588842	0.89179	0.0616183	0.95718
DPP6	-0.174348	0.444178	-0.190539	0.324104		-0.109878	0.764888	-0.124968	0.95718
DPP4	0.160729	0.444463	-0.226908	0.278206		-0.0614839	0.895347	-0.24368	0.834197
PRSS27	-0.26101	0.444463	-0.343035	0.279803		-0.100746	0.764888	-0.096245	0.95718
CCN1	-0.29526	0.445994	-0.364261	0.297642		-0.0849318	0.909593	-0.124892	0.95718
SORD	0.234295	0.446716	0.0805143	0.772375		0.251507	0.764888	-0.320202	0.936531
AKR1B1	0.271547	0.446947	-0.11965	0.700989		-0.215505	0.823273	-0.107878	0.959443
PLA2G15	-0.210299	0.446947	-0.224354	0.34212		0.0981785	0.764888	0.121705	0.819832
IL6ST	-0.155153	0.446947	-0.215751	0.279803		0.00318649	0.988169	0.0311417	0.95718
MSMB	0.26885	0.446947	0.0244979	0.943933		-0.0291035	0.95401	-0.368242	0.617643
CDH15	-0.291553	0.446947	-0.415053	0.279059		0.0751723	0.877563	-0.096185	0.95718
GPNMB	0.264765	0.446947	0.229448	0.417029		-0.097461	0.764888	-0.080735	0.95718
LAMP2	-0.141285	0.446947	-0.111344	0.461087		0.110484	0.721133	-0.0251933	0.95718
IL18BP	0.196435	0.446947	0.109884	0.616052		-0.100703	0.854618	0.121888	0.95718
SIGLEC9	0.285537	0.446947	0.181932	0.559922		0.0580976	0.835881	0.155133	0.765023
FUT3_FUT5	0.227515	0.446947	0.00951381	0.972996		0.15177	0.764888	0.306395	0.573844
PILRB	0.228142	0.446947	0.209314	0.393518		0.155472	0.764888	0.260683	0.778191
NELL1	-0.260275	0.446947	-0.236104	0.397184		-0.179598	0.749645	-0.0270833	0.979125
TNFRSF6B	0.359452	0.446947	-0.0332855	0.943933		-0.114272	0.820519	-0.335303	0.617643
PNLIPRP2	-0.787935	0.446947	-0.808049	0.349241		-0.637759	0.820519	2.90394	0.309759
IL20	0.135793	0.44796	0.0396545	0.813551		0.146743	0.764888	-0.139822	0.927274
CBLN4	-0.274113	0.44796	-0.273022	0.361366		-0.021215	0.922699	0.0658467	0.95718
IL1RL1	0.212141	0.44796	-0.240168	0.324104		0.130184	0.830957	0.0114	0.996552
CD244	0.155707	0.44796	-0.192166	0.310562		0.0473466	0.834382	0.00205333	0.997018
CHRDL2	-0.215624	0.44796	-0.190462	0.417029		-0.0933846	0.854618	-0.00481167	0.997018
SPRY2	-0.205723	0.44796	-0.282149	0.279803		0.19561	0.820519	-0.185378	0.95718
SEMA3F	-0.285917	0.44796	-0.285876	0.361366		0.0683886	0.767077	0.0309017	0.95718
IFNGR2	-0.202119	0.44796	-0.338004	0.237045		0.141723	0.7782	-0.0878083	0.95718
COL1A1	0.108722	0.448967	-0.0801081	0.501328		-0.135329	0.764888	-0.201978	0.628304
CD300C	0.218291	0.448967	0.0204717	0.943933		0.0856688	0.767077	-0.0280583	0.971627
IGSF3	-0.219056	0.448967	-0.296548	0.279803		-0.03869	0.895347	-0.06782	0.95718
CES1	0.135109	0.448967	0.0967905	0.515459		-0.0906856	0.896079	-0.225185	0.95718
LILRB1	0.19852	0.448967	0.0945143	0.692985		-0.075326	0.804572	0.088865	0.95718
FXN	0.0918766	0.448967	-0.0719238	0.477693		0.356726	0.764888	-0.204535	0.95718
PI3	0.244529	0.448967	0.127263	0.657979		0.10728	0.769796	-0.0215533	0.989143
POLR2F	0.114891	0.448967	-0.0125593	0.937221		0.0947185	0.764888	-0.371672	0.152761
MEGF10	-0.198743	0.448967	-0.16763	0.449109		-0.259047	0.721133	-0.197492	0.828708
PLAT	-0.159459	0.449019	-0.358517	0.057844		-0.153526	0.807123	0.02709	0.99423
GRN	0.142495	0.454713	0.0270021	0.890811		-0.0556135	0.838176	-0.06209	0.95718
LAMA4	-0.193352	0.454796	-0.296855	0.27429		-0.030268	0.912285	-0.181575	0.720583
PTH1R	-0.169393	0.45558	-0.19332	0.328607		0.0100253	0.960723	-0.107323	0.834621
TEK	-0.193857	0.458636	-0.260512	0.283393		0.173401	0.511628	0.06293	0.95718
EPCAM	-0.224064	0.459288	-0.0995302	0.712494		-0.474628	0.721133	0.519382	0.663559
EGFR	-0.173749	0.459487	-0.252377	0.279803		-0.10333	0.764888	0.003215	0.997018
TYRO3	-0.167292	0.459487	-0.200497	0.316011		0.0147413	0.95401	0.169057	0.726641
UMOD	0.194246	0.460058	-0.011096	0.96597		0.00616045	0.997186	0.09907	0.95718
PAM	-0.234917	0.460058	-0.272194	0.328607		-0.141565	0.764888	-0.0891167	0.95718
B4GAT1	-0.124644	0.460949	-0.184513	0.279803		-0.0789593	0.767077	-0.124848	0.89997
SIGLEC1	0.224418	0.463357	0.235506	0.357308		-0.118902	0.764888	0.14593	0.947972
PDGFA	-0.10584	0.463357	-0.106337	0.384612		-0.237952	0.786383	-0.0720867	0.979125
PDCD6	-0.11648	0.463357	0.186357	0.27429		-0.0213192	0.960387	0.0500883	0.960466
SORT1	-0.179886	0.463357	-0.19264	0.352761		-0.0366348	0.904093	0.085825	0.95718
ICAM2	0.158185	0.463357	-0.0827262	0.669315		-0.0353019	0.912285	0.177252	0.819832
GPC5	-0.231051	0.463357	-0.257715	0.34334		-0.19012	0.764888	-0.469972	0.358248
ENTPD6	-0.185435	0.463357	-0.215594	0.328607		0.00523132	0.981731	-0.0721017	0.95718
TIMP3	-0.341605	0.467543	-0.489065	0.279803		-0.15712	0.888578	0.019385	0.996552
IL1R2	0.241334	0.467543	-0.138564	0.632584		0.0328219	0.86447	0.0156683	0.974904
DDR1	-0.16591	0.467543	-0.179816	0.352392		0.0639451	0.764888	-0.129263	0.70878
EFNA1	-0.206494	0.469293	-0.254567	0.31575		0.122912	0.764888	-0.151805	0.778191
ERBB4	-0.190469	0.469293	-0.260032	0.286851		-0.055108	0.809711	-0.0669817	0.95718
IDUA	-0.18982	0.479582	-0.366297	0.185779		0.126545	0.764888	0.13971	0.954654
ELOA	0.197571	0.482976	0.240985	0.324104		0.385572	0.721133	-0.660043	0.310997
SPON1	-0.217154	0.482976	-0.334642	0.279803		-0.0235553	0.938486	-0.089335	0.95718
GPC1	-0.299163	0.482976	-0.417243	0.283393		-0.103114	0.764888	-0.274988	0.358248
NPPC	-0.0570089	0.484532	-0.0872938	0.279803		0.200804	0.764888	-0.292085	0.768557
FOLR1	0.0666758	0.48492	0.0242674	0.782096		0.000109367	0.999679	-0.0896267	0.94521
IGF1R	-0.163994	0.48492	-0.264296	0.27429		-0.0903811	0.764888	0.0440567	0.95718
DCBLD2	-0.227462	0.48492	-0.260277	0.34334		0.128644	0.764888	0.049015	0.95718
LRP11	-0.295168	0.48492	-0.373497	0.31575		0.0532276	0.874567	-0.002685	0.997018
SFRP1	-0.414298	0.48492	-0.250305	0.623292		0.101931	0.811222	-0.134552	0.95718
MLN	-0.186615	0.48492	-0.342023	0.232957		-0.226968	0.767077	-0.340802	0.908929
CD33	0.307974	0.485812	-0.198838	0.600939		0.00644104	0.998305	-0.00823667	0.997018
TINAGL1	-0.174384	0.48727	-0.230294	0.310763		-0.0200633	0.934679	0.114692	0.864693
PCDH1	-0.110958	0.487533	-0.134719	0.328607		-0.00872268	0.95401	-0.0460867	0.95718
IGFBPL1	-0.19114	0.487533	-0.189582	0.406764		-0.0568414	0.866631	-0.0878267	0.95718
CEACAM1	0.216824	0.487533	-0.0339857	0.921287		0.0455169	0.823394	0.00890167	0.99423
MAP2K6	-0.231314	0.487533	-0.243198	0.384612		0.31791	0.783713	0.150408	0.959443
GPR37	-0.241073	0.488119	-0.281353	0.34334		0.159947	0.767077	-0.214462	0.94521
GNLY	0.230375	0.488119	0.102418	0.732915		-0.147993	0.764888	-0.2906	0.739214
TNFRSF8	-0.194909	0.494842	-0.115044	0.641858		-0.034729	0.929722	-0.0195433	0.991641
MITD1	0.145518	0.494842	0.02838	0.899778		0.590546	0.764888	-0.048975	0.996552
KLK6	0.0757999	0.494842	0.0979512	0.31575		0.058897	0.849289	-0.247607	0.463171
ADAM15	-0.200157	0.494842	-0.20063	0.406764		0.0324029	0.904194	-0.0417083	0.95718
ANG	0.177272	0.494842	-0.11735	0.599865		0.0810711	0.823273	0.03679	0.960466
ADA	-0.202544	0.498449	-0.105628	0.695105		-0.0155041	0.960723	-0.167703	0.834621
ESM1	-0.244917	0.501707	-0.334724	0.310762		-0.0783254	0.784503	-0.00542333	0.996552
DKK3	0.0301807	0.505362	0.0161769	0.685882		-0.159711	0.758039	-0.112347	0.95718
BLVRB	0.134216	0.511116	0.0563312	0.758325		-0.0739747	0.892351	-0.231058	0.89997
TNFRSF11A	0.207885	0.511116	0.103999	0.705334		0.190499	0.721133	-0.104915	0.95718
FCGR2A	0.240762	0.512099	0.11597	0.716717		-0.130647	0.850191	0.155405	0.95718
FIS1	-0.240397	0.512099	-0.303475	0.328607		0.164003	0.83465	-0.390735	0.82021
CTSS	0.137999	0.51623	0.102861	0.555257		0.0357224	0.87281	0.117458	0.779256
DDAH1	-0.178398	0.51623	-0.244861	0.315278		0.135209	0.764888	-0.276192	0.739214
LRRN1	-0.172802	0.51623	-0.301687	0.27429		0.0176209	0.95401	-0.284132	0.44386
PRL	0.297741	0.519286	0.520442	0.27429		0.477519	0.721133	0.364902	0.844829
VEGFA	-0.198694	0.520184	-0.319483	0.279803		0.13597	0.764888	0.0716517	0.95718
SNAP23	-0.140371	0.521025	0.0205355	0.927783		0.533013	0.764888	-0.03849	0.996552
CD14	0.367489	0.528392	-0.0917498	0.874203		-0.0596492	0.934679	0.230918	0.95718
BTN2A1	-0.130894	0.528392	-0.151646	0.362466		0.00583	0.981218	-0.148433	0.66133
CNTN1	-0.115392	0.528392	-0.124304	0.395133		-0.17774	0.749645	-0.0745733	0.95718
SPINT2	-0.0645389	0.528392	-0.0836212	0.328607		-0.0242323	0.934817	-0.0646733	0.95718
S100P	0.0896386	0.528392	-0.0267033	0.843291		0.200612	0.749645	0.0820283	0.95718
KIT	-0.158412	0.528392	-0.290466	0.27429		-0.090621	0.830786	0.00222667	0.997018
TIA1	0.102077	0.528392	0.0118981	0.941636		0.17171	0.850034	-0.201305	0.95718
VNN2	0.323085	0.528392	0.201605	0.641858		0.0456306	0.912951	0.274713	0.734866
F9	0.160773	0.528392	-0.0737193	0.744437		0.128718	0.764888	0.0610483	0.95718
VTA1	0.121164	0.528392	0.0867731	0.590596		0.222706	0.823394	-0.0336567	0.996552
DNPH1	0.177279	0.528392	0.0341857	0.907249		0.162757	0.817477	-0.09046	0.95718
VASN	0.0962281	0.533585	-0.0118593	0.938855		0.104133	0.865085	-0.135393	0.95718
IGFBP1	-0.183541	0.533585	-0.176387	0.458625		-0.55348	0.749645	-0.351953	0.95718
TXLNA	0.129075	0.534578	-0.0598198	0.744437		0.493926	0.754301	-0.322432	0.95718
VSIG4	0.203114	0.535368	-0.195143	0.460576		0.00356269	0.998305	-0.0619283	0.95718
IL34	-0.157775	0.537306	-0.136045	0.505312		-0.110983	0.764888	0.0655983	0.95718
ENTPD2	-0.167621	0.537306	-0.166714	0.449109		0.00207884	0.998305	-0.06823	0.95718
NELL2	0.0671708	0.537306	0.105124	0.283393		-0.0314148	0.912285	0.0239983	0.979125
APP	-0.0656088	0.537306	-0.105069	0.279803		-0.180807	0.764888	-0.180577	0.95718
TGFBI	0.157735	0.537306	-0.111636	0.60132		-0.00776296	0.990818	-0.00183833	0.997018
TNR	-0.117088	0.537314	-0.0446031	0.793395		0.0822623	0.838176	-0.0256233	0.98252
WFIKKN2	-0.0694917	0.537314	-0.0843002	0.356719		-0.144668	0.764888	-0.142303	0.89997
PTGDS	0.0354367	0.537314	0.0447667	0.34334		0.0419102	0.932648	-0.292225	0.742343
DSC2	0.168107	0.537314	0.0149224	0.950837		-0.0441099	0.895952	-0.121597	0.95718
TIMP1	0.143059	0.537314	-0.162943	0.386761		-0.0637801	0.895347	-0.180435	0.95718
PLIN3	0.0961878	0.538235	0.0514829	0.705334		0.147331	0.764888	-0.16044	0.95718
RGMB	-0.223956	0.538235	-0.369894	0.279803		-0.0331263	0.895347	-0.225323	0.452548
RASA1	0.107586	0.538235	0.00335952	0.982696
ADAM23	-0.111984	0.538235	-0.192347	0.279803		-0.0218309	0.937486	0.0659417	0.95718
CPB1	-0.223686	0.538235	-0.157516	0.612368		-0.0299058	0.949579	0.299763	0.759367
ISLR2	-0.230608	0.538235	-0.265021	0.386761		0.00270338	0.998305	0.125223	0.95718
CC2D1A	0.109592	0.538235	0.0510129	0.751654		0.200911	0.824565	-0.02858	0.996552
CDH2	-0.162377	0.538235	-0.20846	0.34334		0.245358	0.721133	-0.0265417	0.981631
RNASET2	0.104809	0.538235	0.0345852	0.830801		-0.0490867	0.854618	0.100282	0.954654
COLEC12	-0.0485493	0.538235	-0.0516638	0.4223		0.0486248	0.866631	-0.28208	0.310997
REG1B	0.255137	0.540489	0.240355	0.478463		0.0235499	0.967673	0.540798	0.41476
TGFA	-0.137938	0.540489	-0.134472	0.464847		0.102352	0.764888	0.11078	0.95718
CRH	-0.2234	0.540489	-0.312907	0.323578		-0.181962	0.849289	0.230047	0.95718
ENPP5	-0.0947776	0.540489	-0.138039	0.31575		0.00126523	0.999427	-0.21079	0.767716
DRAXIN	-0.214704	0.540489	-0.394631	0.27429		-0.0295329	0.936513	-0.231462	0.767716
IL6R	0.164442	0.540489	-0.0701898	0.774232		-0.0376565	0.938486	0.0175567	0.996552
IL10RB	0.142691	0.540489	0.0867688	0.673055		0.180135	0.721133	-0.015385	0.988403
SIGLEC10	0.156305	0.540489	0.0812283	0.719684		-0.0580407	0.849289	0.0657967	0.95718
CGREF1	-0.0885467	0.540489	-0.0732481	0.540404		0.158703	0.764888	0.0935833	0.95718
LHB	-0.107841	0.543248	0.0979086	0.501328		0.191132	0.776667	0.434702	0.726641
BSG	-0.135895	0.544507	-0.19282	0.323526		0.0338318	0.849289	-0.0872083	0.828708
ROBO2	-0.201003	0.544507	-0.290376	0.315931		-0.0588888	0.764888	-0.07519	0.936531
CSTB	0.138382	0.544507	-0.022506	0.926553		0.0566162	0.888578	-0.117187	0.95718
REG3A	0.188624	0.544507	-0.0493119	0.874448		0.0487826	0.926921	0.320975	0.752414
CTSD	0.0822576	0.54822	0.0652931	0.56876		-0.0241156	0.95401	0.00306333	0.997018
MCAM	-0.205038	0.550239	-0.353643	0.279803		-0.138914	0.849289	-0.180848	0.95718
SEZ6L	-0.0714575	0.552743	-0.12037	0.279803		-0.0292364	0.904194	-0.102343	0.94521
C1QA	0.129053	0.552969	0.0699674	0.712595		-0.0879709	0.764888	0.088375	0.936607
BMP4	0.33443	0.554119	-0.45773	0.343259		0.0551427	0.866631	-0.162342	0.828708
CA2	0.193434	0.556071	0.198848	0.459756		0.0311944	0.968641	-0.0924067	0.960466
CALB1	-0.110342	0.55838	-0.132539	0.386761		0.111029	0.824565	-0.020655	0.996075
CD69	0.164657	0.55838	0.224701	0.343259		0.395909	0.764888	0.12531	0.963526
EPHA2	0.154245	0.55838	-0.0948333	0.680494		0.0360664	0.888578	-0.093895	0.947972
NPY	-0.158589	0.55838	-0.032745	0.908188		-0.132894	0.850191	-0.21194	0.95718
FST	-0.141832	0.559284	-0.239201	0.282006		0.198821	0.764888	-0.177113	0.95718
TNFRSF1A	0.140433	0.560651	-0.00705667	0.974071		0.0339227	0.895347	-0.101393	0.954654
LY6D	0.16103	0.560651	-0.28074	0.279803		0.0845149	0.767077	-0.355303	0.162707
ICAM5	-0.0783286	0.560651	-0.0574252	0.616052		-0.1937	0.749645	0.481873	0.14306
KLK13	0.0528501	0.560651	-0.0140598	0.876698		0.0499228	0.892351	-0.284285	0.504019
SIRT2	-0.162967	0.560651	-0.0937314	0.704535		0.431956	0.764888	-0.169913	0.95718
DEFA1_DEFA1B	0.134037	0.560651	0.0168871	0.943147		0.142944	0.828787	-0.10578	0.95718
THBS2	-0.103724	0.560651	-0.184517	0.279803		-0.108076	0.764888	-0.15976	0.84554
PAMR1	-0.174208	0.560651	-0.21344	0.386761		-0.0875131	0.769796	-0.0569667	0.95718
C4BPB	-0.102597	0.560651	-0.147322	0.328607		0.00630564	0.990129	0.0852483	0.95718
IFNGR1	-0.122495	0.562688	-0.188718	0.31575		0.0268601	0.895347	-0.03777	0.95718
TAFA5	-0.0949184	0.562688	-0.151382	0.310624		0.0419855	0.892351	-0.141313	0.856567
PLA2G7	0.0984931	0.562688	-0.0627233	0.673924		-0.0146582	0.956368	-0.0704833	0.95718
RAB6A	0.389393	0.563406	0.484879	0.384994		-0.237084	0.721133	-0.239052	0.628304
IL1R1	0.127471	0.565618	-0.193848	0.31575		-0.031595	0.895347	0.0392467	0.95718
CHL1	-0.167331	0.565618	-0.305374	0.279803		-0.0371461	0.934817	-0.12845	0.95718
SOD2	-0.142001	0.565618	-0.24761	0.28142		0.0596425	0.891407	-0.290262	0.623704
HAVCR2	0.178583	0.567899	0.0314236	0.92589		0.0465922	0.892351	-0.181507	0.785873
GFRA2	-0.139736	0.567899	-0.226657	0.310562		-0.076545	0.764888	-0.0539983	0.95718
ROR1	-0.165813	0.569284	-0.284578	0.283393		0.00740123	0.982496	-0.0820517	0.95718
SLITRK2	-0.309794	0.569349	-0.509005	0.307217		0.066996	0.846685	0.0660633	0.95718
NTRK2	-0.115688	0.569349	-0.0918814	0.596808		-0.0451501	0.840751	-0.0880283	0.936607
OLR1	0.166113	0.569349	0.175218	0.463904		0.363522	0.721133	0.204957	0.95718
ITGB7	0.0999739	0.569349	0.135953	0.352392		0.0353111	0.932648	0.17158	0.936607
ERBB3	-0.142551	0.569349	-0.203358	0.343259		0.0557341	0.764888	0.0336517	0.95718
FLT1	-0.151232	0.574576	-0.137446	0.532811		0.00463993	0.981939	0.0759883	0.94521
MEGF9	-0.125835	0.575097	-0.231325	0.279803		-0.00922001	0.980368	0.0872083	0.95718
NTRK3	-0.147182	0.576178	-0.210424	0.34334		-0.0531563	0.790569	-0.115578	0.768557
WARS	0.131174	0.576938	-0.049085	0.8286		-0.0571263	0.877404	-0.211715	0.752414
EFNA4	0.175097	0.5772	-0.00401429	0.988032		0.123817	0.749645	-0.130453	0.768557
DAB2	-0.108578	0.5772	-0.0387926	0.835703		0.439675	0.764888	-0.344143	0.95718
FOLR2	0.0889301	0.583952	-0.0253419	0.874448		-0.0721484	0.767077	0.00124333	0.997018
AREG	0.151301	0.583952	-0.0622467	0.804086		0.139023	0.764888	0.0244283	0.989194
TNFRSF21	-0.0399886	0.588479	-0.00488357	0.946043		-0.0922463	0.764888	-0.07492	0.95718
PVR	-0.183391	0.588479	-0.304957	0.310762		0.177696	0.744452	0.0290283	0.971217
FCAR	0.164427	0.588479	-0.130539	0.612368		0.170086	0.764888	0.324768	0.41844
SORCS2	-0.0603289	0.588506	-0.0842338	0.353023		-0.0909132	0.786726	-0.309425	0.41476
VWC2	-0.206113	0.589659	-0.330409	0.31575		0.0224139	0.942305	-0.11966	0.95718
APLP1	0.0522632	0.589659	0.073375	0.352761		0.135913	0.838176	-0.170408	0.95718
GOLM2	-0.16821	0.590197	-0.234034	0.357308		0.00453034	0.981939	0.0408183	0.95718
RELT	-0.172579	0.590197	-0.273863	0.319045		-0.0254053	0.925187	-0.14209	0.828708
SEZ6L2	-0.102745	0.590197	-0.140182	0.365037		-0.109374	0.764888	-0.021185	0.974211
APRT	0.13715	0.590197	-0.0248543	0.926553		0.381121	0.764888	-0.20754	0.95718
CCN4	-0.148527	0.591585	-0.0198383	0.943186		-0.0301281	0.912228	-0.232145	0.504019
SPINK5	-0.0419386	0.596216	-0.0694224	0.31575		-0.27065	0.511628	-0.135175	0.928725
MSRA	0.120738	0.596216	-0.196591	0.31575		0.320781	0.764888	-0.139397	0.95718
TREML2	0.152461	0.596216	-0.000255	0.998609		0.0700152	0.823394	0.0608517	0.95718
CD164	-0.115779	0.596216	-0.21134	0.283393		-0.0875801	0.86447	-0.461795	0.358248
MET	-0.156086	0.597889	-0.28389	0.283393		-0.0749069	0.770698	0.084565	0.95718
PRSS8	-0.204668	0.600308	-0.238965	0.449109		0.0458677	0.895347	-0.137078	0.947972
HEXIM1	0.143586	0.600308	-0.0783414	0.746468		0.345444	0.764888	-0.175015	0.95718
KRT18	0.190568	0.601687	0.0220612	0.947584		0.470637	0.721133	-0.678835	0.413046
PLXNB2	-0.150825	0.601687	-0.223264	0.34334		-0.130586	0.764888	0.076385	0.95718
CASP8	0.10118	0.602648	0.0649376	0.700989		0.172547	0.807123	-0.239737	0.95718
PLAUR	0.13291	0.603077	-0.0492817	0.838034		0.105643	0.764888	-0.0114167	0.99423
CANT1	-0.0930523	0.603077	-0.0987279	0.493759		0.0268028	0.892351	-0.012455	0.983853
TIGAR	0.139304	0.603077	0.0415719	0.874448
SEMA4D	-0.116615	0.607969	-0.13569	0.458625		-0.0015105	0.998305	0.0154617	0.989143
PPP1R12A	0.0664051	0.608923	-0.0543793	0.616052		0.462145	0.764888	0.0959933	0.971627
SIRT5	-0.0900839	0.608923	0.044946	0.774232		0.0714392	0.892351	-0.155543	0.95718
CNTN3	-0.146779	0.608923	-0.221937	0.34334		0.0184672	0.960723	-0.17626	0.908929
CCL19	0.284363	0.608923	0.185184	0.700989		-0.295967	0.764888	-0.134427	0.95718
ADAM22	-0.0783035	0.608923	-0.112091	0.363909		0.0983484	0.767077	-0.431587	0.124426
CCL2	-0.147856	0.608923	-0.356911	0.237045		-0.376938	0.511628	-0.143057	0.95718
ALDH1A1	-0.118758	0.608923	-0.0966121	0.620752		0.193775	0.764888	-0.535172	0.358248
GSTA1	0.132246	0.608923	-0.0468148	0.849375		0.513039	0.744452	-0.196108	0.95718
GFRA3	-0.185984	0.609714	-0.291255	0.343259		-0.0905973	0.764888	-0.0876633	0.95718
PSME1	0.121283	0.609714	0.0502379	0.821003		0.121286	0.776667	-0.146257	0.95718
ROBO1	-0.179289	0.609714	-0.398518	0.27429		0.0140252	0.937486	-0.10964	0.779347
LY75	0.129428	0.609714	-0.0880467	0.695061		-0.217786	0.721133	0.0405933	0.959443
ICOSLG	-0.180772	0.609714	-0.272989	0.349241		0.000342541	0.999679	-0.018845	0.959443
CD300LG	0.118937	0.612132	-0.249578	0.279803		-0.193824	0.749645	-0.235038	0.683279
CLEC11A	-0.200449	0.612483	-0.395952	0.279803		0.00102665	0.999427	0.009505	0.996552
CLEC5A	0.248204	0.612483	0.123868	0.779002		0.0751651	0.767077	0.0254067	0.969986
C2	0.174465	0.61372	-0.207229	0.460734		0.178677	0.744452	0.0647033	0.95718
NPTXR	0.0286011	0.62067	0.0489119	0.319045		-0.108411	0.764888	-0.184257	0.759367
HMOX1	0.156608	0.624805	-0.0506312	0.874203		-0.0910871	0.823167	-0.0791067	0.95718
SIRPB1	-0.0714835	0.626495	-0.130656	0.310624		0.135286	0.764888	-0.0284933	0.98252
CRTAC1	-0.104357	0.631832	-0.235484	0.27429		-0.175913	0.744452	-0.076125	0.95718
PLXNB3	-0.163948	0.638467	-0.153016	0.582688		0.0470728	0.904194	0.0530833	0.95718
C2CD2L	-0.145127	0.639005	-0.00255667	0.992762		-0.000556121	0.999679	0.06195	0.95718
FABP5	0.127692	0.641481	-0.0720724	0.758325		0.398811	0.749645	-0.21764	0.95718
CHGB	-0.0297835	0.6426	-0.025969	0.616052		0.0397558	0.904194	0.0107233	0.996552
CRIP2	-0.125915	0.642722	-0.00668381	0.975066		0.0807079	0.877563	-0.289952	0.765023
DCN	-0.0705927	0.642722	0.0386921	0.766885		-0.0926327	0.764888	-0.149867	0.565155
LIF	0.0965199	0.642722	-0.18277	0.310562		-0.0757396	0.860686	0.330372	0.504019
NCAM2	-0.150715	0.642722	-0.232504	0.357308		-0.1726	0.749645	-0.178038	0.77496
DDC	-0.140531	0.642802	-0.0080469	0.974071		-0.409297	0.511628	0.18909	0.936531
KDR	0.141721	0.643559	-0.243523	0.328607		0.145119	0.744452	0.144007	0.779347
PSPN	-0.106836	0.643559	-0.162444	0.365037		-0.405112	0.764888	-0.0266367	0.996552
AMIGO2	-0.154661	0.643559	-0.126793	0.641858		0.0400646	0.849289	0.0590467	0.95718
CCN2	-0.0926803	0.643559	-0.215393	0.27429		0.0176405	0.978618	-0.221118	0.947972
ENO1	-0.152585	0.646719	-0.242502	0.352392		0.375681	0.764888	-0.195588	0.95718
IRAG2	0.134697	0.653482	0.0952895	0.700989		0.239591	0.819688	0.572903	0.76058
QPCT	-0.136277	0.654243	-0.147291	0.525553		0.00334842	0.997832	-0.06288	0.95718
EGF	0.107758	0.654514	0.0749212	0.705334		0.232208	0.866631	0.05331	0.996552
CNTN5	-0.137876	0.655094	-0.269679	0.307217		-0.202456	0.721133	-0.090825	0.95718
USP8	-0.121118	0.655094	-0.0607662	0.79308		0.455783	0.764888	0.107955	0.960466
CLEC14A	-0.119395	0.659562	-0.34667	0.173777		-0.10706	0.764888	-0.234185	0.631289
BCL2L11	0.0628153	0.659562	-0.0950648	0.384994		0.0957084	0.828787	-0.050235	0.959443
DFFA	0.116933	0.659562	-0.00151643	0.994435		0.248887	0.764888	-0.364615	0.828708
CD83	-0.113168	0.659632	-0.26907	0.27429		0.0592208	0.832739	-0.109743	0.936607
PECAM1	0.0872318	0.661522	-0.0383683	0.830157		-0.0473923	0.875002	0.019875	0.98252
AGRN	-0.105331	0.662002	-0.210977	0.300907		0.088119	0.764888	-0.11316	0.935965
RTBDN	-0.27886	0.662002	-0.597174	0.279803		-0.0983757	0.764888	-0.153537	0.689315
NOTCH1	-0.108985	0.662028	-0.216929	0.307217		-0.0893162	0.764888	0.0200433	0.979125
BGN	-0.109658	0.662028	0.0295474	0.906157		-0.103851	0.918895	-0.20839	0.95718
PTS	-0.087602	0.662186	-0.114411	0.458625		0.181837	0.764888	-0.39616	0.571174
HYOU1	-0.135376	0.662186	-0.257257	0.31575		0.00527598	0.984606	0.0251983	0.963526
CA14	-0.123485	0.663259	-0.309886	0.27429		-0.194597	0.744452	-0.187123	0.779347
IQGAP2	-0.15395	0.663259	-0.0293183	0.934763		0.221769	0.764888	-0.105647	0.95718
PVALB	-0.0586624	0.66332	-0.0800557	0.441668		0.514242	0.764888	-0.253127	0.95718
GGH	-0.0940415	0.663955	-0.0732367	0.680495		0.0884034	0.873214	-0.193157	0.95718
DNAJA2	-0.160296	0.665942	-0.346794	0.280873		0.434424	0.764888	-0.034865	0.996552
CD99L2	-0.0477876	0.667334	-0.0673393	0.427777		0.0363357	0.892351	-0.0363233	0.95718
HS6ST1	-0.16947	0.667334	-0.39719	0.279803		-0.0342343	0.904194	0.166678	0.778191
LACTB2	0.0646627	0.667334	-0.0389669	0.759179		0.288594	0.764888	-0.07564	0.962133
CKMT1A_CKMT1B	0.159615	0.667334	-0.193415	0.498374		-0.353663	0.749645	-0.203925	0.95718
SIGLEC7	0.170961	0.667334	0.360559	0.287082		-0.0324902	0.904194	0.18476	0.69092
CEACAM21	-0.233607	0.667334	0.403182	0.34334		-0.204986	0.767077	0.605857	0.452548
SSC5D	-0.153168	0.667334	-0.111389	0.705334		0.14147	0.828033	-0.160492	0.95718
SRC	-0.0728782	0.667334	-0.0170271	0.921287		0.494039	0.764888	0.175977	0.959443
PRDX1	-0.0885358	0.667334	-0.178753	0.310624		0.166009	0.764888	-0.24027	0.85274
DCTPP1	0.101587	0.667334	-0.076029	0.700989		-0.0849281	0.823273	-0.158738	0.89997
TMSB10	0.165911	0.667586	-0.170864	0.577253		0.313259	0.764888	-0.708657	0.435741
TREM2	0.200242	0.667586	0.0699307	0.874448		0.203441	0.764888	-0.462347	0.41476
HARS1	0.0945423	0.672525	-0.0390802	0.846453		0.213996	0.838176	-0.255095	0.95718
SLC16A1	-0.0845218	0.67336	-0.0268876	0.886423		-0.129091	0.804572	-0.206978	0.936607
TFRC	-0.0684997	0.67336	-0.0311043	0.830801		-0.0418589	0.928924	0.140012	0.95718
LBP	-0.14709	0.674655	-0.0308412	0.928866		0.29295	0.764888	-0.0100633	0.997018
COL6A3	0.125545	0.679026	-0.176344	0.448977		-0.0112323	0.975878	-0.361492	0.310435
TNFSF13B	-0.11668	0.680913	-0.393164	0.107857		0.0582569	0.892351	-0.0796217	0.95718
CRLF1	-0.129583	0.685713	-0.255147	0.319045		0.0920582	0.764888	0.00543667	0.996552
ADGRG1	-0.207653	0.685713	-0.582355	0.250917		0.00271144	0.998305	0.0777033	0.95718
CST3	0.0222927	0.685713	-0.0387274	0.353761		0.0382933	0.93051	-0.118972	0.95718
TXNDC5	0.133808	0.685713	0.100656	0.705334		0.184561	0.764888	-0.0693467	0.959443
SMAD5	-0.170105	0.685713	-0.461425	0.27429		0.0327389	0.891407	-0.095675	0.929348
SLITRK6	0.205802	0.68858	-0.421997	0.31575		-0.0898247	0.849289	-0.430357	0.358248
PTPRS	-0.134363	0.68858	-0.250697	0.343259		-0.0560023	0.853903	-0.0221983	0.981676
SUMF2	-0.109528	0.69132	-0.0407593	0.874203		0.413716	0.618189	-0.127517	0.95718
CLMP	-0.103797	0.69132	-0.255831	0.279803		-0.00491204	0.983154	-0.0910333	0.934875
MILR1	0.14242	0.69347	0.0371536	0.917297		-0.104139	0.810233	-0.232215	0.778191
IGSF8	-0.058422	0.6939	-0.09146	0.406764		0.187579	0.721133	0.0473533	0.95718
CDH5	0.0573409	0.6939	-0.150447	0.27429		-0.0461687	0.89179	0.086925	0.95718
CD93	0.10471	0.6939	-0.300423	0.250917		-0.0372442	0.940959	-0.208188	0.95718
LGALS3	0.0847547	0.696637	-0.0565695	0.751654		-0.099924	0.764888	-0.0715267	0.95718
LHPP	-0.116487	0.702291	-0.274298	0.279803		0.130239	0.82934	-0.295608	0.828708
WNT9A	-0.0674407	0.702813	-0.0315102	0.835703		-0.210328	0.721133	-0.0580467	0.95718
SCGB3A2	0.194366	0.702813	-0.306596	0.415011		-0.11359	0.877563	-0.0759383	0.960466
KYNU	0.0933155	0.702813	-0.0248288	0.917297		0.188709	0.764888	-0.364297	0.520811
DNER	-0.0282743	0.702813	-0.03465	0.52559		-0.160622	0.721133	-0.191545	0.5182
SUSD1	0.0493776	0.702813	-0.0325598	0.758325		0.242713	0.764888	0.21745	0.95718
MANSC1	-0.118545	0.702813	-0.310218	0.278206		0.14113	0.744452	-0.015635	0.983198
F7	0.0871708	0.702813	0.226761	0.278206		0.0386861	0.936513	-0.119803	0.95718
SCG2	-0.0966795	0.702813	-0.249486	0.279059		0.020867	0.937486	-0.09202	0.95718
HSPB6	-0.0895453	0.702813	-0.144605	0.406764		0.0137046	0.978618	-0.648212	0.0957016
PIK3IP1	-0.0649275	0.702813	-0.11821	0.354456		-0.0609258	0.784503	-0.18722	0.504019
CCL24	0.234975	0.702813	-0.327004	0.475109		-0.0796314	0.909593	0.0967417	0.95718
BAG6	0.132479	0.702878	-0.213669	0.40842		0.054609	0.892351	-0.110022	0.95718
HSPG2	0.094622	0.702878	-0.250703	0.278206		-0.0212557	0.962044	-0.293843	0.742343
CHRDL1	-0.131962	0.702878	-0.414297	0.226526		-0.130218	0.764888	-0.253993	0.504019
PTPRF	-0.138386	0.702974	-0.371571	0.27429		0.022468	0.948325	0.147225	0.94521
TNFRSF19	0.116303	0.705489	-0.344245	0.250917		0.0104987	0.966306	-0.301103	0.203899
CCN3	-0.0940402	0.705489	-0.224971	0.282006		-0.135671	0.764888	-0.399962	0.309759
CDH6	-0.123804	0.706581	-0.152519	0.53445		-0.158784	0.764888	-0.131815	0.947972
ADGRB3	-0.106793	0.706581	-0.270591	0.279803		-0.0896869	0.764888	-0.0893633	0.95718
RWDD1	0.0936773	0.706581	-0.112887	0.549635		0.285541	0.764888	-0.098925	0.959443
CXADR	-0.130313	0.706581	-0.346685	0.279059		0.0775737	0.87281	0.102407	0.95718
NID2	0.0779373	0.706581	0.00700619	0.967955		-0.261994	0.764888	-0.160592	0.95718
MESD	0.0588668	0.706581	-0.111533	0.349241		0.272947	0.823698	-0.229358	0.95718
PIGR	0.114698	0.706581	-0.134101	0.566598		0.106586	0.764888	-0.198198	0.767716
ALCAM	-0.105421	0.709407	-0.223152	0.319045		-0.043879	0.873227	-0.0332917	0.959443
STC2	-0.111296	0.711769	-0.23636	0.319045		-0.00246991	0.998305	0.03734	0.95718
LGMN	-0.0583245	0.713513	-0.0565774	0.6493		0.00883086	0.978618	0.0160167	0.989143
RBKS	-0.117874	0.713513	-0.131832	0.596808		0.0253675	0.977945	-0.457047	0.765023
LEFTY2	-0.170042	0.713513	-0.274874	0.424598		-0.0265047	0.960723	-0.108543	0.95718
TFF3	0.105869	0.714015	-0.051349	0.838867		0.185182	0.828787	-0.0263783	0.996552
DKK4	-0.0869561	0.716172	-0.129044	0.464847		-0.118198	0.767077	-0.110628	0.95718
MFAP3	-0.0829905	0.716172	-0.0506036	0.789431		-0.167605	0.764888	-0.324492	0.538654
EDA2R	0.126422	0.716172	-0.0778155	0.78826		-0.0785723	0.824565	-0.352188	0.310997
OMG	-0.0236538	0.716172	-0.0248983	0.623292		-0.27732	0.764888	-0.433413	0.689315
CREG1	-0.0745134	0.716172	-0.0875902	0.577253		0.210346	0.721133	0.115195	0.95718
DNMBP	0.083104	0.716172	0.0361057	0.863051		0.182833	0.764888	-0.0644667	0.960466
ESAM	-0.11297	0.717308	-0.286071	0.279803		-0.0833943	0.796142	-0.0966917	0.95718
CCDC80	-0.102822	0.717308	-0.276459	0.279803		0.0389398	0.908032	-0.198552	0.778191
SMOC2	-0.124142	0.718782	-0.278445	0.31575		-0.0479598	0.905585	-0.434203	0.334114
DKK1	-0.126087	0.718782	-0.28433	0.31575		-0.158432	0.817111	0.0295783	0.99423
CDC37	0.0699674	0.718782	0.0742921	0.623292		0.233189	0.767077	-0.15895	0.95718
SNAP29	-0.0871056	0.718782	-0.210121	0.300907		0.522755	0.764888	0.160455	0.95718
TDGF1	0.14045	0.718782	0.0618212	0.863051		0.282132	0.767077	0.162948	0.95718
BCAN	-0.0269165	0.718782	-0.00273952	0.966398		-0.100436	0.764888	-0.250223	0.504019
CD63	-0.130437	0.718782	0.0999483	0.737847		0.0662211	0.903381	-0.00922	0.996552
SOST	-0.137364	0.718782	-0.141441	0.641858		-0.259154	0.721133	0.032675	0.974211
ACTA2	-0.0756477	0.718782	-0.105779	0.505312		-0.0852516	0.850191	-0.377677	0.449506
ADAMTS8	-0.138243	0.718782	-0.298277	0.328607		-0.213348	0.749645	-0.360242	0.457547
SELE	0.109527	0.718782	0.0330562	0.912989		0.0610992	0.895347	0.130948	0.95718
HYAL1	0.0595416	0.718782	-0.208819	0.185779		0.0270969	0.956596	0.012045	0.996552
PPCDC	0.117589	0.718782	-0.216578	0.386761		0.0961399	0.865085	-0.09353	0.95718
KLK10	-0.127736	0.718782	-0.185594	0.494715		-0.0110207	0.968005	-0.0674533	0.95718
LTBP2	-0.123855	0.718782	-0.283141	0.31575		-0.311815	0.67281	-0.122283	0.95718
SOD1	-0.0621896	0.718782	-0.152867	0.300907		0.0496347	0.934679	-0.304208	0.844829
CCL23	0.082386	0.718782	-0.0510186	0.793879		0.233631	0.721133	-0.053555	0.95718
SPINK6	-0.0810314	0.718782	-0.187424	0.31575		0.0919858	0.881327	-0.130508	0.95718
LRP1	-0.099883	0.718782	-0.286477	0.278206		-0.00976286	0.966306	-0.121983	0.834621
OPTC	-0.206968	0.718782	-0.536718	0.282006		-0.0322896	0.931348	0.1743	0.862372
CNPY4	-0.150256	0.718782	-0.167702	0.616052		0.211876	0.764888	-0.136377	0.95718
LRPAP1	-0.119762	0.718782	-0.264911	0.327845		0.202611	0.764888	-0.054885	0.960466
WFDC2	-0.051135	0.718782	-0.126347	0.300907		0.131999	0.749645	-0.128593	0.834621
ITM2A	-0.0846735	0.718782	-0.25735	0.27429		0.555209	0.507222	-0.300348	0.788059
BLMH	0.0901573	0.718782	-0.0627788	0.772524		-0.075041	0.835881	-0.0834833	0.95718
LILRB4	0.0844517	0.718782	0.175163	0.34334		0.18324	0.749645	0.02433	0.98252
SNCG	0.171759	0.718782	-0.103433	0.804086		0.381554	0.721133	-0.324605	0.819832
IRAK1	-0.0755101	0.718782	0.0395329	0.835703		0.290707	0.764888	-0.0368383	0.989143
C1QTNF1	-0.0857093	0.718782	-0.178489	0.34334		-0.0487829	0.934817	0.0567917	0.973174
CKAP4	-0.133732	0.718782	-0.411234	0.27429		0.0890088	0.764888	-0.0427	0.95718
FABP1	0.224288	0.718782	-0.487673	0.34212		0.308921	0.764888	-0.839963	0.362198
TFF1	-0.0878383	0.718782	-0.266472	0.27429		-0.226503	0.764888	-0.183702	0.95718
CTSB	-0.117224	0.718782	-0.0396976	0.905409		-0.406207	0.721133	-0.0137767	0.996552
TIMD4	0.0749218	0.718782	-0.0353033	0.857027		-0.135946	0.824565	-0.086715	0.95718
RGMA	-0.0687874	0.71896	-0.13246	0.384274		-0.0898141	0.764888	-0.1658	0.767716
NADK	0.0778056	0.71896	0.0289136	0.890811		0.189577	0.764888	0.150677	0.95718
CCL18	0.126923	0.71896	-0.0254071	0.941636		-0.0327418	0.960387	-0.208925	0.95718
REG1A	0.141913	0.71896	0.1037	0.764819		-0.0469728	0.934817	0.27468	0.908929
DKKL1	-0.0665674	0.71896	-0.156164	0.31575		0.0639551	0.906578	-0.0556133	0.969986
BPIFB1	0.0956664	0.722186	-0.228781	0.31575		-0.230605	0.764888	0.13976	0.95718
ENPP7	0.137624	0.725529	-0.178005	0.568581		0.307678	0.764888	0.136203	0.95718
WFDC12	0.0667283	0.728428	0.0339074	0.846453		0.154981	0.764888	-0.435392	0.358248
METAP2	0.0613271	0.728428	-0.0750538	0.599697		0.262026	0.764888	-0.0799217	0.968043
TNXB	-0.0650687	0.730432	-0.125623	0.388937		-0.244304	0.511628	-0.0367633	0.95718
CIAPIN1	0.081056	0.731829	-0.05818	0.774232		0.261372	0.764888	-0.0364633	0.996336
PROC	0.0805434	0.731829	-0.15708	0.388937		0.138219	0.764888	-0.0623567	0.95718
STX4	0.0542581	0.731829	0.108529	0.381646		0.225362	0.764888	0.15579	0.95718
GALNT10	-0.116493	0.731829	-0.170003	0.518825		-0.0668544	0.776667	-0.00302	0.997018
CD46	-0.0905946	0.732696	-0.200971	0.34334		0.0187372	0.970476	-0.116765	0.95718
ISM1	-0.128723	0.733149	-0.411655	0.27429		0.176085	0.749645	0.105412	0.95718
IL7R	-0.117522	0.734643	-0.175437	0.511379		-0.499423	0.507222	-0.0606033	0.959443
SCGB1A1	0.166694	0.73569	-0.393129	0.327845		-0.135543	0.764888	-0.296912	0.628304
KIRREL2	-0.105137	0.73569	-0.16768	0.487644		-0.011503	0.968005	0.225217	0.565155
PLTP	0.105198	0.73569	-0.376514	0.230833		-0.443375	0.344279	-0.133312	0.95718
STX8	-0.0990172	0.735739	-0.296085	0.279803		0.371609	0.744452	0.26941	0.935965
FGFR2	-0.0458026	0.735739	-0.104471	0.343259		0.164188	0.721133	-0.0742017	0.95718
FAM3B	-0.121015	0.735739	0.316575	0.310562		-0.185275	0.749645	0.13796	0.94521
KLRD1	0.091723	0.735739	0.0464914	0.853985		-0.21782	0.764888	-0.0686217	0.95718
OGFR	0.0835205	0.737049	0.069535	0.744437		0.0558332	0.886488	-0.205247	0.772704
SERPINB9	-0.0815722	0.737049	-0.241115	0.279803		0.208115	0.764888	-0.310872	0.767716
IL20RA	0.0543788	0.737049	0.142988	0.310562		-0.0466896	0.892351	-0.09173	0.95718
CA9	-0.144515	0.737049	-0.241717	0.470324		-0.126462	0.764888	0.0304933	0.974211
PAPPA	-0.0751888	0.737458	-0.00329857	0.984975		0.0585888	0.905585	0.105493	0.95718
KAZALD1	0.101245	0.738192	-0.167636	0.478463		0.195363	0.764888	-0.0337717	0.98252
LYN	0.101383	0.738192	0.00776333	0.975053		0.269172	0.764888	-0.116432	0.95718
PTPRN2	-0.0983542	0.738284	-0.204984	0.379361		0.0969757	0.764888	-0.306157	0.310997
COL4A1	0.0822291	0.739165	0.0424286	0.853985		-0.125886	0.764888	0.0266483	0.98252
ANPEP	0.0629084	0.740756	-0.124986	0.397184		6.20496e-05	0.999679	-0.14214	0.95718
MMP12	0.112328	0.740921	0.289523	0.31575		-0.0548276	0.904194	-0.160477	0.95718
AGER	0.102155	0.744102	-0.26831	0.314913		0.0236168	0.934922	-0.203675	0.703857
CRACR2A	0.0864069	0.745694	0.266834	0.279803		0.270736	0.767077	0.455523	0.85274
CRISP2	-0.124398	0.745853	-0.0874552	0.792954		-0.0695632	0.905585	0.205445	0.95718
IL13RA1	0.0613099	0.745853	-0.12855	0.386761		0.131168	0.721133	-0.00207	0.997018
ECE1	0.161232	0.745853	0.253209	0.514019		0.0675677	0.824565	0.04341	0.95718
AHCY	-0.0621941	0.745853	-0.0714536	0.65232		0.15879	0.824565	-0.143947	0.95718
CLEC1A	0.0826871	0.745853	-0.208011	0.324104		0.015872	0.948325	0.00141333	0.997018
CTSH	-0.161123	0.745853	-0.417519	0.31575		0.248438	0.764888	-0.0272567	0.99423
ADGRE2	0.101833	0.745853	-0.2353	0.348271		-0.126245	0.764888	0.0541633	0.95718
PLXDC1	-0.0382542	0.745853	-0.05346	0.573239		-0.0761881	0.764888	0.0453	0.95718
VTCN1	-0.0547397	0.746582	0.079245	0.557977		0.0172862	0.942305	0.0448633	0.95718
SPINT1	-0.0904796	0.747826	-0.245574	0.310763		-0.0213698	0.932648	-0.111337	0.89997
TGFBR2	0.0902022	0.752026	-0.216062	0.34334		0.130482	0.764888	-0.0633867	0.95718
EPHA10	-0.14676	0.752966	-0.288512	0.42317		-0.0725817	0.850191	-0.0990517	0.95718
SPARCL1	-0.0684558	0.756539	-0.198489	0.294546		-0.0671397	0.892351	-0.09362	0.95718
AXL	-0.0759958	0.75683	-0.119878	0.525553		-0.1872	0.764888	-0.0739933	0.95718
LTBR	-0.0817971	0.75683	-0.220914	0.31575		0.0713642	0.767077	-0.10081	0.936531
GP1BA	0.0853139	0.75683	-0.0970036	0.670257		0.129284	0.769796	-0.0848383	0.95718
MICB_MICA	-0.15074	0.75683	0.124567	0.766885		-0.715488	0.749645	-0.0894567	0.98252
SERPINB1	0.0675047	0.75683	-0.110936	0.511379		0.199198	0.849289	-0.56021	0.778191
PTPRM	0.0774479	0.75683	-0.127134	0.511379		0.125978	0.744452	0.156007	0.616253
SCLY	0.0645649	0.75683	0.0673295	0.700989		0.237768	0.764888	-0.388733	0.538002
EDIL3	-0.0726083	0.75683	-0.350417	0.0849116		-0.0983221	0.772438	-0.22781	0.702421
PHOSPHO1	-0.06577	0.759337	-0.0408864	0.833489		-0.0145355	0.958721	-0.4104	0.0957016
ANGPTL1	0.0862479	0.759337	-0.090726	0.700989		-0.101686	0.764888	0.185298	0.691183
MMP3	-0.0864188	0.760703	-0.291121	0.279059		-0.20014	0.764888	-0.154557	0.95718
NOMO1	-0.0846639	0.764403	-0.200695	0.357308		0.023576	0.932648	-0.00431167	0.997018
BTC	-0.0556657	0.764403	0.169826	0.283393		0.11774	0.886488	-0.104973	0.95718
EPHB6	-0.146135	0.764748	-0.283639	0.455509		0.0340281	0.888578	-0.108267	0.872852
GLB1	-0.0498328	0.766164	0.01317	0.936203		0.187603	0.749645	-0.190277	0.828708
YTHDF3	0.150548	0.766164	-0.0491929	0.925422		-0.0795097	0.91512	-0.37637	0.857799
EGLN1	-0.0499052	0.766164	-0.000588571	0.996152		0.243165	0.749645	-0.290232	0.703857
SHMT1	0.103878	0.766164	-0.159778	0.559637		0.54402	0.749645	-0.32723	0.95718
APOM	0.0757514	0.768955	-0.0301781	0.906496		-0.0406368	0.922699	-0.0115583	0.996552
SIGLEC5	-0.231776	0.768955	0.35168	0.568815		-0.683012	0.721133	0.220263	0.95718
IL17A	0.0400929	0.772059	0.0184148	0.886423		0.0161372	0.95401	0.000688333	0.997018
TXNDC15	-0.0814808	0.772059	-0.138687	0.518825		-0.0512329	0.828787	0.076035	0.95718
BCAM	-0.078459	0.772059	-0.219111	0.319045		-0.0816086	0.767077	-0.0165067	0.989143
IL32	-0.164843	0.772059	-0.17593	0.705519		-0.182097	0.749645	-0.324315	0.41476
ERP44	0.085512	0.772059	-0.133668	0.562085		0.0722205	0.764888	-0.0525917	0.95718
TLR3	-0.0775009	0.772059	-0.363851	0.131896		0.0857041	0.874567	-0.501162	0.358248
HTRA2	-0.0838283	0.772059	-0.14138	0.525553		0.145534	0.823394	-0.10187	0.95718
LDLR	-0.0663654	0.772059	-0.193319	0.31575		0.315426	0.721133	0.0801683	0.95718
PPP3R1	-0.0643676	0.772059	-0.157009	0.361775		0.0826785	0.820519	-0.200408	0.76058
PLPBP	0.0645235	0.772059	-0.0917221	0.612368		0.265461	0.767077	-0.051965	0.989143
AMBN	0.0460598	0.776836	-0.046249	0.732442		0.136493	0.576087	0.0405667	0.95718
HDGF	0.128527	0.777433	0.177826	0.623292		-0.023529	0.981939	-0.725478	0.538654
CLEC7A	0.105704	0.777433	-0.0941788	0.766885		-0.0648815	0.888578	-0.200072	0.897184
IL1RL2	-0.0739592	0.777433	-0.248041	0.279803		0.139446	0.764888	0.0671933	0.95718
NPDC1	-0.0340727	0.782209	-0.0488602	0.616052		0.224252	0.721133	-0.12661	0.94521
CELA3A	0.0620983	0.783348	-0.067156	0.714045		-0.156857	0.764888	0.366223	0.565155
CLPS	0.138404	0.783348	-0.37694	0.343259		-0.128703	0.830786	0.39888	0.632486
GGT5	0.0595185	0.783348	-0.231728	0.27429		-0.0709866	0.764888	-0.0373117	0.95718
MPO	0.0780953	0.783348	0.0810936	0.73166		0.273203	0.749645	-0.291922	0.778191
PEAR1	0.0565299	0.783348	-0.242327	0.232957		-0.0704269	0.810233	0.0672917	0.95718
REG4	-0.083061	0.783348	-0.14102	0.543331		0.0314651	0.932648	0.028425	0.981631
TGM2	-0.0653131	0.783348	-0.261947	0.27429		-0.0417882	0.942305	-0.0769517	0.959443
RRM2B	-0.0782224	0.785502	0.082141	0.730799		0.170196	0.764888	-0.16933	0.95718
SPARC	0.0641827	0.785502	-0.21392	0.283393		0.0491417	0.948325	-0.31149	0.947972
GFRA1	0.0658291	0.786313	-0.307755	0.184802		0.0543313	0.828787	-0.04879	0.95718
COL9A1	0.051021	0.789676	-0.10659	0.461087		-0.0862125	0.892351	-0.23092	0.95718
S100A11	0.0442515	0.789791	-0.0425143	0.758325		0.206839	0.721133	-0.164037	0.84554
PFKFB2	-0.0671832	0.791464	0.0561631	0.792954		0.437645	0.764888	-0.00813833	0.997018
ADGRE5	0.0703181	0.791464	-0.19008	0.349241		-0.242152	0.721133	0.068025	0.95718
AOC3	0.0356002	0.792349	-0.100117	0.343259		-0.105229	0.828787	-0.03155	0.98252
THBD	0.0765936	0.79415	-0.408212	0.102495		0.0648135	0.817111	0.0182533	0.98252
VWA1	-0.0841137	0.79415	-0.274159	0.310624		-0.0696333	0.87281	0.245512	0.759367
MCFD2	-0.0257144	0.79415	-0.0101967	0.917297		0.0825745	0.852693	0.1761	0.936607
PEBP1	-0.0640108	0.79415	-0.206084	0.310763		0.0658687	0.934679	-0.677775	0.485406
MIA	0.0306339	0.79415	-0.0685888	0.443232		0.15606	0.744452	-0.21512	0.538654
F2R	-0.17882	0.79415	-0.317215	0.543759		0.185852	0.764888	-0.157093	0.95718
ACAN	0.0808291	0.79415	0.0651357	0.804086		-0.0700915	0.769796	-0.163323	0.691183
ART3	-0.0780054	0.79415	-0.197605	0.386761		-0.0641054	0.903381	-0.145052	0.95718
CNDP1	-0.0684892	0.79415	-0.165751	0.406764		-0.199335	0.764888	0.122592	0.95718
PON2	-0.0340132	0.79415	-0.107133	0.31575		0.12749	0.749645	0.0117267	0.992156
TNFRSF12A	0.0874048	0.79415	-0.124988	0.641858		-0.0794672	0.839928	-0.397513	0.310997
KLK1	-0.132881	0.795234	0.00185405	0.996152		-0.299483	0.764888	-0.329772	0.95718
PCSK9	-0.0606522	0.795234	-0.173619	0.34334		-0.0721609	0.866631	0.149927	0.95718
DLL1	-0.0862892	0.797425	-0.30017	0.291993		0.126523	0.764888	-0.00689833	0.996552
VEGFC	-0.102907	0.798189	-0.37056	0.282006		-0.0834767	0.880038	-0.0310117	0.989143
BMP6	0.0847268	0.798189	-0.376498	0.256056		-0.0231573	0.934817	-0.0661883	0.95718
FAS	0.0835131	0.802671	-0.0637045	0.830157		-0.109591	0.764888	-0.0491217	0.95718
PSMG3	-0.059844	0.802671	-0.0831179	0.667658		0.153399	0.776667	-0.0216383	0.996552
MMP10	-0.0836517	0.802671	-0.0579145	0.846162		-0.0398006	0.934817	0.124948	0.95718
JAM2	-0.0615671	0.802671	-0.191488	0.328028		0.0170567	0.934679	-0.29521	0.0957016
LPO	0.113561	0.803088	0.172288	0.632584		-0.0914123	0.866631	-0.309958	0.759367
CD99	0.0732524	0.803812	-0.175545	0.432183		-0.138894	0.749645	-0.28255	0.310435
VSIR	-0.064673	0.803812	-0.147643	0.458625		0.138433	0.782671	0.0841033	0.95718
TXNRD1	-0.0522481	0.804539	-0.220172	0.27429		0.0715155	0.892351	-0.311078	0.734866
TGFBR3	-0.0908813	0.804539	-0.387822	0.27429		-0.166354	0.749645	-0.0760183	0.95718
MFAP5	0.0528793	0.804539	-0.224463	0.27429		-0.163358	0.764888	-0.302207	0.689315
CXCL16	-0.070372	0.804594	-0.150656	0.488594		-0.00163394	0.998305	-0.0470033	0.95718
NID1	0.0530678	0.804594	-0.163222	0.343259		-0.0040733	0.998305	-0.00999833	0.996552
SMPDL3A	-0.0580179	0.804689	-0.0523095	0.794702		0.063177	0.895347	0.128107	0.95718
ACY1	0.0588369	0.804689	-0.0989219	0.605577		0.214897	0.764888	-0.26037	0.89997
HAVCR1	0.0487786	0.804689	-0.0987188	0.515841		0.060129	0.908032	-0.184962	0.95718
TMPRSS5	0.0825805	0.804689	-0.142627	0.596325		0.0759167	0.824393	-0.273037	0.472843
CD274	-0.070257	0.804689	-0.120756	0.596808		0.102997	0.767077	0.0155583	0.99423
LPL	-0.0748459	0.804689	-0.22955	0.34334		-0.12532	0.764888	0.053115	0.95718
FOLR3	0.06292	0.804689	-0.0144388	0.947584		-0.33097	0.849289	0.979975	0.76058
SCAMP3	-0.0688378	0.804689	-0.241008	0.310762		0.39224	0.764888	0.241187	0.95718
THY1	-0.011418	0.804689	0.00631071	0.886423		0.058676	0.790569	-0.277183	0.152761
KLK8	0.0589394	0.804689	-0.167573	0.366044		-0.0392062	0.903381	-0.298602	0.41476
ST6GAL1	-0.0625533	0.804823	-0.0686817	0.753162		-0.173233	0.764888	0.13111	0.95718
MDK	0.13371	0.804823	-0.261681	0.536151		-0.00199471	0.998305	0.06749	0.95718
ENG	0.0583109	0.805073	-0.228197	0.279803		-0.0807386	0.764888	0.0758133	0.95718
GFAP	0.135939	0.808475	-0.198792	0.669315		0.034702	0.907447	0.134732	0.922393
CLEC4A	0.053907	0.808483	-0.0529748	0.782096		-0.0270505	0.922699	-0.0641883	0.95718
CD38	0.0963817	0.809542	-0.209669	0.500084		0.0313934	0.913777	-0.146548	0.860448
ABHD14B	0.0569251	0.815024	-0.0582938	0.777944		0.296444	0.764888	-0.218018	0.95718
KITLG	0.0607012	0.815024	-0.144414	0.464847		0.125244	0.764888	-0.0464817	0.95718
BST1	0.0629676	0.815024	-0.155378	0.457415		-0.0712256	0.854618	-0.00629	0.996552
MERTK	0.0832302	0.815024	-0.0868262	0.774232		0.140125	0.749645	0.052385	0.95718
NXPH1	-0.113232	0.81707	-0.327013	0.385452		-0.132141	0.764888	-0.270857	0.36381
RNASE3	0.144779	0.81707	-0.240889	0.629556		0.520814	0.761763	-0.0880867	0.979125
XPNPEP2	0.0933067	0.817095	-0.287309	0.356711		-0.0604445	0.934817	-0.778313	0.358248
DRG2	0.0407245	0.820994	0.131405	0.34334		0.0610671	0.892351	-0.0237733	0.989194
THBS4	-0.0599005	0.821247	-0.232105	0.300907		-0.16192	0.7782	-0.416038	0.628304
IFNLR1	-0.0480773	0.821771	-0.121197	0.458625		0.0214414	0.956368	0.128165	0.95718
CA6	0.0396524	0.821997	-0.0425571	0.774232		-0.377094	0.721133	-0.660335	0.310435
FAP	0.0162348	0.822017	-0.0152293	0.804086		-0.0996004	0.764888	-0.25818	0.454388
CXCL3	0.10691	0.825321	0.244513	0.50208		0.453625	0.764888	-0.604027	0.819832
REN	0.0512993	0.825986	-0.16208	0.357308		0.465662	0.507222	-0.244458	0.82021
LEPR	-0.0339184	0.825986	-0.0477962	0.70431		-0.0773808	0.764888	0.00688167	0.996552
PDGFRB	-0.0549698	0.825986	-0.173445	0.361366		0.0486017	0.892351	0.00759	0.996552
HNMT	-0.0664058	0.825986	-0.0633381	0.804086		0.152501	0.764888	-0.40056	0.454564
RSPO1	-0.0536812	0.828778	-0.201078	0.31575		-0.0994538	0.764888	0.0287017	0.974211
CD58	-0.0598636	0.828778	-0.179625	0.388937		-0.00741516	0.963477	-0.0599233	0.95718
HGF	-0.0727933	0.829722	-0.133468	0.616052		0.205255	0.744452	0.0697067	0.95718
NCAM1	-0.0659057	0.829722	-0.227297	0.343259		0.0465076	0.934679	-0.314838	0.779347
CTSV	0.0391147	0.831781	0.036806	0.815132		0.0424358	0.904194	-0.118375	0.95718
IL17RA	0.0630645	0.832579	-0.0441105	0.874203		0.0292543	0.935417	-0.157245	0.945535
ADM	-0.0705696	0.834666	-0.170469	0.500084		0.0896042	0.764888	0.0268317	0.960466
NCS1	-0.0831083	0.834666	-0.369592	0.279803		0.0586865	0.838176	-0.286297	0.310997
CD177	0.148441	0.834666	0.0339579	0.954375		-0.0809801	0.932648	-0.45437	0.857912
IL16	0.0276448	0.834666	0.001985	0.98445		0.112217	0.782671	-0.268235	0.703857
BAMBI	-0.0484102	0.834666	-0.167707	0.34334
IGFBP3	0.0880787	0.834666	-0.341451	0.31575		-0.00447261	0.994774	0.009345	0.996552
NOTCH3	-0.0581602	0.836189	-0.229485	0.31575		-0.37543	0.511628	-0.0684817	0.95718
TNFSF10	-0.0927962	0.836189	0.0263214	0.94749		-0.0205547	0.942305	0.0628483	0.95718
GLO1	-0.0582147	0.837205	-0.258706	0.282006		0.24633	0.764888	-0.152293	0.95718
COL18A1	-0.0613969	0.837205	-0.33009	0.27429		-0.026957	0.904194	-0.07722	0.95718
EIF5A	0.0350502	0.837205	-0.0574776	0.677356		0.0403882	0.877563	-0.029945	0.959443
CDHR1	0.0363505	0.837205	-0.0969093	0.467357		-0.14798	0.764888	-0.224877	0.727608
SELPLG	0.0513819	0.837205	0.0559338	0.79282		-0.040759	0.82934	0.00188	0.997018
LAYN	-0.0793315	0.837205	-0.202766	0.492974		-0.0589685	0.840751	-0.220842	0.52416
PRTG	-0.0489377	0.837205	-0.226983	0.279803		-0.0781099	0.764888	-0.059535	0.95718
DPEP2	-0.0589644	0.837205	0.288864	0.279803		-0.149932	0.618189	0.235625	0.152761
TNFRSF11B	-0.0714103	0.837205	-0.357416	0.278206		-0.0326751	0.911232	0.020395	0.98252
PADI2	-0.0373547	0.837205	-0.0103305	0.947584		0.000487709	0.999679	0.213578	0.95718
MANF	-0.0640367	0.837205	-0.196565	0.410806		0.717808	0.764888	0.01046	0.997018
ANGPTL3	0.0728558	0.837205	-0.0281786	0.936203		-0.0977239	0.86447	-0.125095	0.95718
PDGFRA	-0.055378	0.838833	-0.132315	0.525553		-0.0466579	0.866631	-0.0589133	0.95718
PCOLCE	0.0709864	0.840199	-0.3335	0.279803		-0.0584114	0.920239	-0.215863	0.95718
ANGPTL2	-0.0654987	0.84161	-0.264197	0.319045		0.0424616	0.911232	-0.0925733	0.95718
MAPT	0.0687241	0.84161	-0.120719	0.669315
VEGFD	-0.0833708	0.84161	-0.514826	0.22368		-0.159256	0.749645	-0.059595	0.95718
MEPE	0.0794733	0.842443	-0.193865	0.525553		0.0590071	0.764888	-0.12659	0.659147
CFC1	-0.0743312	0.842443	-0.277786	0.34334		0.119731	0.764888	0.0956983	0.95718
FUCA1	-0.0540762	0.846874	-0.268601	0.279803		-0.0607445	0.934679	-0.192455	0.95718
SPINK1	0.0410317	0.849768	-0.159657	0.343259		-0.101988	0.767077	0.0749017	0.95718
OSMR	0.0203969	0.849768	-0.05457	0.501328		-0.0550458	0.895347	0.0252283	0.989143
ACP5	0.0438594	0.849768	-0.0348655	0.874203		0.0812817	0.849289	-0.111868	0.95718
NME3	0.0486878	0.849768	-0.155817	0.42317		0.0010743	0.998305	-0.12333	0.565155
IL1RAP	0.059113	0.849768	-0.156638	0.508063		0.0581936	0.888578	0.0810083	0.95718
PRELP	-0.0599212	0.849768	-0.193793	0.419505		-0.041013	0.849289	-0.152905	0.540483
ACVRL1	0.0569029	0.849768	-0.216948	0.349241		0.152942	0.721133	-0.068415	0.95718
IL18RAP	-0.0316311	0.849768	0.0813438	0.522969		-1.17744	0.540943	0.45907	0.95718
SERPINB6	-0.0347382	0.849768	-0.108606	0.441668		0.179974	0.767077	-0.100963	0.95718
DPP7	0.0683739	0.851436	0.0424605	0.906496		0.300975	0.744452	0.130232	0.95718
MYOC	0.0957178	0.851436	-0.0321507	0.946043		-0.455861	0.507222	-0.312127	0.691183
TNFSF13	-0.0710756	0.8555	-0.394795	0.278206		-0.023574	0.922699	0.0338733	0.95718
VWF	-0.0399312	0.855728	-0.144149	0.385793		0.0263466	0.972925	0.00307667	0.997018
CD84	-0.0535316	0.856438	-0.0168495	0.947584		0.0887584	0.767077	0.072065	0.95718
TIE1	0.0677103	0.864678	-0.451514	0.230833		0.129228	0.764888	-0.0786917	0.95718
CPA2	-0.0660408	0.864678	0.053356	0.876698		0.0442136	0.942305	0.79388	0.203899
PM20D1	-0.0305177	0.872172	-0.00462238	0.974071		-0.5481	0.764888	-0.457813	0.95718
WWP2	-0.0332838	0.872188	-0.0293114	0.873297		0.197852	0.764888	0.0378667	0.98252
ATOX1	-0.0701054	0.872188	-0.221851	0.467555		0.333091	0.764888	-0.167572	0.95718
XCL1	0.0450575	0.872188	-0.196463	0.343259		-0.228792	0.750995	0.235745	0.828708
ALDH3A1	-0.0379255	0.872188	-0.0596833	0.74518		0.0598304	0.934679	-0.341118	0.89997
ERBB2	0.0407527	0.873083	-0.214832	0.283393		0.0823165	0.764888	-0.18163	0.663559
IGFBP6	0.0510685	0.873083	-0.31682	0.27429		-0.0281889	0.95401	-0.301392	0.767716
NDRG1	-0.0373996	0.873083	-0.144965	0.386761		0.2165	0.764888	0.357768	0.792959
STC1	0.0666965	0.879877	-0.424119	0.27429		0.097041	0.77725	-0.0793333	0.95718
GALNT7	-0.0577586	0.879877	-0.25502	0.346113		0.0288333	0.888578	0.00119833	0.997018
CTRB1	-0.0448432	0.879877	-0.0231652	0.932029		-0.0217007	0.96357	0.2956	0.765023
PDCD1LG2	-0.0263136	0.879877	-0.0808924	0.505312		0.0894174	0.764888	0.0554967	0.95718
ANGPTL7	0.0787229	0.879877	-0.647588	0.131896		-0.038266	0.904331	-0.164975	0.844829
LAIR2	0.0990023	0.879877	0.312931	0.497154		-0.12757	0.880038	0.169828	0.95718
B4GALT1	-0.0857349	0.879877	-0.363103	0.363909		0.0362158	0.895347	0.05621	0.95718
GUSB	0.0292572	0.879877	-0.0461902	0.758325		0.339628	0.749645	-0.10283	0.95718
GALNT2	-0.0506291	0.879877	-0.296029	0.279803		-0.0197857	0.932648	-0.20902	0.413046
NUCB2	0.068119	0.880967	-0.23548	0.461087		0.0509113	0.880334	-0.212977	0.689315
CD40	0.0387062	0.88185	-0.0755633	0.700989		0.163153	0.764888	-0.165057	0.95718
TNFRSF14	0.0416687	0.884864	-0.0895831	0.673924		0.102125	0.764888	-0.195733	0.689315
CNTN2	0.0075461	0.884864	0.02576	0.475109		-0.157998	0.767077	-0.062365	0.959443
ITGAM	0.0260724	0.886298	0.0181307	0.911992		-0.271442	0.721133	-0.181625	0.886003
PAEP	0.0439417	0.888367	0.173482	0.415961		-0.0407145	0.980368	-0.13588	0.973174
BOC	0.0434276	0.889716	-0.190499	0.375997		-0.00211845	0.998305	-0.0517583	0.95718
FSTL3	0.0525691	0.889716	-0.249785	0.34334		-0.00489241	0.991894	-0.119857	0.951136
CALB2	0.0323164	0.889716	-0.0456748	0.797332		0.0916632	0.764888	-0.0392517	0.95718
PGF	-0.0513355	0.89037	-0.176236	0.489988		-0.0209392	0.912951	-0.0691717	0.95718
NUDT5	-0.0242996	0.893561	-0.0639431	0.616052		-0.0340615	0.958721	-0.496023	0.60107
CLUL1	0.0479715	0.893561	-0.239357	0.343259		-0.149201	0.764888	-0.1729	0.908929
TNC	-0.0355688	0.893561	-0.1186	0.508567		0.0482896	0.934679	0.0678233	0.959443
GAS6	-0.0360752	0.893561	-0.149033	0.415961		-0.193455	0.721133	0.01192	0.996552
AMY2A	0.044751	0.893561	0.0178676	0.94749		0.0134555	0.978618	-0.0956017	0.95718
TGFB1	-0.0263438	0.897375	-0.139325	0.328607		-0.0245255	0.934679	-0.0161533	0.990108
IVD	-0.036981	0.899105	0.21504	0.310763		0.117248	0.764888	-0.195857	0.819832
MATN3	-0.059237	0.899105	-0.222485	0.475141		0.0199993	0.949277	0.21631	0.691183
LILRB5	0.0674179	0.899105	-0.484186	0.278206		-0.309357	0.764888	-0.218358	0.95718
ITGB1	0.0325026	0.899105	-0.179317	0.324104		-0.101121	0.842853	-0.0816983	0.95718
ADAMTS13	-0.0344031	0.899105	-0.0777733	0.697458		-0.222321	0.540943	0.0462967	0.95718
IGF2R	-0.0334081	0.899105	-0.207976	0.297996		-0.00131174	0.998305	0.0497317	0.95718
YES1	0.0288421	0.899105	0.0158081	0.936203		0.444604	0.764888	0.104653	0.971217
S100A4	0.0351612	0.899105	-0.158961	0.397184		0.192201	0.784503	-0.0527683	0.98252
IL15	0.0370209	0.899105	-0.0211676	0.935908		-0.0744531	0.764888	0.0648767	0.95718
BTN3A2	-0.0420371	0.899105	-0.228848	0.332142		0.0474344	0.87942	-0.00803	0.996552
SPON2	-0.03113	0.899482	-0.152233	0.365037		0.265413	0.511628	-0.143392	0.885436
ST3GAL1	-0.0320448	0.901874	-0.124808	0.475109		-0.0134188	0.978618	-0.104868	0.95718
CD55	-0.0366126	0.902839	-0.219138	0.31575		-0.0659542	0.895347	-0.103152	0.95718
CSF2RA	0.0551585	0.90314	-0.0763669	0.830801		-0.0908033	0.8719	-0.223415	0.934875
FCER2	0.0641302	0.906225	-0.107424	0.789431		-0.0156287	0.980368	-0.357165	0.696235
CCL11	-0.0387373	0.908998	-0.0674443	0.782096		-0.303137	0.618189	0.0855033	0.95718
CLSTN1	-0.025472	0.908998	0.0101643	0.950254		0.0270299	0.937486	-0.03709	0.968043
CBLIF	0.0424376	0.908998	-0.0789095	0.773306		-0.124497	0.820375	-0.232333	0.897184
CSF1	-0.0311467	0.908998	-0.155934	0.387954		0.0893515	0.764888	0.050815	0.95718
P4HB	0.0429888	0.908998	-0.268666	0.31575		0.195383	0.749645	-0.118247	0.95718
SIRPA	-0.0526742	0.908998	-0.317358	0.324104		-0.0799829	0.866631	-0.14932	0.95718
NT5E	-0.0367335	0.908998	-0.157213	0.461087		0.244682	0.744452	-0.0550983	0.95718
PDCD5	0.0504724	0.909031	-0.233891	0.426441		0.105748	0.87281	-0.195687	0.95718
NAAA	-0.0290064	0.909915	-0.0171536	0.937149		0.100076	0.849289	-0.0763433	0.95718
ENPP2	-0.00755427	0.91065	-0.0207024	0.664476		-0.00979929	0.980368	0.06904	0.95718
CD109	0.0312124	0.910871	-0.0896331	0.645468		-0.10924	0.764888	-0.230358	0.538654
FABP2	-0.0431757	0.912264	-0.21062	0.415189		-0.317816	0.764888	-0.320588	0.896232
GAL	-0.0323282	0.916093	-0.187131	0.349583		-0.222404	0.764888	-0.138703	0.95718
LGALS1	-0.0418238	0.916093	-0.207793	0.419505		0.0862762	0.781788	-0.299472	0.377747
THOP1	-0.0292829	0.916093	-0.119937	0.506195		0.167906	0.744452	-0.19867	0.634604
NTproBNP	-0.0378407	0.916093	-0.0355221	0.906496		-0.395673	0.749645	-0.371787	0.857799
TNFSF11	-0.0485589	0.916131	0.197249	0.511379		0.037794	0.942873	-0.07535	0.958621
NRP2	-0.036568	0.917056	-0.239485	0.323526		0.026795	0.934679	-0.07409	0.95718
FRZB	-0.0753384	0.924302	-0.4119	0.395133		-0.0432888	0.888578	-0.0521867	0.95718
RETN	0.0501044	0.924362	-0.00767786	0.982696		0.003014	0.998305	0.0265217	0.98252
BST2	0.0278982	0.924362	-0.045421	0.830801		0.125975	0.782671	-0.113258	0.95718
MOG	-0.00534726	0.924362	-0.0130574	0.732442		0.301697	0.507222	0.0362683	0.959443
MPIG6B	-0.045778	0.924362	-0.0309438	0.936203		0.390129	0.764888	0.06713	0.989143
ANXA3	0.0163867	0.924362	-0.0570336	0.616052		0.531439	0.744452	0.0159067	0.996552
CRKL	0.0330671	0.924362	-0.160369	0.464847		0.457627	0.764888	-0.105567	0.981631
TARBP2	0.0380762	0.924362	-0.153906	0.549635		0.254355	0.767077	-0.0751433	0.977056
CTSF	-0.0418329	0.924362	-0.354262	0.279803		0.188524	0.750995	0.101493	0.95718
EFEMP1	-0.0418754	0.924362	-0.313821	0.310762		-0.0211284	0.968005	-0.124945	0.95718
PDGFB	0.0541067	0.925874	0.171426	0.664476		-0.135034	0.904194	-0.05941	0.990573
ACP6	0.0527082	0.925874	-0.149333	0.700989		0.210443	0.764888	0.117045	0.95718
LGALS7_LGALS7B	0.0565897	0.925874	0.290095	0.458625		-0.0503964	0.874567	-0.241452	0.520811
CXCL5	-0.0441052	0.929483	0.0175229	0.960499		0.0394366	0.977374	-0.487385	0.94521
EZR	0.0132544	0.9311	0.0158555	0.890811		-0.0112815	0.960387	-0.214005	0.413046
LYPD3	0.0258512	0.932205	-0.157803	0.391093		0.0646262	0.854618	0.00652833	0.996552
SCARF1	-0.0291838	0.93378	-0.15889	0.458625		-0.0103686	0.983154	0.0835783	0.95718
TNFRSF10B	-0.0276808	0.93378	-0.08512	0.697458		0.0777301	0.764888	-0.23883	0.310997
IL3RA	-0.0213438	0.938964	0.00731405	0.967955		-0.0816704	0.764888	-0.00813	0.996552
OBP2B	-0.0846946	0.940497	0.19612	0.782096		0.0722641	0.892351	-0.429475	0.504019
CA13	-0.0190387	0.940731	0.0173957	0.926553		0.556547	0.764888	-0.211677	0.95718
SERPINB8	-0.0290808	0.940731	-0.377455	0.169239		0.237824	0.764888	-0.671567	0.120169
NUDC	-0.0231898	0.940731	-0.153248	0.388937		0.212813	0.767077	-0.240005	0.95718
GH1	0.0607799	0.941314	0.282422	0.558691		-0.584778	0.764888	1.51398	0.508776
CPE	-0.0224243	0.941314	-0.232205	0.279803		0.0065492	0.986945	-0.23318	0.628304
CDCP1	0.0222928	0.941314	0.108824	0.53445		-0.0176075	0.966306	-0.253523	0.765023
DBI	0.0279824	0.941314	-0.255844	0.300907		0.264326	0.764888	-0.684753	0.520811
GDF15	0.0363874	0.941314	-0.213278	0.461087		-0.00208915	0.998305	-0.137245	0.95718
CPVL	-0.0311095	0.941314	-0.101072	0.705334		-0.186078	0.744452	0.16481	0.841855
GMPR	-0.00806591	0.941314	0.0118726	0.881342		0.0599221	0.934922	-0.130963	0.95718
FKBP4	-0.0281516	0.941314	-0.125063	0.596808		0.152974	0.790605	-0.118077	0.95718
HSPB1	-0.0443355	0.941314	-0.152151	0.697458		0.362206	0.764888	-0.151887	0.95718
F3	-0.0236695	0.942343	-0.130945	0.499522		-0.0741161	0.767077	-0.04267	0.95718
CST6	-0.0331233	0.945303	-0.118947	0.697137		-0.131472	0.764888	0.04351	0.960466
CTSC	-0.0253577	0.945303	-0.187609	0.384994		-0.0691183	0.86447	-0.0128233	0.996552
LILRA2	0.030531	0.945303	0.0849679	0.766885		-0.119779	0.764888	-0.130868	0.94244
ILKAP	-0.0268332	0.945303	-0.117635	0.623292
TNFRSF13C	0.0291062	0.945303	-0.138342	0.595032		-0.0856258	0.854618	-0.206298	0.89997
DLK1	0.0179137	0.945303	-0.207806	0.278206		0.0800411	0.895016	-0.154743	0.95718
GLRX	-0.021053	0.945812	-0.0749895	0.703345		0.125902	0.82934	-0.114372	0.95718
TFPI	0.0243803	0.946385	-0.247062	0.300286		0.0998373	0.866631	-0.050305	0.974211
FAM3C	0.00482413	0.946506	-0.00528262	0.92589		0.0134914	0.960723	-0.146873	0.836859
KLK4	-0.0361165	0.946506	-0.27303	0.393518		0.16649	0.764888	0.04779	0.974211
CTSL	-0.0124982	0.946506	-0.0766045	0.492265		0.0341267	0.877563	0.0360833	0.95718
SERPINB5	-0.0284232	0.947174	-0.30904	0.282006		-0.0999314	0.781788	-0.334867	0.41476
ANGPTL4	-0.0272414	0.948618	-0.126695	0.623292		0.195892	0.749645	-0.24156	0.691183
PTK7	-0.0246746	0.948618	-0.101645	0.673924		0.130554	0.764888	0.163463	0.844829
COMP	0.033848	0.949474	-0.289338	0.357308		-0.201701	0.764888	-0.411237	0.617643
RARRES2	0.0267488	0.95276	-0.405087	0.226526		0.196153	0.784503	-0.130817	0.95718
ADAMTS16	0.0110133	0.95382	-0.0867917	0.419086		0.0506518	0.87281	-0.0448833	0.95718
EPHB4	0.0188338	0.95382	-0.288087	0.230833		-0.0329422	0.896578	-0.0401067	0.95718
KCNIP4	-0.0161838	0.95382	-0.118682	0.458625
KRT19	0.0143301	0.95382	0.0489579	0.757503		-0.009608	0.988169	-0.279428	0.810553
MARCO	0.0268846	0.95382	-0.32684	0.28142		-0.106082	0.764888	0.03759	0.95718
EDAR	0.017162	0.95382	-0.165296	0.34334		0.31216	0.764888	-0.225383	0.95718
PRSS2	0.0194698	0.95382	-0.167763	0.388937		0.0509884	0.934817	0.230213	0.95718
LYAR	0.018459	0.95382	-0.0231179	0.92589
DSG3	0.0216369	0.95603	-0.0829086	0.732545		0.0794447	0.809711	-0.0760417	0.95718
ING1	-0.0191979	0.95603	-0.02052	0.936203		-0.0699107	0.877563	-0.20265	0.884409
CDH3	0.0229875	0.95603	-0.0888229	0.735238		-9.90997e-05	0.999679	-0.115157	0.954654
MSLN	-0.0269653	0.95603	0.0874905	0.782096		0.0627985	0.874567	-0.053475	0.95718
ANGPT2	-0.0264573	0.956254	-0.0883267	0.777944		0.166202	0.764888	0.0448583	0.959443
ANXA4	-0.0103925	0.956254	0.00333381	0.976822		0.304291	0.764888	-0.0201033	0.996552
SCARF2	0.0150307	0.956254	-0.199595	0.279803		0.0496961	0.887933	-0.144417	0.901641
XG	0.0174437	0.956254	0.132196	0.48618		-0.104678	0.764888	-0.210153	0.712658
ADAMTS15	0.0178645	0.956254	-0.210951	0.31575		0.0326657	0.934679	-0.0639917	0.95718
FETUB	0.0235177	0.958234	-0.203582	0.443232		0.156294	0.764888	0.069965	0.95718
OXT	-0.012355	0.958234	-0.10969	0.430597		0.705861	0.721133	-0.12183	0.960466
GSTP1	-0.0157374	0.958234	-0.11498	0.518997
PPIB	-0.0202561	0.958234	-0.0534357	0.844264		0.133188	0.895347	-0.169907	0.95718
GUCA2A	-0.0255059	0.958872	-0.340317	0.300907		-0.186539	0.721133	-0.00565	0.996552
PPP1R2	0.0149912	0.961968	-0.0102864	0.960499		0.309665	0.764888	-0.374812	0.873141
CTRC	0.0200483	0.962249	-0.00977381	0.972237		-0.0944675	0.850034	0.519725	0.310435
BIN2	0.0178797	0.962249	0.216009	0.343259		0.314674	0.767077	0.0612167	0.989143
PARK7	-0.0135267	0.963053	-0.138283	0.406764		0.0741455	0.920442	-0.413688	0.804026
CDNF	-0.0191234	0.968438	-0.0443129	0.885863		-0.101476	0.764888	-0.112712	0.95718
SMOC1	0.0161767	0.969323	-0.221498	0.324104		0.121266	0.764888	0.0643883	0.95718
SCARB2	0.018257	0.972116	-0.158586	0.525402		0.0284008	0.895347	-0.149277	0.631289
FLT4	0.00856581	0.972423	-0.0345405	0.800223		0.275638	0.511628	0.07583	0.95718
NECTIN4	-0.0106045	0.972423	-0.106126	0.482291		0.0989849	0.764888	-0.216012	0.504019
FUT8	0.0103472	0.972423	-0.10943	0.461576		0.00266672	0.998305	-0.0449733	0.965928
NCAN	0.00275061	0.972423	0.0235112	0.560436		0.0572427	0.87889	-0.09645	0.95718
TCN2	-0.0173259	0.972423	-0.220284	0.388937		-0.0545734	0.856936	0.201612	0.631289
GLOD4	-0.0119213	0.972423	-0.132103	0.461087		0.124866	0.828033	-0.189413	0.95718
ADGRG2	0.0086052	0.972423	-0.0650236	0.632584		-0.0408094	0.87281	0.0316683	0.95718
EPHA1	-0.0134607	0.972423	-0.194332	0.352392		0.213417	0.721133	-0.08638	0.95718
COMT	0.00954871	0.972423	0.0128974	0.943186		0.481501	0.749645	-0.0170217	0.996552
GHRL	-0.0127901	0.972423	0.0462686	0.843291		-0.216925	0.764888	0.0807283	0.95718
CRELD2	-0.0201712	0.972423	-0.150123	0.653636		0.187126	0.764888	-0.241237	0.897184
NRP1	0.00790487	0.972423	-0.137483	0.31575		-0.0607385	0.895347	-0.149998	0.95718
NBL1	0.00650226	0.972423	0.0915074	0.380876		0.0923332	0.764888	-0.222863	0.41476
FLT3LG	0.00918875	0.972423	-0.114914	0.443232		-0.0875517	0.776667	-0.193347	0.744037
HLA-E	0.0063401	0.972423	-0.01116	0.934763		-0.0058783	0.986945	-0.04671	0.95718
SNX9	0.00847796	0.972423	-0.0682869	0.642216		0.300369	0.764888	-0.0522633	0.981676
MSTN	-0.0131065	0.972423	-0.153007	0.482291		-0.106382	0.854618	-0.0905533	0.95718
WFIKKN1	0.00764249	0.972423	-0.0868538	0.502122		-0.0335944	0.927049	0.00502667	0.997018
PLA2G1B	-0.0132755	0.972423	-0.119388	0.616052		-0.0271448	0.938486	0.0819867	0.95718
PON3	-0.0157135	0.972423	-0.13911	0.623292		-0.189801	0.511628	-0.0797583	0.954654
TFF2	0.0192357	0.972423	-0.272861	0.413666		-0.0923646	0.89002	0.103885	0.95718
MMP1	-0.0149494	0.972423	-0.251885	0.34334		-0.105282	0.895347	-0.127035	0.95718
CGA	0.0144937	0.972423	-0.020501	0.947183		-0.436693	0.721133	-0.480787	0.631289
NECTIN2	0.0115073	0.972423	-0.0950157	0.673055		0.160538	0.740603	0.0636817	0.95718
NRCAM	0.00236734	0.972423	0.0217752	0.629556		0.0308274	0.895347	-0.08725	0.95718
INPP1	-0.0104471	0.972423	-0.130743	0.497154		0.0895329	0.866631	-0.288695	0.767716
IGFBP4	0.0178635	0.972423	-0.332711	0.332216		-0.0100737	0.980368	-0.241537	0.689315
CD302	-0.0168849	0.972423	-0.404599	0.279803		0.144523	0.721133	-0.070385	0.95718
MIF	0.0112422	0.972492	0.0207064	0.937221		0.304098	0.767077	-0.467993	0.908929
GGT1	-0.00773589	0.972599	-0.0272681	0.87968		0.0815912	0.854618	-0.0985117	0.95718
MATN2	-0.0103007	0.972996	-0.154952	0.457415		0.0166324	0.949627	-0.084285	0.95718
DBNL	0.0121068	0.972996	-0.233114	0.34334		0.496435	0.764888	-0.0771217	0.989143
FLRT2	0.0110962	0.972996	-0.172574	0.44248		-0.0417264	0.87281	-0.00454667	0.996552
HBEGF	-0.00223326	0.972996	-0.0301367	0.501607		-0.141083	0.84737	-0.164045	0.95718
CA12	0.00881274	0.973607	0.0387957	0.863628		0.0349032	0.892351	-0.0970667	0.954654
CCN5	-0.0188131	0.973607	-0.33309	0.409559		-0.106397	0.804572	-0.25606	0.739214
CCL15	0.0106781	0.973607	-0.274207	0.283393		0.0710459	0.873371	-0.0996833	0.95718
SDC4	-0.00730097	0.973607	-0.0602843	0.728036		0.0409415	0.961131	0.0806633	0.974211
CPXM1	0.0140566	0.973607	-0.39387	0.279803		-0.212462	0.764888	-0.227962	0.95718
IGFBP2	0.0143796	0.973607	-0.395964	0.279803		-0.238385	0.764888	0.29394	0.923342
NOS1	0.0123479	0.973607	-0.191123	0.491453		-0.217727	0.764888	-0.824088	0.0779569
SELP	-0.00805752	0.974228	0.0709217	0.72747		0.0436855	0.937486	0.0843683	0.95718
GRK5	0.00513215	0.974228	-0.0748376	0.532811		0.248548	0.764888	0.146303	0.95718
EIF4EBP1	-0.00961092	0.975595	-0.291835	0.279803		0.158644	0.823394	-0.14781	0.95718
IL19	-0.0112895	0.976014	-0.0528936	0.877158		0.38312	0.721133	-0.160985	0.95718
IL17D	0.0108847	0.976014	-0.296658	0.319045		-0.100183	0.824565	-0.506513	0.203899
GCNT1	-0.00914638	0.976014	-0.0825407	0.756907		-0.227324	0.721133	-0.124137	0.947972
CD59	0.00167008	0.976014	-0.0366245	0.402389		-0.034075	0.895347	-0.03976	0.95718
NSFL1C	0.00717032	0.976014	-0.108354	0.581344		0.225033	0.782671	-0.078185	0.971627
DAG1	-0.00786033	0.97795	-0.07704	0.751748		0.110356	0.835279	-0.03765	0.98252
SERPINE1	-0.00811594	0.981046	0.0360931	0.910512		-0.170788	0.849289	-0.160148	0.95718
OGN	0.00243513	0.983567	-0.0759533	0.349241		0.00739286	0.988169	-0.32691	0.504019
TJAP1	-0.00218165	0.983743	-0.0289912	0.712595		0.299771	0.764888	0.178217	0.95718
CRHBP	-0.00568826	0.984163	0.0382236	0.874448		0.123594	0.764888	-0.0363717	0.95718
CCL16	-0.00830201	0.984241	-0.14415	0.64345		-0.070472	0.895347	0.151327	0.95718
CST5	-0.0038031	0.986287	0.00609024	0.971606		-0.0815752	0.850191	-0.0502483	0.959443
CD200R1	-0.00517308	0.986752	-0.124681	0.563291		0.0803011	0.767077	0.0433417	0.95718
EPS8L2	0.00388373	0.986752	-0.229307	0.27429		-0.109115	0.764888	-0.17018	0.726641
IL4R	0.00395989	0.986752	-0.152837	0.364453		0.112522	0.764888	0.0703117	0.95718
MME	-0.00397044	0.987128	-0.265067	0.250917		0.061805	0.925187	-0.114463	0.95718
PLAU	0.00558974	0.987128	-0.15852	0.53445		-0.158008	0.749645	-0.198075	0.689315
OMD	0.00193725	0.98803	-0.0878317	0.357308		-0.0655084	0.860736	-0.29261	0.502529
TRIAP1	-0.00392962	0.98803	-0.194676	0.343259		0.24156	0.764888	-0.363313	0.767716
MGLL	-0.00366796	0.988867	-0.0745288	0.727494		0.410873	0.764888	-0.0226433	0.996552
ABL1	0.00224142	0.989457	-0.165057	0.279803		0.153158	0.82934	-0.186127	0.95718
HSPA1A	-0.00298356	0.989457	-0.012581	0.954375		0.254019	0.764888	-0.103562	0.95718
DSG2	0.00228625	0.989457	-0.214883	0.27429		-0.112587	0.764888	-0.0426283	0.95718
AMY2B	0.00309747	0.989457	-0.0145383	0.950837		0.0412751	0.922699	-0.0959817	0.95718
IMPA1	0.00201125	0.989457	-0.139489	0.343259		0.239849	0.764888	-0.131442	0.95718
ENTPD5	0.00139025	0.989457	0.00744833	0.947584		-0.0354449	0.888578	0.0370817	0.95718
CPA1	0.00335415	0.989457	-0.132208	0.612368		-0.0266192	0.956368	0.357908	0.628304
CNPY2	0.00150203	0.990433	0.0151488	0.92589		0.064006	0.895347	-0.0889167	0.95718
CX3CL1	0.00242199	0.990574	-0.311296	0.27429		0.0834241	0.767077	-0.02793	0.96956
SCARA5	0.00243865	0.990574	-0.348103	0.27429		0.00857578	0.978618	-0.30504	0.310997
CD276	-0.00234972	0.990574	-0.216463	0.359249		0.224371	0.721133	-0.164792	0.819832
SCG3	0.000442611	0.991288	-0.039465	0.433146		-0.0964841	0.764888	-0.0354967	0.959443
DTX3	0.00143623	0.993826	-0.233402	0.326865		-0.0706747	0.764888	-0.345663	0.0297718
SUSD2	-0.000665007	0.996314	-0.133592	0.427777		-0.174647	0.744452	-0.130912	0.936531
LGALS4	-0.000684222	0.996778	-0.382877	0.27429		-0.161888	0.764888	-0.21062	0.844829
CDHR5	0.000346148	0.996778	0.0357217	0.844264		0.287946	0.507222	0.062	0.95718

## Sheet: CSF Discovery DEA
Protein	logFC	Average Expression	t	P.Value	FDR
MZB1	3.4262	-2.55666	9.75584	2.25093e-18	2.27118e-15
CD27	2.76714	0.972723	8.95108	3.88176e-16	1.95835e-13
TNFRSF13B	2.67483	-1.18551	7.95837	1.75914e-13	5.91657e-11
CD79B	3.056	-3.01234	7.77781	5.17207e-13	1.30465e-10
IL12B	1.82766	-3.07487	6.74891	1.89529e-10	3.8247e-08
CCL3	0.935161	-2.90791	6.06251	7.47123e-09	1.25641e-06
ADA2	0.96493	-0.848625	5.98799	1.09742e-08	1.58186e-06
LTA	0.866866	-2.18527	5.902	1.70394e-08	2.1491e-06
IL12A_IL12B	1.60598	-2.70647	5.65297	5.95506e-08	6.67629e-06
CD5	1.09594	-3.71567	5.57602	8.70415e-08	8.78249e-06
FCRL5	1.03045	-3.7482	5.44298	1.66433e-07	1.52664e-05
NEFL	1.6814	4.74071	5.41735	1.88346e-07	1.58367e-05
LY9	0.759848	-6.37229	5.30448	3.2321e-07	2.50861e-05
CD48	0.972702	-1.36105	5.26463	3.90385e-07	2.81356e-05
CD300E	0.536597	-3.32346	5.04325	1.09492e-06	7.36519e-05
ICAM3	0.78417	-4.29619	4.93779	1.7704e-06	0.000111646
MMP9	0.850105	-2.28109	4.89842	2.11441e-06	0.000125496
IL1RN	0.674041	-0.823473	4.77876	3.60516e-06	0.00020209
GZMA	0.699667	-1.13427	4.76609	3.81272e-06	0.000202475
FCRL1	0.758186	-3.85602	4.62974	6.91565e-06	0.000348895
TNFSF14	0.63541	-2.4165	4.61569	7.34799e-06	0.000353054
CD6	0.58565	-5.26676	4.5981	7.92636e-06	0.000363532
CXCL13	1.29839	-1.882	4.47795	1.32245e-05	0.000580155
CST7	0.690119	-1.46872	4.28601	2.93524e-05	0.00123403
CCL22	0.802068	-5.49224	4.22111	3.82122e-05	0.00154224
ADAM8	0.554498	-2.88657	4.08801	6.50322e-05	0.00252375
SDC1	0.627783	-0.691348	3.98813	9.6124e-05	0.00359219
GZMB	0.801613	-4.86993	3.96933	0.000103375	0.00361564
CXCL10	1.19194	0.780563	3.96797	0.000103918	0.00361564
CD40LG	0.29285	-3.22277	3.79108	0.000203418	0.00674544
TNFRSF9	0.506168	-3.30753	3.78609	0.000207244	0.00674544
FASLG	0.516972	-3.56186	3.68112	0.000305268	0.00962549
CCL17	0.871598	-3.22132	3.66479	0.000323986	0.00990612
IL2RA	0.535825	-3.11781	3.63132	0.000365798	0.0108556
CD22	0.500516	-6.34211	3.61397	0.00038942	0.0112264
TNF	0.279319	-1.08499	3.55516	0.000480635	0.0134711
CXCL11	0.647483	-1.83653	3.49851	0.000587192	0.0160129
CLEC6A	0.311037	-1.32814	3.48252	0.000621066	0.0160966
CXCL9	0.877948	-0.604245	3.48201	0.000622167	0.0160966
SLAMF7	0.573848	-2.97282	3.45329	0.000687752	0.0168369
CHI3L1	0.509681	4.40231	3.45093	0.00069343	0.0168369
CXCL8	0.44909	3.99377	3.44787	0.00070084	0.0168369
IL18	0.362004	-3.65673	3.37681	0.000895416	0.021011
FYB1	0.303241	-4.01428	3.33286	0.00103989	0.0238466
SETMAR	0.266674	-4.72186	3.32601	0.00106429	0.0238637
KLRB1	0.535192	-3.20297	3.27941	0.00124489	0.0273063
CRTAM	0.334551	-4.07315	3.27208	0.00127574	0.0273877
FCN2	0.406404	-6.90816	3.19123	0.00166701	0.0350419
TNFRSF1B	0.415994	0.34354	3.17266	0.00177134	0.0364752
TYMP	0.404537	-2.70929	3.14558	0.00193443	0.0390369
GZMH	0.486095	-2.61797	3.08324	0.00236409	0.0467718
PDCD1	0.256899	-3.25433	3.06464	0.00250837	0.048672
APEX1	0.678371	-4.73004	3.03428	0.00276149	0.0525725
SLAMF8	0.307453	-1.73116	2.92848	0.00383845	0.0717221
ITGA5	0.32047	-4.03707	2.91845	0.00395845	0.0726195
ICAM1	0.338763	-4.11187	2.90063	0.00417997	0.075314
SIT1	0.199994	-0.0834704	2.87533	0.00451392	0.0788964
FABP4	0.564689	-3.30016	2.86819	0.00461253	0.0788964
CASP3	0.308249	-2.75795	2.86552	0.00464991	0.0788964
CD8A	0.550247	-0.272485	2.86257	0.00469156	0.0788964
AKR1C4	-0.258121	-0.199896	-2.85572	0.0047894	0.0792213
HLA-DRA	0.329946	0.282033	2.7618	0.00633375	0.103077
VCAM1	0.286771	-1.79878	2.72994	0.0069524	0.110707
MNDA	0.336546	-4.27539	2.72652	0.00702203	0.110707
CCL8	0.726542	-6.23717	2.70048	0.00757261	0.11755
CLSTN2	-0.262265	3.52064	-2.6217	0.0094844	0.144996
RTN4R	-0.303512	2.56465	-2.61526	0.00965836	0.145452
SKAP2	0.185364	-2.97168	2.58675	0.0104637	0.155263
TACSTD2	-0.199605	-2.67879	-2.57848	0.0107082	0.156589
NPTX1	-0.384501	5.03406	-2.56725	0.0110488	0.158061
CTSO	-0.306687	0.820818	-2.56027	0.0112651	0.158061
GRPEL1	0.315398	-3.48437	2.55373	0.0114712	0.158061
CD74	0.219316	1.65371	2.55289	0.0114979	0.158061
CHIT1	1.25065	0.388268	2.54994	0.0115922	0.158061
PLXNA4	-0.398485	0.725953	-2.51755	0.0126741	0.168783
IDS	-0.106269	0.382782	-2.51643	0.0127131	0.168783
ULBP2	-0.428244	2.09298	-2.48869	0.0137131	0.179695
LILRA5	0.268704	-5.19577	2.47707	0.0141525	0.183076
LAIR1	0.255636	4.14879	2.44887	0.0152711	0.19414
LGALS8	-0.282761	0.335276	-2.44502	0.0154297	0.19414
SIGLEC6	0.307684	-5.00448	2.44128	0.0155851	0.19414
TFPI2	-0.465168	1.64117	-2.42477	0.0162886	0.200429
CD4	0.142109	-1.47067	2.41141	0.0168779	0.205179
TIMP4	-0.326218	2.33712	-2.39072	0.017828	0.210669
DPP10	-0.300517	4.62926	-2.38967	0.0178777	0.210669
ASGR1	0.272756	-5.23455	2.38506	0.0180963	0.210669
ITGB2	0.271814	-2.52922	2.37942	0.0183669	0.210669
CA1	0.693631	-5.32629	2.37928	0.0183735	0.210669
PGLYRP1	0.33497	-3.69343	2.3574	0.0194577	0.218917
CD163	0.238883	-1.19714	2.35605	0.0195268	0.218917
SEMA7A	-0.256997	5.07725	-2.32018	0.0214323	0.234558
CNTNAP2	-0.28239	7.18578	-2.31959	0.0214652	0.234558
CD209	0.317155	-2.90179	2.31681	0.0216193	0.234558
SPP1	0.077235	3.85125	2.30861	0.0220812	0.237021
CTSZ	0.226978	1.14788	2.29368	0.0229431	0.24368
GFER	-0.266494	2.12736	-2.28956	0.0231865	0.2437
FLT3	-0.241529	1.43149	-2.26854	0.0244622	0.254458
MSR1	0.31828	-0.441941	2.24923	0.0256877	0.262839
FGF23	-0.312811	-3.82896	-2.24639	0.0258725	0.262839
SEMA4C	-0.198686	-0.0301957	-2.24368	0.0260494	0.262839
CD200	-0.262179	4.39535	-2.23103	0.0268914	0.268648
CA4	-0.261344	4.36298	-2.2194	0.0276863	0.273877
TPP1	-0.062261	4.46114	-2.19769	0.0292247	0.28242
MMP7	0.39294	-1.45702	2.19452	0.0294549	0.28242
NPM1	0.276638	-1.28926	2.19255	0.0295988	0.28242
CCL25	-0.580355	-7.79734	-2.19159	0.0296695	0.28242
CCL21	0.241139	-1.32913	2.17782	0.0306969	0.286897
SFTPD	-0.443206	-1.43366	-2.17766	0.0307085	0.286897
CALCA	0.272097	1.67248	2.17386	0.0309976	0.286941
CA11	-0.281979	2.53325	-2.16049	0.0320323	0.293823
CPPED1	-0.281312	1.54919	-2.15106	0.0327803	0.297976
PILRA	0.244974	1.62707	2.11991	0.0353593	0.318338
CDH1	0.162788	-2.47369	2.11593	0.0357009	0.318338
PDLIM7	-0.170275	-1.08225	-2.11286	0.0359668	0.318338
CRADD	0.283577	-3.42032	2.10815	0.0363771	0.319169
MDGA1	-0.435293	1.1742	-2.0934	0.037689	0.322304
SRP14	0.25623	-3.67918	2.09213	0.0378045	0.322304
SPOCK1	-0.240092	4.85131	-2.09124	0.0378845	0.322304
CR2	0.348715	-6.25034	2.08397	0.0385496	0.322304
L1CAM	-0.238906	2.30855	-2.08322	0.0386184	0.322304
DCTN6	0.204979	-1.39689	2.08287	0.0386509	0.322304
CCL14	0.243836	-1.95252	2.07386	0.0394898	0.3266
ITGB1BP1	-0.239827	-0.387032	-2.06673	0.0401655	0.329488
LRIG1	-0.320621	-1.2371	-2.06315	0.0405076	0.329614
IL5RA	0.237293	-4.0866	2.04835	0.0419514	0.337232
NPTN	-0.275008	1.62185	-2.04617	0.0421682	0.337232
CA3	0.893638	-3.1479	2.04337	0.0424465	0.337232
CDON	-0.336266	-3.64011	-2.02662	0.0441506	0.342371
CD160	0.317761	-4.05947	2.02544	0.0442724	0.342371
STAMBP	0.128443	-3.07121	2.02452	0.0443673	0.342371
LIFR	-0.258772	-0.769883	-2.02372	0.0444505	0.342371
PRCP	-0.183021	2.14738	-2.01069	0.045824	0.350276
PAG1	0.213128	-1.8446	1.99876	0.0471121	0.357415
ARSB	-0.239952	1.2225	-1.99176	0.0478826	0.359557
TPSAB1	0.290947	-6.11752	1.98548	0.0485819	0.359557
PTPN1	0.13018	-1.3127	1.98533	0.0485989	0.359557
LCN2	0.268197	-1.80085	1.98336	0.04882	0.359557
LBR	0.199731	-1.78477	1.96828	0.0505432	0.366373
ARSA	-0.184607	1.89031	-1.96506	0.0509186	0.366373
INHBC	0.214028	-4.59586	1.96324	0.0511316	0.366373
EBI3_IL27	0.264999	-3.16362	1.95972	0.0515448	0.366373
SERPINA11	0.173867	-7.07	1.95958	0.0515609	0.366373
IL18R1	0.251864	-5.55885	1.95482	0.0521253	0.367793
ATP5IF1	0.271653	-0.342805	1.95107	0.0525728	0.368375
CAPG	0.250035	-4.19043	1.94407	0.0534179	0.371715
DPT	0.301725	-3.24501	1.93541	0.0544782	0.376496
CD1C	0.139073	-3.05625	1.92592	0.0556619	0.38206
BAIAP2	-0.237149	-1.02784	-1.92007	0.0564012	0.384519
VCAN	-0.224219	2.46033	-1.91157	0.0574914	0.387753
FGF19	-0.330735	-2.39034	-1.90879	0.0578515	0.387753
SERPINA9	0.15448	-3.35928	1.90634	0.0581699	0.387753
RSPO3	-0.207314	1.43336	-1.90449	0.0584127	0.387753
CPM	-0.303643	0.545831	-1.90155	0.0587988	0.387765
TNFSF12	-0.218465	1.27848	-1.89563	0.0595819	0.390378
PCDH17	-0.215915	4.51167	-1.88324	0.0612509	0.397007
IL17RB	-0.234292	-1.71037	-1.88125	0.0615229	0.397007
F11R	0.176569	-1.15794	1.87733	0.0620611	0.397007
WIF1	-0.445166	1.47646	-1.87656	0.0621676	0.397007
EGFL7	-0.248662	-0.90946	-1.87186	0.0628185	0.398641
LILRB2	0.243227	-3.9546	1.86472	0.0638194	0.40074
CNTN4	-0.238521	1.61119	-1.85718	0.0648904	0.40074
PKLR	0.335055	-5.3695	1.85633	0.065011	0.40074
IGFBP7	-0.0810466	6.13205	-1.85419	0.0653192	0.40074
PTN	0.377154	5.96048	1.8517	0.0656776	0.40074
SIAE	-0.0854823	4.43154	-1.85154	0.065701	0.40074
CXCL1	0.366475	0.86426	1.84996	0.0659295	0.40074
TNFRSF10A	0.220341	-2.30867	1.84458	0.0667121	0.401879
ENO2	-0.200182	4.23553	-1.84321	0.0669135	0.401879
LEP	0.22816	-4.21018	1.83433	0.0682256	0.407146
HMOX2	-0.178322	-0.255819	-1.83113	0.0687052	0.407146
TNFRSF4	0.263977	-2.72795	1.828	0.0691749	0.407146
LGALS9	0.183482	0.276215	1.82642	0.0694138	0.407146
FCGR3B	0.188045	-3.74418	1.82382	0.069808	0.407146
MFGE8	-0.256718	3.48854	-1.81832	0.0706473	0.409673
CCL4	0.286097	0.676156	1.80636	0.0725028	0.416213
UXS1	-0.185237	-1.85433	-1.80574	0.0726001	0.416213
LTBP3	-0.242889	-0.243848	-1.79791	0.073837	0.418116
KYAT1	-0.202483	3.60925	-1.79349	0.0745425	0.418116
SMPD1	-0.269107	0.88438	-1.79291	0.0746367	0.418116
CD28	0.200715	-1.3861	1.79239	0.0747197	0.418116
ITGB5	-0.205375	-1.58903	-1.79062	0.0750039	0.418116
OSCAR	0.255724	-0.621473	1.78316	0.0762156	0.420625
NFASC	-0.0754941	2.26068	-1.77666	0.077282	0.420625
ICAM4	0.238532	-4.9707	1.7755	0.0774745	0.420625
IL6	0.315098	-0.349703	1.77426	0.0776801	0.420625
CRIM1	-0.185924	3.44154	-1.77343	0.0778172	0.420625
FGF5	-0.209115	2.54207	-1.77132	0.078169	0.420625
ANGPT1	-0.228019	-3.12571	-1.76803	0.0787196	0.420625
MB	0.706654	-3.35393	1.76762	0.078789	0.420625
TNFRSF10C	0.17606	-1.9998	1.76133	0.07985	0.423015
RET	-0.187436	-2.02603	-1.7594	0.0801783	0.423015
ASAH2	-0.229432	-4.51288	-1.7561	0.0807411	0.423015
KLK11	-0.0859102	5.56429	-1.7551	0.0809136	0.423015
CD300LF	0.420293	-0.993032	1.75082	0.0816493	0.424661
PSME2	0.24338	-3.63549	1.73879	0.0837498	0.433352
AGRP	-0.264713	-2.57323	-1.72852	0.0855796	0.438642
IL15RA	0.178304	-0.449843	1.72643	0.085955	0.438642
QDPR	-0.142898	3.7587	-1.72576	0.0860765	0.438642
PODXL2	-0.084073	5.17271	-1.71974	0.0871674	0.441969
FURIN	-0.0907019	-0.982123	-1.71551	0.0879417	0.443666
DPP6	-0.174348	5.97719	-1.71257	0.0884833	0.444178
DPP4	0.160729	-4.37534	1.70905	0.0891334	0.444463
PRSS27	-0.26101	1.13194	-1.70751	0.0894212	0.444463
CCN1	-0.29526	-5.46606	-1.70349	0.0901713	0.445994
SORD	0.234295	-7.89487	1.70036	0.09076	0.446716
AKR1B1	0.271547	-0.532465	1.69758	0.0912837	0.446947
PLA2G15	-0.210299	1.60615	-1.69018	0.0926927	0.446947
IL6ST	-0.155153	1.37104	-1.68799	0.0931136	0.446947
MSMB	0.26885	-2.90587	1.68704	0.0932972	0.446947
CDH15	-0.291553	4.49119	-1.68417	0.0938508	0.446947
GPNMB	0.264765	0.0293387	1.68309	0.0940601	0.446947
LAMP2	-0.141285	1.4998	-1.68109	0.0944478	0.446947
IL18BP	0.196435	0.357622	1.67999	0.0946624	0.446947
SIGLEC9	0.285537	-2.24101	1.67693	0.0952611	0.446947
FUT3_FUT5	0.227515	-1.57299	1.67521	0.0955982	0.446947
PILRB	0.228142	1.86078	1.67342	0.09595	0.446947
NELL1	-0.260275	2.71197	-1.67096	0.0964356	0.446947
TNFRSF6B	0.359452	-2.77997	1.66884	0.096856	0.446947
PNLIPRP2	-0.787935	-6.14165	-1.66807	0.0970083	0.446947
IL20	0.135793	-0.0135446	1.6579	0.099049	0.44796
CBLN4	-0.274113	-1.37772	-1.65658	0.0993145	0.44796
IL1RL1	0.212141	-3.39997	1.65372	0.0998953	0.44796
CD244	0.155707	-4.94808	1.65334	0.0999736	0.44796
CHRDL2	-0.215624	-3.99823	-1.65173	0.100302	0.44796
SPRY2	-0.205723	1.43385	-1.651	0.100451	0.44796
SEMA3F	-0.285917	-1.06087	-1.6497	0.100718	0.44796
IFNGR2	-0.202119	-1.17545	-1.64939	0.10078	0.44796
COL1A1	0.108722	1.3108	1.64569	0.101542	0.448967
CD300C	0.218291	1.2936	1.6369	0.103366	0.448967
IGSF3	-0.219056	0.483195	-1.63563	0.103634	0.448967
CES1	0.135109	-4.64613	1.63547	0.103667	0.448967
LILRB1	0.19852	-1.795	1.63329	0.104124	0.448967
FXN	0.0918766	-0.682413	1.63236	0.10432	0.448967
PI3	0.244529	-2.42766	1.63093	0.104623	0.448967
POLR2F	0.114891	-1.74832	1.62958	0.104908	0.448967
MEGF10	-0.198743	2.51996	-1.62909	0.105011	0.448967
PLAT	-0.159459	-1.21616	-1.62694	0.105468	0.449019
GRN	0.142495	-1.50864	1.61858	0.107256	0.454713
LAMA4	-0.193352	2.11353	-1.6164	0.107727	0.454796
PTH1R	-0.169393	-0.916693	-1.61346	0.108364	0.45558
TEK	-0.193857	-3.10688	-1.60805	0.109545	0.458636
EPCAM	-0.224064	-3.71473	-1.60527	0.110156	0.459288
EGFR	-0.173749	-1.03672	-1.60153	0.110982	0.459487
TYRO3	-0.167292	3.50215	-1.60093	0.111115	0.459487
UMOD	0.194246	-4.79177	1.59747	0.111883	0.460058
PAM	-0.234917	4.06244	-1.59621	0.112165	0.460058
B4GAT1	-0.124644	5.31593	-1.5932	0.112839	0.460949
SIGLEC1	0.224418	-1.18546	1.58583	0.114501	0.463357
PDGFA	-0.10584	-1.16326	-1.57887	0.116091	0.463357
PDCD6	-0.11648	-2.49159	-1.57852	0.116169	0.463357
SORT1	-0.179886	2.94783	-1.57737	0.116434	0.463357
ICAM2	0.158185	-2.78976	1.57717	0.116481	0.463357
GPC5	-0.231051	1.60833	-1.57693	0.116536	0.463357
ENTPD6	-0.185435	0.245361	-1.57646	0.116643	0.463357
TIMP3	-0.341605	-0.877416	-1.56982	0.118181	0.467543
IL1R2	0.241334	-4.41936	1.56634	0.118994	0.467543
DDR1	-0.16591	3.38969	-1.56594	0.119087	0.467543
EFNA1	-0.206494	2.87105	-1.5602	0.120437	0.469293
ERBB4	-0.190469	3.49992	-1.56009	0.120463	0.469293
IDUA	-0.18982	-2.08677	-1.54704	0.123579	0.479582
ELOA	0.197571	-4.5402	1.53975	0.125346	0.482976
SPON1	-0.217154	2.07243	-1.53925	0.125469	0.482976
GPC1	-0.299163	-1.37595	-1.53752	0.12589	0.482976
NPPC	-0.0570089	6.36762	-1.53391	0.126776	0.484532
FOLR1	0.0666758	5.75251	1.52877	0.128044	0.48492
IGF1R	-0.163994	1.12931	-1.52738	0.12839	0.48492
DCBLD2	-0.227462	-0.027622	-1.52651	0.128607	0.48492
LRP11	-0.295168	2.07193	-1.52387	0.129264	0.48492
SFRP1	-0.414298	-0.612523	-1.52296	0.129493	0.48492
MLN	-0.186615	-2.73124	-1.52189	0.12976	0.48492
CD33	0.307974	-0.0415419	1.51902	0.130481	0.485812
TINAGL1	-0.174384	1.19706	-1.51555	0.131355	0.48727
PCDH1	-0.110958	-0.182173	-1.51062	0.132607	0.487533
IGFBPL1	-0.19114	5.47645	-1.50965	0.132854	0.487533
CEACAM1	0.216824	-4.34983	1.50886	0.133056	0.487533
MAP2K6	-0.231314	-1.16593	-1.50768	0.133359	0.487533
GPR37	-0.241073	2.64636	-1.50429	0.134227	0.488119
GNLY	0.230375	-3.55411	1.50328	0.134487	0.488119
TNFRSF8	-0.194909	2.21003	-1.49053	0.137804	0.494842
MITD1	0.145518	-2.44471	1.48942	0.138095	0.494842
KLK6	0.0757999	2.57094	1.48906	0.13819	0.494842
ADAM15	-0.200157	-0.99652	-1.48782	0.138516	0.494842
ANG	0.177272	-3.23325	1.48678	0.138791	0.494842
ADA	-0.202544	-0.730484	-1.4811	0.140297	0.498449
ESM1	-0.244917	0.703704	-1.47581	0.141711	0.501707
DKK3	0.0301807	5.59397	1.47012	0.143244	0.505362
BLVRB	0.134216	-0.844536	1.46119	0.145675	0.511116
TNFRSF11A	0.207885	-0.413345	1.46041	0.145888	0.511116
FCGR2A	0.240762	-1.98903	1.45633	0.147012	0.512099
FIS1	-0.240397	0.491312	-1.45571	0.147184	0.512099
CTSS	0.137999	1.76436	1.44872	0.149123	0.51623
DDAH1	-0.178398	3.43813	-1.44717	0.149558	0.51623
LRRN1	-0.172802	0.698432	-1.44592	0.149906	0.51623
PRL	0.297741	0.468282	1.44094	0.151308	0.519286
VEGFA	-0.198694	-1.34852	-1.43819	0.152085	0.520184
SNAP23	-0.140371	-3.41222	-1.4355	0.152848	0.521025
CD14	0.367489	-1.81397	1.42183	0.156776	0.528392
BTN2A1	-0.130894	3.77623	-1.41962	0.157417	0.528392
CNTN1	-0.115392	4.59615	-1.41734	0.158081	0.528392
SPINT2	-0.0645389	6.51039	-1.41611	0.15844	0.528392
S100P	0.0896386	-2.58265	1.41584	0.158521	0.528392
KIT	-0.158412	-0.78444	-1.41399	0.159062	0.528392
TIA1	0.102077	0.0371505	1.41287	0.159391	0.528392
VNN2	0.323085	-3.08997	1.41199	0.159648	0.528392
F9	0.160773	-5.87725	1.40985	0.16028	0.528392
VTA1	0.121164	-1.49833	1.4095	0.160381	0.528392
DNPH1	0.177279	-1.23778	1.40819	0.160769	0.528392
VASN	0.0962281	-1.636	1.39938	0.163388	0.533585
IGFBP1	-0.183541	-1.94441	-1.39932	0.163407	0.533585
TXLNA	0.129075	-1.96042	1.39654	0.164241	0.534578
VSIG4	0.203114	1.13478	1.39397	0.165014	0.535368
IL34	-0.157775	1.41897	-1.38864	0.166628	0.537306
ENTPD2	-0.167621	2.74048	-1.38561	0.16755	0.537306
NELL2	0.0671708	2.7432	1.38441	0.167915	0.537306
APP	-0.0656088	7.46021	-1.3838	0.168101	0.537306
TGFBI	0.157735	-2.53207	1.38324	0.168274	0.537306
TNR	-0.117088	2.23334	-1.38141	0.168835	0.537314
WFIKKN2	-0.0694917	4.34174	-1.37956	0.169404	0.537314
PTGDS	0.0354367	4.43898	1.37704	0.170178	0.537314
DSC2	0.168107	-0.0876548	1.37554	0.170642	0.537314
TIMP1	0.143059	1.79273	1.37458	0.170939	0.537314
PLIN3	0.0961878	-1.28391	1.37175	0.171816	0.538235
RGMB	-0.223956	5.60857	-1.36762	0.173105	0.538235
RASA1	0.107586	0.497047	1.36577	0.173685	0.538235
ADAM23	-0.111984	-0.918335	-1.36073	0.17527	0.538235
CPB1	-0.223686	-0.225865	-1.36056	0.175324	0.538235
ISLR2	-0.230608	2.26903	-1.36033	0.175395	0.538235
CC2D1A	0.109592	-1.82515	1.35887	0.175856	0.538235
CDH2	-0.162377	0.282522	-1.35867	0.175922	0.538235
RNASET2	0.104809	3.85363	1.35804	0.17612	0.538235
COLEC12	-0.0485493	3.2086	-1.35663	0.176567	0.538235
REG1B	0.255137	-3.40918	1.35255	0.177865	0.540489
TGFA	-0.137938	2.49589	-1.3468	0.179709	0.540489
CRH	-0.2234	0.708225	-1.34612	0.179927	0.540489
ENPP5	-0.0947776	3.51229	-1.34414	0.180563	0.540489
DRAXIN	-0.214704	4.07015	-1.34352	0.180763	0.540489
IL6R	0.164442	-1.88774	1.34306	0.180912	0.540489
IL10RB	0.142691	-0.677185	1.34178	0.181326	0.540489
SIGLEC10	0.156305	-1.36132	1.34011	0.181868	0.540489
CGREF1	-0.0885467	3.26278	-1.33931	0.182127	0.540489
LHB	-0.107841	-0.669731	-1.33481	0.183595	0.543248
BSG	-0.135895	0.259241	-1.33017	0.185116	0.544507
ROBO2	-0.201003	3.01612	-1.32953	0.185324	0.544507
CSTB	0.138382	0.124758	1.32765	0.185943	0.544507
REG3A	0.188624	-3.47947	1.32694	0.186179	0.544507
CTSD	0.0822576	2.37957	1.32147	0.187992	0.54822
MCAM	-0.205038	0.64938	-1.31776	0.18923	0.550239
SEZ6L	-0.0714575	5.49241	-1.31355	0.190639	0.552743
C1QA	0.129053	-2.47228	1.31169	0.191265	0.552969
BMP4	0.33443	-4.81001	1.30888	0.192212	0.554119
CA2	0.193434	-2.04712	1.30526	0.19344	0.556071
CALB1	-0.110342	6.81532	-1.30018	0.195172	0.55838
CD69	0.164657	1.30803	1.2988	0.195644	0.55838
EPHA2	0.154245	-2.02152	1.29698	0.196267	0.55838
NPY	-0.158589	0.275331	-1.29643	0.196457	0.55838
FST	-0.141832	-1.99038	-1.2939	0.197329	0.559284
TNFRSF1A	0.140433	2.50259	1.29051	0.1985	0.560651
LY6D	0.16103	-1.73128	1.28749	0.199546	0.560651
ICAM5	-0.0783286	4.25958	-1.28696	0.199732	0.560651
KLK13	0.0528501	-0.107131	1.28329	0.20101	0.560651
SIRT2	-0.162967	-0.237403	-1.28325	0.201024	0.560651
DEFA1_DEFA1B	0.134037	-1.77956	1.28025	0.202074	0.560651
THBS2	-0.103724	3.11687	-1.27839	0.202729	0.560651
PAMR1	-0.174208	-2.55084	-1.27834	0.202745	0.560651
C4BPB	-0.102597	-2.56819	-1.27815	0.202812	0.560651
IFNGR1	-0.122495	3.29576	-1.27322	0.204551	0.562688
TAFA5	-0.0949184	4.59836	-1.27137	0.205208	0.562688
PLA2G7	0.0984931	-4.31172	1.27133	0.205222	0.562688
RAB6A	0.389393	-5.61646	1.26902	0.206042	0.563406
IL1R1	0.127471	-1.76186	1.26445	0.207674	0.565618
CHL1	-0.167331	2.76778	-1.26352	0.208006	0.565618
SOD2	-0.142001	0.489411	-1.26205	0.208533	0.565618
HAVCR2	0.178583	3.06421	1.25757	0.210148	0.567899
GFRA2	-0.139736	0.207032	-1.25659	0.2105	0.567899
ROR1	-0.165813	0.389149	-1.25362	0.211577	0.569284
SLITRK2	-0.309794	-0.755446	-1.25108	0.212498	0.569349
NTRK2	-0.115688	3.64618	-1.24964	0.213025	0.569349
OLR1	0.166113	4.64622	1.24778	0.213702	0.569349
ITGB7	0.0999739	-5.1669	1.24597	0.214367	0.569349
ERBB3	-0.142551	1.71361	-1.24581	0.214423	0.569349
FLT1	-0.151232	-1.1459	-1.23892	0.216961	0.574576
MEGF9	-0.125835	2.19454	-1.23684	0.217728	0.575097
NTRK3	-0.147182	2.62588	-1.2342	0.218708	0.576178
WARS	0.131174	-3.55587	1.23189	0.219568	0.576938
EFNA4	0.175097	-1.83136	1.22951	0.220457	0.5772
DAB2	-0.108578	-1.46615	-1.22856	0.220812	0.5772
FOLR2	0.0889301	2.53785	1.2198	0.224107	0.583952
AREG	0.151301	-3.35277	1.21863	0.224552	0.583952
TNFRSF21	-0.0399886	4.37418	-1.2115	0.227262	0.588479
PVR	-0.183391	0.418924	-1.21098	0.22746	0.588479
FCAR	0.164427	-2.33999	1.20946	0.228043	0.588479
SORCS2	-0.0603289	5.13349	-1.20791	0.228637	0.588506
VWC2	-0.206113	-0.465262	-1.20436	0.230003	0.589659
APLP1	0.0522632	4.96168	1.20371	0.230253	0.589659
GOLM2	-0.16821	0.212207	-1.20011	0.231644	0.590197
RELT	-0.172579	4.2015	-1.19829	0.23235	0.590197
SEZ6L2	-0.102745	1.30988	-1.19755	0.232637	0.590197
APRT	0.13715	-3.52281	1.19713	0.232803	0.590197
CCN4	-0.148527	-2.40124	-1.19422	0.233937	0.591585
SPINK5	-0.0419386	-1.41	-1.18474	0.237656	0.596216
MSRA	0.120738	-1.98217	1.18426	0.237842	0.596216
TREML2	0.152461	-4.11938	1.18398	0.237952	0.596216
CD164	-0.115779	6.01713	-1.18353	0.238132	0.596216
MET	-0.156086	-2.56769	-1.18034	0.239393	0.597889
PRSS8	-0.204668	0.389481	-1.17635	0.240982	0.600308
HEXIM1	0.143586	-2.32759	1.17492	0.241551	0.600308
KRT18	0.190568	-6.36978	1.17065	0.24326	0.601687
PLXNB2	-0.150825	1.0413	-1.17055	0.243299	0.601687
CASP8	0.10118	-3.98096	1.1681	0.244284	0.602648
PLAUR	0.13291	2.64076	1.16604	0.245113	0.603077
CANT1	-0.0930523	2.74248	-1.16437	0.245787	0.603077
TIGAR	0.139304	0.00887903	1.16322	0.246252	0.603077
SEMA4D	-0.116615	0.989697	-1.15682	0.248852	0.607969
PPP1R12A	0.0664051	-0.860288	1.15151	0.251024	0.608923
SIRT5	-0.0900839	-1.30963	-1.14892	0.252086	0.608923
CNTN3	-0.146779	-0.433633	-1.14811	0.25242	0.608923
CCL19	0.284363	-1.6933	1.14627	0.253177	0.608923
ADAM22	-0.0783035	3.4388	-1.14572	0.253405	0.608923
CCL2	-0.147856	0.560924	-1.145	0.253702	0.608923
ALDH1A1	-0.118758	-0.744548	-1.14434	0.253976	0.608923
GSTA1	0.132246	-5.83553	1.14411	0.25407	0.608923
GFRA3	-0.185984	0.508727	-1.14111	0.255314	0.609714
PSME1	0.121283	-3.0151	1.1394	0.256023	0.609714
ROBO1	-0.179289	4.07904	-1.13826	0.256496	0.609714
LY75	0.129428	-3.1242	1.13733	0.256884	0.609714
ICOSLG	-0.180772	0.105755	-1.13604	0.257421	0.609714
CD300LG	0.118937	-2.80103	1.13215	0.259049	0.612132
CLEC11A	-0.200449	-0.00455699	-1.12912	0.260322	0.612483
CLEC5A	0.248204	2.52355	1.12891	0.260412	0.612483
C2	0.174465	-6.13008	1.12622	0.261546	0.61372
NPTXR	0.0286011	6.33385	1.11778	0.265123	0.62067
HMOX1	0.156608	-5.05493	1.1122	0.267508	0.624805
SIRPB1	-0.0714835	1.45295	-1.10907	0.268852	0.626495
CRTAC1	-0.104357	0.741431	-1.10232	0.271769	0.631832
PLXNB3	-0.163948	4.17743	-1.09431	0.275256	0.638467
C2CD2L	-0.145127	-0.922268	-1.09233	0.276121	0.639005
FABP5	0.127692	0.822618	1.08845	0.277827	0.641481
CHGB	-0.0297835	6.44199	-1.0859	0.278948	0.6426
CRIP2	-0.125915	-1.31118	-1.08366	0.279938	0.642722
DCN	-0.0705927	0.887561	-1.0819	0.28072	0.642722
LIF	0.0965199	1.25552	1.08031	0.281424	0.642722
NCAM2	-0.150715	4.09951	-1.08003	0.281549	0.642722
DDC	-0.140531	-3.77329	-1.07851	0.282221	0.642802
KDR	0.141721	-1.54797	1.07537	0.283622	0.643559
PSPN	-0.106836	-3.60646	-1.07317	0.284604	0.643559
AMIGO2	-0.154661	-3.79374	-1.0731	0.284636	0.643559
CCN2	-0.0926803	0.842383	-1.07205	0.285105	0.643559
ENO1	-0.152585	0.918008	-1.06751	0.287146	0.646719
IRAG2	0.134697	-1.18226	1.05943	0.290796	0.653482
QPCT	-0.136277	1.87238	-1.05726	0.291784	0.654243
EGF	0.107758	-3.62741	1.05557	0.292553	0.654514
CNTN5	-0.137876	3.22865	-1.05244	0.293983	0.655094
USP8	-0.121118	-2.58047	-1.05216	0.29411	0.655094
CLEC14A	-0.119395	-0.678922	-1.04578	0.297038	0.659562
BCL2L11	0.0628153	2.60256	1.04472	0.297527	0.659562
DFFA	0.116933	-2.59711	1.04353	0.298077	0.659562
CD83	-0.113168	1.95085	-1.04205	0.298763	0.659632
PECAM1	0.0872318	-1.46746	1.03878	0.300275	0.661522
AGRN	-0.105331	5.8072	-1.03649	0.301338	0.662002
RTBDN	-0.27886	1.69503	-1.03549	0.301804	0.662002
NOTCH1	-0.108985	-0.951116	-1.03334	0.302807	0.662028
BGN	-0.109658	-5.28966	-1.03265	0.303129	0.662028
PTS	-0.087602	-0.283248	-1.02981	0.304454	0.662186
HYOU1	-0.135376	-1.61702	-1.02969	0.304514	0.662186
CA14	-0.123485	3.64397	-1.02683	0.305852	0.663259
IQGAP2	-0.15395	-1.33598	-1.02583	0.306322	0.663259
PVALB	-0.0586624	5.25757	-1.02438	0.307007	0.66332
GGH	-0.0940415	-1.13732	-1.02236	0.307959	0.663955
DNAJA2	-0.160296	-0.837794	-1.01901	0.309541	0.665942
CD99L2	-0.0477876	5.0621	-1.01362	0.3121	0.667334
HS6ST1	-0.16947	-3.07862	-1.01111	0.313297	0.667334
LACTB2	0.0646627	-0.0919887	1.01003	0.313811	0.667334
CKMT1A_CKMT1B	0.159615	-3.70695	1.00983	0.313909	0.667334
SIGLEC7	0.170961	-1.31694	1.00859	0.314503	0.667334
CEACAM21	-0.233607	-3.00083	-1.00854	0.314526	0.667334
SSC5D	-0.153168	-2.7296	-1.00508	0.316182	0.667334
SRC	-0.0728782	-1.14622	-1.00401	0.316696	0.667334
PRDX1	-0.0885358	1.56032	-1.00394	0.316732	0.667334
DCTPP1	0.101587	-2.37633	1.00379	0.316802	0.667334
TMSB10	0.165911	1.76837	1.00141	0.31795	0.667586
TREM2	0.200242	1.72642	1.0008	0.318245	0.667586
HARS1	0.0945423	-0.975677	0.994551	0.321266	0.672525
SLC16A1	-0.0845218	0.292526	-0.991737	0.322633	0.67336
TFRC	-0.0684997	-3.203	-0.990985	0.322999	0.67336
LBP	-0.14709	-3.2666	-0.98834	0.324289	0.674655
COL6A3	0.125545	-0.434795	0.982674	0.327063	0.679026
TNFSF13B	-0.11668	0.101403	-0.979454	0.328647	0.680913
CRLF1	-0.129583	-0.67822	-0.969665	0.333491	0.685713
ADGRG1	-0.207653	-1.12407	-0.969622	0.333512	0.685713
CST3	0.0222927	3.22695	0.968793	0.333925	0.685713
TXNDC5	0.133808	0.813992	0.968558	0.334042	0.685713
SMAD5	-0.170105	-4.53365	-0.967917	0.334361	0.685713
SLITRK6	0.205802	1.90003	0.962901	0.336866	0.68858
PTPRS	-0.134363	2.21939	-0.962384	0.337124	0.68858
SUMF2	-0.109528	2.19912	-0.958005	0.339322	0.69132
CLMP	-0.103797	0.0074871	-0.956984	0.339836	0.69132
MILR1	0.14242	0.559901	0.953524	0.34158	0.69347
IGSF8	-0.058422	6.68946	-0.950755	0.342981	0.6939
CDH5	0.0573409	-3.08726	0.949669	0.343531	0.6939
CD93	0.10471	-3.36902	0.949029	0.343855	0.6939
LGALS3	0.0847547	-2.3658	0.945002	0.345902	0.696637
LHPP	-0.116487	4.53096	-0.938143	0.349405	0.702291
WNT9A	-0.0674407	-0.334542	-0.934496	0.351278	0.702813
SCGB3A2	0.194366	-4.66227	0.930946	0.353106	0.702813
KYNU	0.0933155	-4.93952	0.930256	0.353462	0.702813
DNER	-0.0282743	3.91181	-0.930151	0.353516	0.702813
SUSD1	0.0493776	-1.1846	0.930105	0.35354	0.702813
MANSC1	-0.118545	2.55302	-0.927439	0.354918	0.702813
F7	0.0871708	-5.12539	0.927422	0.354927	0.702813
SCG2	-0.0966795	2.28235	-0.925875	0.355728	0.702813
HSPB6	-0.0895453	-4.35098	-0.923522	0.35695	0.702813
PIK3IP1	-0.0649275	5.27819	-0.922938	0.357253	0.702813
CCL24	0.234975	-5.85019	0.922795	0.357327	0.702813
BAG6	0.132479	-3.51966	0.920277	0.358638	0.702878
HSPG2	0.094622	1.45648	0.91988	0.358844	0.702878
CHRDL1	-0.131962	1.9679	-0.918719	0.35945	0.702878
PTPRF	-0.138386	-1.16906	-0.91729	0.360196	0.702974
TNFRSF19	0.116303	0.811842	0.913422	0.362221	0.705489
CCN3	-0.0940402	5.27168	-0.91216	0.362883	0.705489
CDH6	-0.123804	0.690448	-0.908125	0.365005	0.706581
ADGRB3	-0.106793	2.74895	-0.904902	0.366705	0.706581
RWDD1	0.0936773	-0.149196	0.904254	0.367047	0.706581
CXADR	-0.130313	2.48802	-0.903837	0.367268	0.706581
NID2	0.0779373	3.97474	0.903094	0.367661	0.706581
MESD	0.0588668	0.326563	0.902738	0.36785	0.706581
PIGR	0.114698	-2.20692	0.9018	0.368346	0.706581
ALCAM	-0.105421	1.67106	-0.8977	0.370523	0.709407
STC2	-0.111296	0.368933	-0.89406	0.372462	0.711769
LGMN	-0.0583245	3.13138	-0.890515	0.374357	0.713513
RBKS	-0.117874	-1.56693	-0.888598	0.375384	0.713513
LEFTY2	-0.170042	-6.22055	-0.888389	0.375496	0.713513
TFF3	0.105869	0.448321	0.886578	0.376468	0.714015
DKK4	-0.0869561	-2.37794	-0.882503	0.378661	0.716172
MFAP3	-0.0829905	-0.00916344	-0.881598	0.379149	0.716172
EDA2R	0.126422	2.96777	0.879823	0.380107	0.716172
OMG	-0.0236538	7.36238	-0.87766	0.381277	0.716172
CREG1	-0.0745134	2.10126	-0.87723	0.38151	0.716172
DNMBP	0.083104	-3.55207	0.876577	0.381864	0.716172
ESAM	-0.11297	1.99331	-0.872849	0.383887	0.717308
CCDC80	-0.102822	0.00585269	-0.872841	0.383891	0.717308
SMOC2	-0.124142	0.101415	-0.868681	0.386158	0.718782
DKK1	-0.126087	-0.409474	-0.867121	0.38701	0.718782
CDC37	0.0699674	-0.261591	0.864341	0.38853	0.718782
SNAP29	-0.0871056	-0.296262	-0.863823	0.388814	0.718782
TDGF1	0.14045	0.259937	0.862623	0.389472	0.718782
BCAN	-0.0269165	4.23197	-0.859228	0.391337	0.718782
CD63	-0.130437	-5.60391	-0.859089	0.391414	0.718782
SOST	-0.137364	-3.51433	-0.857365	0.392363	0.718782
ACTA2	-0.0756477	-0.270455	-0.857106	0.392506	0.718782
ADAMTS8	-0.138243	1.30508	-0.854984	0.393676	0.718782
SELE	0.109527	-6.55759	0.852937	0.394807	0.718782
HYAL1	0.0595416	-2.13519	0.852446	0.395079	0.718782
PPCDC	0.117589	-1.85869	0.851128	0.395809	0.718782
KLK10	-0.127736	0.982335	-0.848442	0.397299	0.718782
LTBP2	-0.123855	2.17654	-0.847185	0.397997	0.718782
SOD1	-0.0621896	4.78488	-0.846876	0.398169	0.718782
CCL23	0.082386	-4.54151	0.846745	0.398241	0.718782
SPINK6	-0.0810314	2.87017	-0.845506	0.39893	0.718782
LRP1	-0.099883	-2.25215	-0.842428	0.400646	0.718782
OPTC	-0.206968	-3.68618	-0.841723	0.40104	0.718782
CNPY4	-0.150256	-1.43486	-0.840792	0.40156	0.718782
LRPAP1	-0.119762	1.1551	-0.839842	0.402091	0.718782
WFDC2	-0.051135	4.3258	-0.839719	0.40216	0.718782
ITM2A	-0.0846735	0.216276	-0.838788	0.402681	0.718782
BLMH	0.0901573	-0.783925	0.837083	0.403636	0.718782
LILRB4	0.0844517	0.0799866	0.835418	0.40457	0.718782
SNCG	0.171759	2.12488	0.835334	0.404617	0.718782
IRAK1	-0.0755101	-0.664477	-0.835225	0.404678	0.718782
C1QTNF1	-0.0857093	1.9577	-0.833561	0.405613	0.718782
CKAP4	-0.133732	-1.38393	-0.831941	0.406525	0.718782
FABP1	0.224288	-5.89381	0.829866	0.407694	0.718782
TFF1	-0.0878383	-2.29848	-0.829389	0.407963	0.718782
CTSB	-0.117224	1.91495	-0.828412	0.408515	0.718782
TIMD4	0.0749218	-5.06567	0.827728	0.408901	0.718782
RGMA	-0.0687874	3.15115	-0.824955	0.41047	0.71896
NADK	0.0778056	-3.13031	0.823284	0.411416	0.71896
CCL18	0.126923	-5.13479	0.823171	0.41148	0.71896
REG1A	0.141913	-3.36539	0.821365	0.412505	0.71896
DKKL1	-0.0665674	-2.54757	-0.82126	0.412565	0.71896
BPIFB1	0.0956664	-6.39439	0.816749	0.415132	0.722186
ENPP7	0.137624	-4.30843	0.812127	0.417772	0.725529
WFDC12	0.0667283	-2.61467	0.806972	0.420729	0.728428
METAP2	0.0613271	-3.12798	0.806698	0.420886	0.728428
TNXB	-0.0650687	-2.82139	-0.803429	0.422767	0.730432
CIAPIN1	0.081056	-1.74523	0.799219	0.425198	0.731829
PROC	0.0805434	-5.75248	0.797494	0.426196	0.731829
STX4	0.0542581	-1.98852	0.797034	0.426462	0.731829
GALNT10	-0.116493	-0.808113	-0.797009	0.426477	0.731829
CD46	-0.0905946	0.493177	-0.794885	0.427709	0.732696
ISM1	-0.128723	-3.66627	-0.793178	0.4287	0.733149
IL7R	-0.117522	-4.715	-0.790425	0.430301	0.734643
SCGB1A1	0.166694	-3.47255	0.786532	0.432571	0.73569
KIRREL2	-0.105137	-0.699782	-0.78652	0.432579	0.73569
PLTP	0.105198	-1.13424	0.785624	0.433102	0.73569
STX8	-0.0990172	0.201258	-0.784193	0.433939	0.735739
FGFR2	-0.0458026	5.04981	-0.781868	0.435301	0.735739
FAM3B	-0.121015	-3.07701	-0.781479	0.435529	0.735739
KLRD1	0.091723	-5.23961	0.780596	0.436047	0.735739
OGFR	0.0835205	-3.70908	0.776075	0.438705	0.737049
SERPINB9	-0.0815722	0.489298	-0.775903	0.438806	0.737049
IL20RA	0.0543788	0.220387	0.77455	0.439604	0.737049
CA9	-0.144515	0.541013	-0.774308	0.439746	0.737049
PAPPA	-0.0751888	0.526644	-0.772656	0.440721	0.737458
KAZALD1	0.101245	-2.74024	0.769666	0.442489	0.738192
LYN	0.101383	-1.31548	0.76944	0.442623	0.738192
PTPRN2	-0.0983542	5.89188	-0.768112	0.443409	0.738284
COL4A1	0.0822291	3.6802	0.765983	0.444671	0.739165
ANPEP	0.0629084	-2.99728	0.763137	0.446362	0.740756
MMP12	0.112328	-6.13853	0.761737	0.447196	0.740921
AGER	0.102155	-4.17636	0.757282	0.449853	0.744102
CRACR2A	0.0864069	-0.972661	0.754437	0.451555	0.745694
CRISP2	-0.124398	-2.90613	-0.752867	0.452496	0.745853
IL13RA1	0.0613099	-3.00487	0.749228	0.45468	0.745853
ECE1	0.161232	-1.422	0.748141	0.455334	0.745853
AHCY	-0.0621941	-0.806664	-0.747384	0.455789	0.745853
CLEC1A	0.0826871	-1.54948	0.746217	0.456492	0.745853
CTSH	-0.161123	-0.701158	-0.745885	0.456692	0.745853
ADGRE2	0.101833	-1.94888	0.74493	0.457268	0.745853
PLXDC1	-0.0382542	1.65108	-0.744438	0.457565	0.745853
VTCN1	-0.0547397	-0.0820763	-0.742471	0.458752	0.746582
SPINT1	-0.0904796	-0.136084	-0.739982	0.460258	0.747826
TGFBR2	0.0902022	1.56369	0.734491	0.463588	0.752026
EPHA10	-0.14676	3.6512	-0.732312	0.464914	0.752966
SPARCL1	-0.0684558	3.6296	-0.727465	0.46787	0.756539
AXL	-0.0759958	1.8819	-0.723746	0.470144	0.75683
LTBR	-0.0817971	0.709052	-0.722737	0.470763	0.75683
GP1BA	0.0853139	-6.50345	0.72273	0.470767	0.75683
MICB_MICA	-0.15074	-2.74874	-0.720391	0.472202	0.75683
SERPINB1	0.0675047	0.0942548	0.719997	0.472444	0.75683
PTPRM	0.0774479	-3.34383	0.718813	0.473172	0.75683
SCLY	0.0645649	-6.62732	0.717441	0.474015	0.75683
EDIL3	-0.0726083	4.69394	-0.717384	0.47405	0.75683
PHOSPHO1	-0.06577	-2.47923	-0.713057	0.476717	0.759337
ANGPTL1	0.0862479	1.57481	0.712396	0.477126	0.759337
MMP3	-0.0864188	-1.40252	-0.709787	0.478738	0.760703
NOMO1	-0.0846639	-1.83171	-0.70379	0.482457	0.764403
BTC	-0.0556657	-0.946919	-0.703589	0.482582	0.764403
EPHB6	-0.146135	0.396201	-0.70202	0.483557	0.764748
GLB1	-0.0498328	-0.779147	-0.699272	0.485268	0.766164
YTHDF3	0.150548	-0.899184	0.697112	0.486616	0.766164
EGLN1	-0.0499052	-2.2487	-0.696194	0.487189	0.766164
SHMT1	0.103878	-2.27137	0.695712	0.48749	0.766164
APOM	0.0757514	-5.57678	0.690608	0.490686	0.768955
SIGLEC5	-0.231776	-0.648519	-0.690442	0.49079	0.768955
IL17A	0.0400929	0.464156	0.68496	0.494235	0.772059
TXNDC15	-0.0814808	-1.00641	-0.683931	0.494883	0.772059
BCAM	-0.078459	1.31919	-0.682649	0.495691	0.772059
IL32	-0.164843	-4.81825	-0.681172	0.496622	0.772059
ERP44	0.085512	-3.95448	0.680054	0.497328	0.772059
TLR3	-0.0775009	0.208419	-0.679392	0.497746	0.772059
HTRA2	-0.0838283	-1.14178	-0.677648	0.498849	0.772059
LDLR	-0.0663654	-0.616527	-0.676918	0.499311	0.772059
PPP3R1	-0.0643676	-1.16117	-0.675332	0.500316	0.772059
PLPBP	0.0645235	0.467349	0.675163	0.500423	0.772059
AMBN	0.0460598	-0.758861	0.669076	0.504289	0.776836
HDGF	0.128527	-3.80732	0.666596	0.505869	0.777433
CLEC7A	0.105704	0.820029	0.665176	0.506774	0.777433
IL1RL2	-0.0739592	-2.57564	-0.664841	0.506988	0.777433
NPDC1	-0.0340727	7.27613	-0.658758	0.510878	0.782209
CELA3A	0.0620983	-4.5946	0.654112	0.513859	0.783348
CLPS	0.138404	-4.48836	0.652938	0.514614	0.783348
GGT5	0.0595185	-3.38546	0.652441	0.514934	0.783348
MPO	0.0780953	-3.25427	0.649907	0.516566	0.783348
PEAR1	0.0565299	-3.19997	0.649619	0.516752	0.783348
REG4	-0.083061	-4.14655	-0.649423	0.516878	0.783348
TGM2	-0.0653131	-0.733242	-0.649147	0.517056	0.783348
RRM2B	-0.0782224	-0.429199	-0.644892	0.519804	0.785502
SPARC	0.0641827	3.20227	0.644534	0.520035	0.785502
GFRA1	0.0658291	-0.895965	0.6425	0.521351	0.786313
COL9A1	0.051021	-2.00528	0.637855	0.524364	0.789676
S100A11	0.0442515	-2.55067	0.636534	0.525223	0.789791
PFKFB2	-0.0671832	-5.33092	-0.633339	0.527302	0.791464
ADGRE5	0.0703181	-1.95013	0.632415	0.527904	0.791464
AOC3	0.0356002	-3.47377	0.630305	0.52928	0.792349
THBD	0.0765936	-0.531557	0.626537	0.531743	0.79415
VWA1	-0.0841137	-1.88779	-0.6227	0.534255	0.79415
MCFD2	-0.0257144	3.55761	-0.622259	0.534545	0.79415
PEBP1	-0.0640108	5.10379	-0.621719	0.534899	0.79415
MIA	0.0306339	4.00442	0.621527	0.535025	0.79415
F2R	-0.17882	0.42306	-0.62042	0.535752	0.79415
ACAN	0.0808291	-0.93448	0.619222	0.536539	0.79415
ART3	-0.0780054	1.32799	-0.616828	0.538114	0.79415
CNDP1	-0.0684892	3.18114	-0.615792	0.538796	0.79415
PON2	-0.0340132	-0.337635	-0.615411	0.539046	0.79415
TNFRSF12A	0.0874048	1.01994	0.615268	0.539141	0.79415
KLK1	-0.132881	-4.61778	-0.612242	0.541136	0.795234
PCSK9	-0.0606522	-2.98113	-0.611763	0.541453	0.795234
DLL1	-0.0862892	-0.794037	-0.60831	0.543735	0.797425
VEGFC	-0.102907	-0.704999	-0.606033	0.545242	0.798189
BMP6	0.0847268	-0.0844694	0.605135	0.545838	0.798189
FAS	0.0835131	-1.48731	0.598364	0.550336	0.802671
PSMG3	-0.059844	-0.819099	-0.597633	0.550823	0.802671
MMP10	-0.0836517	-1.9859	-0.59651	0.551571	0.802671
JAM2	-0.0615671	6.03299	-0.595738	0.552085	0.802671
LPO	0.113561	-3.92441	0.594115	0.553168	0.803088
CD99	0.0732524	2.98312	0.591595	0.554851	0.803812
VSIR	-0.064673	0.908965	-0.590983	0.55526	0.803812
TXNRD1	-0.0522481	0.772018	-0.588449	0.556956	0.804539
TGFBR3	-0.0908813	-2.2407	-0.586798	0.558061	0.804539
MFAP5	0.0528793	-4.18239	0.58666	0.558154	0.804539
CXCL16	-0.070372	2.62408	-0.584696	0.559471	0.804594
NID1	0.0530678	-0.606705	0.584225	0.559787	0.804594
SMPDL3A	-0.0580179	0.247069	-0.579021	0.563286	0.804689
ACY1	0.0588369	-2.16928	0.578164	0.563863	0.804689
HAVCR1	0.0487786	-5.7141	0.578039	0.563947	0.804689
TMPRSS5	0.0825805	3.39248	0.57786	0.564068	0.804689
CD274	-0.070257	-1.4019	-0.577407	0.564373	0.804689
LPL	-0.0748459	0.96459	-0.576126	0.565237	0.804689
FOLR3	0.06292	-0.896212	0.574579	0.566281	0.804689
SCAMP3	-0.0688378	0.651342	-0.574505	0.56633	0.804689
THY1	-0.011418	4.19315	-0.573466	0.567032	0.804689
KLK8	0.0589394	-0.0799151	0.572288	0.567828	0.804689
ST6GAL1	-0.0625533	-2.83061	-0.5704	0.569105	0.804823
MDK	0.13371	4.0601	0.56979	0.569518	0.804823
ENG	0.0583109	-3.70844	0.568351	0.570492	0.805073
GFAP	0.135939	3.19548	0.563615	0.573705	0.808475
CLEC4A	0.053907	-3.69327	0.562428	0.574511	0.808483
CD38	0.0963817	-1.95312	0.560142	0.576066	0.809542
ABHD14B	0.0569251	-3.22725	0.552701	0.581142	0.815024
KITLG	0.0607012	-2.02678	0.551131	0.582215	0.815024
BST1	0.0629676	-2.41203	0.550442	0.582687	0.815024
MERTK	0.0832302	-4.88891	0.549693	0.583199	0.815024
NXPH1	-0.113232	5.57541	-0.545915	0.585788	0.81707
RNASE3	0.144779	-0.0460849	0.545195	0.586282	0.81707
XPNPEP2	0.0933067	-5.49985	0.54399	0.58711	0.817095
DRG2	0.0407245	-0.171896	0.538732	0.590725	0.820994
THBS4	-0.0599005	-3.73173	-0.537287	0.591721	0.821247
IFNLR1	-0.0480773	-1.70381	-0.535558	0.592913	0.821771
CA6	0.0396524	-3.39183	0.534141	0.593891	0.821997
FAP	0.0162348	-2.81208	0.53294	0.59472	0.822017
CXCL3	0.10691	-3.44396	0.528302	0.597929	0.825321
REN	0.0512993	-3.7957	0.526084	0.599466	0.825986
LEPR	-0.0339184	-2.27049	-0.524848	0.600323	0.825986
PDGFRB	-0.0549698	-0.568988	-0.523671	0.60114	0.825986
HNMT	-0.0664058	-3.26579	-0.522887	0.601685	0.825986
RSPO1	-0.0536812	-2.80979	-0.517848	0.605188	0.828778
CD58	-0.0598636	-1.13454	-0.517601	0.605361	0.828778
HGF	-0.0727933	-1.09941	-0.515236	0.607009	0.829722
NCAM1	-0.0659057	2.94869	-0.514252	0.607695	0.829722
CTSV	0.0391147	-1.84933	0.510912	0.610027	0.831781
IL17RA	0.0630645	-0.931832	0.508895	0.611438	0.832579
ADM	-0.0705696	0.641708	-0.503984	0.614878	0.834666
NCS1	-0.0831083	-4.60434	-0.503853	0.61497	0.834666
CD177	0.148441	0.603312	0.501795	0.616414	0.834666
IL16	0.0276448	-4.97212	0.501735	0.616456	0.834666
BAMBI	-0.0484102	3.07887	-0.500557	0.617283	0.834666
IGFBP3	0.0880787	-6.49296	0.499631	0.617934	0.834666
NOTCH3	-0.0581602	-1.4709	-0.496278	0.620293	0.836189
TNFSF10	-0.0927962	-7.14405	-0.495672	0.620719	0.836189
GLO1	-0.0582147	2.16304	-0.491722	0.623504	0.837205
COL18A1	-0.0613969	-0.36079	-0.489634	0.624979	0.837205
EIF5A	0.0350502	0.127984	0.489496	0.625076	0.837205
CDHR1	0.0363505	-0.619941	0.488883	0.625509	0.837205
SELPLG	0.0513819	-0.941324	0.488668	0.625661	0.837205
LAYN	-0.0793315	3.80199	-0.484281	0.628765	0.837205
PRTG	-0.0489377	-2.10672	-0.482772	0.629833	0.837205
DPEP2	-0.0589644	-6.0857	-0.482466	0.630051	0.837205
TNFRSF11B	-0.0714103	1.83884	-0.482144	0.630279	0.837205
PADI2	-0.0373547	0.102583	-0.481968	0.630404	0.837205
MANF	-0.0640367	0.429769	-0.481436	0.630781	0.837205
ANGPTL3	0.0728558	-6.20786	0.48052	0.63143	0.837205
PDGFRA	-0.055378	2.42357	-0.47762	0.63349	0.838833
PCOLCE	0.0709864	0.425059	0.474998	0.635354	0.840199
ANGPTL2	-0.0654987	-0.60377	-0.470787	0.638352	0.84161
MAPT	0.0687241	1.75712	0.470463	0.638584	0.84161
VEGFD	-0.0833708	-6.02099	-0.469987	0.638923	0.84161
MEPE	0.0794733	-3.54874	0.467894	0.640417	0.842443
CFC1	-0.0743312	2.51122	-0.466761	0.641225	0.842443
FUCA1	-0.0540762	0.459504	-0.460872	0.645437	0.846874
SPINK1	0.0410317	-1.70015	0.455187	0.649513	0.849768
OSMR	0.0203969	-1.10526	0.453408	0.650791	0.849768
ACP5	0.0438594	-1.43024	0.450016	0.65323	0.849768
NME3	0.0486878	-2.21563	0.449894	0.653319	0.849768
IL1RAP	0.059113	-3.48763	0.449439	0.653646	0.849768
PRELP	-0.0599212	2.15191	-0.448558	0.654281	0.849768
ACVRL1	0.0569029	-2.73739	0.448208	0.654533	0.849768
IL18RAP	-0.0316311	-6.04859	-0.448063	0.654637	0.849768
SERPINB6	-0.0347382	4.12265	-0.447251	0.655222	0.849768
DPP7	0.0683739	4.97527	0.443324	0.658054	0.851436
MYOC	0.0957178	-0.0900532	0.443127	0.658197	0.851436
TNFSF13	-0.0710756	1.58124	-0.437608	0.662186	0.8555
VWF	-0.0399312	-5.02958	-0.436193	0.66321	0.855728
CD84	-0.0535316	-4.07166	-0.434261	0.664609	0.856438
TIE1	0.0677103	-2.07455	0.423351	0.672535	0.864678
CPA2	-0.0660408	-3.78866	-0.4231	0.672718	0.864678
PM20D1	-0.0305177	-5.12048	-0.413926	0.679413	0.872172
WWP2	-0.0332838	-3.05849	-0.411777	0.680984	0.872188
ATOX1	-0.0701054	2.53226	-0.411188	0.681415	0.872188
XCL1	0.0450575	-3.11841	0.410114	0.682201	0.872188
ALDH3A1	-0.0379255	-0.534647	-0.409184	0.682882	0.872188
ERBB2	0.0407527	-1.80747	0.406563	0.684803	0.873083
IGFBP6	0.0510685	2.52351	0.405439	0.685628	0.873083
NDRG1	-0.0373996	0.254912	-0.404687	0.686179	0.873083
STC1	0.0666965	-0.313498	0.394063	0.693993	0.879877
GALNT7	-0.0577586	-1.55947	-0.391024	0.696234	0.879877
CTRB1	-0.0448432	-3.04454	-0.390414	0.696684	0.879877
PDCD1LG2	-0.0263136	-2.80067	-0.390035	0.696964	0.879877
ANGPTL7	0.0787229	0.0152538	0.38959	0.697292	0.879877
LAIR2	0.0990023	1.87555	0.388226	0.698299	0.879877
B4GALT1	-0.0857349	-2.29352	-0.387082	0.699145	0.879877
GUSB	0.0292572	-0.298775	0.38701	0.699198	0.879877
GALNT2	-0.0506291	-1.40749	-0.386781	0.699367	0.879877
NUCB2	0.068119	-1.6823	0.384428	0.701107	0.880967
CD40	0.0387062	1.46812	0.382298	0.702683	0.88185
TNFRSF14	0.0416687	2.37935	0.377234	0.706436	0.884864
CNTN2	0.0075461	4.96166	0.376691	0.706839	0.884864
ITGAM	0.0260724	-1.32838	0.373965	0.708862	0.886298
PAEP	0.0439417	-3.93057	0.370553	0.711398	0.888367
BOC	0.0434276	-2.26068	0.366521	0.714399	0.889716
FSTL3	0.0525691	1.5857	0.365893	0.714867	0.889716
CALB2	0.0323164	0.0973984	0.365549	0.715123	0.889716
PGF	-0.0513355	-0.447544	-0.36366	0.716531	0.89037
NUDT5	-0.0242996	0.506407	-0.35754	0.721099	0.893561
CLUL1	0.0479715	2.89653	0.356869	0.7216	0.893561
TNC	-0.0355688	-4.65867	-0.356576	0.721819	0.893561
GAS6	-0.0360752	2.22566	-0.354385	0.723458	0.893561
AMY2A	0.044751	-2.22744	0.354292	0.723527	0.893561
TGFB1	-0.0263438	-3.46683	-0.34898	0.727505	0.897375
IVD	-0.036981	0.113039	-0.34398	0.731255	0.899105
MATN3	-0.059237	-1.32065	-0.341572	0.733064	0.899105
LILRB5	0.0674179	-4.99047	0.340895	0.733573	0.899105
ITGB1	0.0325026	-3.41529	0.34022	0.73408	0.899105
ADAMTS13	-0.0344031	-5.58428	-0.339143	0.73489	0.899105
IGF2R	-0.0334081	-1.25011	-0.337116	0.736415	0.899105
YES1	0.0288421	-1.2988	0.336902	0.736576	0.899105
S100A4	0.0351612	-0.889155	0.336005	0.737251	0.899105
IL15	0.0370209	-0.658159	0.335315	0.737771	0.899105
BTN3A2	-0.0420371	0.763762	-0.335251	0.737819	0.899105
SPON2	-0.03113	2.55881	-0.333658	0.739019	0.899482
ST3GAL1	-0.0320448	-2.66723	-0.329865	0.741879	0.901874
CD55	-0.0366126	2.37678	-0.327628	0.743567	0.902839
CSF2RA	0.0551585	-0.543224	0.326114	0.74471	0.90314
FCER2	0.0641302	-0.78429	0.32156	0.748152	0.906225
CCL11	-0.0387373	-7.74222	-0.317286	0.751388	0.908998
CLSTN1	-0.025472	1.13261	-0.315831	0.75249	0.908998
CBLIF	0.0424376	-4.69893	0.312267	0.755192	0.908998
CSF1	-0.0311467	1.63454	-0.311276	0.755945	0.908998
P4HB	0.0429888	-2.08738	0.310908	0.756223	0.908998
SIRPA	-0.0526742	4.68589	-0.310649	0.756421	0.908998
NT5E	-0.0367335	0.253806	-0.310218	0.756747	0.908998
PDCD5	0.0504724	-0.773988	0.308996	0.757676	0.909031
NAAA	-0.0290064	-2.89357	-0.306839	0.759314	0.909915
ENPP2	-0.00755427	3.08886	-0.304844	0.760831	0.91065
CD109	0.0312124	-0.757869	0.303415	0.761918	0.910871
FABP2	-0.0431757	-3.27923	-0.300696	0.763987	0.912264
GAL	-0.0323282	-3.54922	-0.294848	0.768443	0.916093
LGALS1	-0.0418238	0.420591	-0.292242	0.770432	0.916093
THOP1	-0.0292829	-0.992191	-0.291728	0.770824	0.916093
NTproBNP	-0.0378407	1.17678	-0.291727	0.770825	0.916093
TNFSF11	-0.0485589	-3.09614	-0.290495	0.771766	0.916131
NRP2	-0.036568	-0.237703	-0.288286	0.773454	0.917056
FRZB	-0.0753384	-1.14376	-0.279102	0.780481	0.924302
RETN	0.0501044	-3.75461	0.276161	0.782735	0.924362
BST2	0.0278982	-1.43254	0.275166	0.783498	0.924362
MOG	-0.00534726	5.65277	-0.274947	0.783666	0.924362
MPIG6B	-0.045778	-3.66749	-0.272303	0.785695	0.924362
ANXA3	0.0163867	-4.53002	0.271604	0.786232	0.924362
CRKL	0.0330671	-0.959847	0.270148	0.78735	0.924362
TARBP2	0.0380762	-0.945051	0.269385	0.787936	0.924362
CTSF	-0.0418329	-0.264151	-0.268638	0.78851	0.924362
EFEMP1	-0.0418754	0.578885	-0.268292	0.788777	0.924362
PDGFB	0.0541067	-5.50764	0.263762	0.79226	0.925874
ACP6	0.0527082	-2.07593	0.26371	0.7923	0.925874
LGALS7_LGALS7B	0.0565897	-0.672898	0.263034	0.79282	0.925874
CXCL5	-0.0441052	-2.61922	-0.257824	0.796832	0.929483
EZR	0.0132544	0.12727	0.25483	0.79914	0.9311
LYPD3	0.0258512	-3.10961	0.252403	0.801012	0.932205
SCARF1	-0.0291838	-0.100212	-0.248585	0.80396	0.93378
TNFRSF10B	-0.0276808	1.23612	-0.248253	0.804217	0.93378
IL3RA	-0.0213438	-0.165937	-0.241274	0.809612	0.938964
OBP2B	-0.0846946	-2.02301	-0.238362	0.811866	0.940497
CA13	-0.0190387	-2.63407	-0.236002	0.813695	0.940731
SERPINB8	-0.0290808	-1.21803	-0.235401	0.814161	0.940731
NUDC	-0.0231898	-4.35068	-0.234492	0.814865	0.940731
GH1	0.0607799	-1.54309	0.230841	0.817696	0.941314
CPE	-0.0224243	3.9266	-0.230136	0.818243	0.941314
CDCP1	0.0222928	0.377736	0.229235	0.818942	0.941314
DBI	0.0279824	4.15011	0.226743	0.820876	0.941314
GDF15	0.0363874	0.310978	0.226193	0.821303	0.941314
CPVL	-0.0311095	1.14043	-0.225163	0.822103	0.941314
GMPR	-0.00806591	-1.21862	-0.224314	0.822762	0.941314
FKBP4	-0.0281516	-0.285309	-0.224039	0.822977	0.941314
HSPB1	-0.0443355	-2.11278	-0.223022	0.823767	0.941314
F3	-0.0236695	2.28754	-0.220662	0.825601	0.942343
CST6	-0.0331233	-1.1854	-0.214023	0.830767	0.945303
CTSC	-0.0253577	3.602	-0.213643	0.831063	0.945303
LILRA2	0.030531	-1.60075	0.212931	0.831618	0.945303
ILKAP	-0.0268332	-0.458448	-0.210943	0.833166	0.945303
TNFRSF13C	0.0291062	1.29412	0.210866	0.833226	0.945303
DLK1	0.0179137	-0.737124	0.210109	0.833816	0.945303
GLRX	-0.021053	0.613159	-0.208332	0.835201	0.945812
TFPI	0.0243803	-4.63243	0.206479	0.836646	0.946385
FAM3C	0.00482413	3.229	0.203522	0.838953	0.946506
KLK4	-0.0361165	-2.33726	-0.202927	0.839417	0.946506
CTSL	-0.0124982	2.76298	-0.202735	0.839567	0.946506
SERPINB5	-0.0284232	0.0148581	-0.200774	0.841098	0.947174
ANGPTL4	-0.0272414	0.381155	-0.197511	0.843646	0.948618
PTK7	-0.0246746	-0.0440726	-0.196725	0.844261	0.948618
COMP	0.033848	-5.29236	0.194546	0.845964	0.949474
RARRES2	0.0267488	-1.96682	0.189596	0.849835	0.95276
ADAMTS16	0.0110133	-0.983962	0.184507	0.85382	0.95382
EPHB4	0.0188338	-1.31207	0.18423	0.854037	0.95382
KCNIP4	-0.0161838	0.20284	-0.183428	0.854665	0.95382
KRT19	0.0143301	-2.50055	0.180962	0.856597	0.95382
MARCO	0.0268846	-2.55999	0.180835	0.856697	0.95382
EDAR	0.017162	-0.505125	0.180614	0.85687	0.95382
PRSS2	0.0194698	-3.25067	0.179902	0.857428	0.95382
LYAR	0.018459	0.0654844	0.178735	0.858343	0.95382
DSG3	0.0216369	-5.72986	0.174858	0.861384	0.95603
ING1	-0.0191979	-0.135793	-0.172787	0.863009	0.95603
CDH3	0.0229875	0.568759	0.171551	0.86398	0.95603
MSLN	-0.0269653	-2.7285	-0.17137	0.864122	0.95603
ANGPT2	-0.0264573	-3.89847	-0.169875	0.865296	0.956254
ANXA4	-0.0103925	-0.562841	-0.16734	0.867287	0.956254
SCARF2	0.0150307	-1.04169	0.166751	0.86775	0.956254
XG	0.0174437	-2.26222	0.165972	0.868362	0.956254
ADAMTS15	0.0178645	-2.76334	0.165079	0.869063	0.956254
FETUB	0.0235177	-5.61336	0.160647	0.872548	0.958234
OXT	-0.012355	4.19251	-0.16011	0.872971	0.958234
GSTP1	-0.0157374	0.440036	-0.158894	0.873927	0.958234
PPIB	-0.0202561	3.74296	-0.157961	0.874662	0.958234
GUCA2A	-0.0255059	-2.93106	-0.156013	0.876194	0.958872
PPP1R2	0.0149912	-0.549881	0.151209	0.879977	0.961968
CTRC	0.0200483	-4.9515	0.148679	0.88197	0.962249
BIN2	0.0178797	-0.566666	0.148462	0.882141	0.962249
PARK7	-0.0135267	1.57075	-0.146316	0.883832	0.963053
CDNF	-0.0191234	-1.61543	-0.138833	0.889735	0.968438
SMOC1	0.0161767	0.720648	0.136586	0.891508	0.969323
SCARB2	0.018257	0.282447	0.132112	0.89504	0.972116
FLT4	0.00856581	-2.92665	0.126775	0.899257	0.972423
NECTIN4	-0.0106045	-2.32657	-0.126391	0.899561	0.972423
FUT8	0.0103472	-2.43833	0.124902	0.900738	0.972423
NCAN	0.00275061	4.46806	0.124775	0.900839	0.972423
TCN2	-0.0173259	1.37618	-0.121676	0.903289	0.972423
GLOD4	-0.0119213	1.12346	-0.119502	0.905008	0.972423
ADGRG2	0.0086052	-3.59192	0.119042	0.905373	0.972423
EPHA1	-0.0134607	-4.66337	-0.117418	0.906657	0.972423
COMT	0.00954871	-2.00388	0.117389	0.90668	0.972423
GHRL	-0.0127901	-2.73863	-0.116659	0.907258	0.972423
CRELD2	-0.0201712	2.14244	-0.114977	0.908589	0.972423
NRP1	0.00790487	-1.97939	0.113745	0.909564	0.972423
NBL1	0.00650226	2.18881	0.113475	0.909778	0.972423
FLT3LG	0.00918875	-0.917037	0.111168	0.911605	0.972423
HLA-E	0.0063401	-0.932142	0.111094	0.911663	0.972423
SNX9	0.00847796	-0.252728	0.109011	0.913313	0.972423
MSTN	-0.0131065	-2.30772	-0.108338	0.913846	0.972423
WFIKKN1	0.00764249	-4.26653	0.106204	0.915536	0.972423
PLA2G1B	-0.0132755	-3.19433	-0.1053	0.916253	0.972423
PON3	-0.0157135	-5.91418	-0.104514	0.916876	0.972423
TFF2	0.0192357	-3.63751	0.103767	0.917467	0.972423
MMP1	-0.0149494	-4.27	-0.103133	0.91797	0.972423
CGA	0.0144937	0.0893866	0.101926	0.918927	0.972423
NECTIN2	0.0115073	0.475244	0.0987845	0.921417	0.972423
NRCAM	0.00236734	3.71433	0.0986073	0.921558	0.972423
INPP1	-0.0104471	-2.55357	-0.0980198	0.922024	0.972423
IGFBP4	0.0178635	-0.377692	0.0978927	0.922124	0.972423
CD302	-0.0168849	1.95643	-0.0976606	0.922309	0.972423
MIF	0.0112422	2.92318	0.0963637	0.923337	0.972492
GGT1	-0.00773589	-1.74583	-0.0950197	0.924403	0.972599
MATN2	-0.0103007	1.84561	-0.0902155	0.928214	0.972996
DBNL	0.0121068	-1.96616	0.0901387	0.928275	0.972996
FLRT2	0.0110962	-0.273061	0.0897215	0.928606	0.972996
HBEGF	-0.00223326	-0.0280414	-0.0896821	0.928638	0.972996
CA12	0.00881274	-0.840576	0.0857891	0.931728	0.973607
CCN5	-0.0188131	-4.16883	-0.0836546	0.933422	0.973607
CCL15	0.0106781	-4.01929	0.0833731	0.933646	0.973607
SDC4	-0.00730097	-0.834322	-0.0825938	0.934265	0.973607
CPXM1	0.0140566	2.26989	0.0808603	0.935641	0.973607
IGFBP2	0.0143796	0.785056	0.0807192	0.935753	0.973607
NOS1	0.0123479	1.19557	0.08044	0.935975	0.973607
SELP	-0.00805752	-5.84798	-0.0778433	0.938038	0.974228
GRK5	0.00513215	-0.157806	0.0772568	0.938504	0.974228
EIF4EBP1	-0.00961092	-0.552362	-0.074383	0.940787	0.975595
IL19	-0.0112895	-1.14698	-0.0724628	0.942313	0.976014
IL17D	0.0108847	4.10743	0.0697656	0.944456	0.976014
GCNT1	-0.00914638	-3.33819	-0.0687302	0.945279	0.976014
CD59	0.00167008	3.46529	0.0686784	0.94532	0.976014
NSFL1C	0.00717032	-0.198537	0.0677894	0.946027	0.976014
DAG1	-0.00786033	2.15697	-0.0642101	0.948873	0.97795
SERPINE1	-0.00811594	-2.55585	-0.0592098	0.95285	0.981046
OGN	0.00243513	5.63121	0.0549068	0.956273	0.983567
TJAP1	-0.00218165	-0.566987	-0.0534657	0.957419	0.983743
CRHBP	-0.00568826	-4.16714	-0.0517263	0.958803	0.984163
CCL16	-0.00830201	-6.48183	-0.0504055	0.959854	0.984241
CST5	-0.0038031	-1.70379	-0.0466692	0.962828	0.986287
CD200R1	-0.00517308	-5.50848	-0.0439856	0.964964	0.986752
EPS8L2	0.00388373	-3.60631	0.0429768	0.965767	0.986752
IL4R	0.00395989	-2.44422	0.0424134	0.966215	0.986752
MME	-0.00397044	-2.45562	-0.0405367	0.967709	0.987128
PLAU	0.00558974	-0.426535	0.0394932	0.96854	0.987128
OMD	0.00193725	3.41112	0.0367506	0.970724	0.98803
TRIAP1	-0.00392962	-0.84067	-0.0359226	0.971383	0.98803
MGLL	-0.00366796	-3.63318	-0.0336587	0.973186	0.988867
ABL1	0.00224142	-1.63838	0.0305334	0.975675	0.989457
HSPA1A	-0.00298356	-0.827912	-0.02694	0.978537	0.989457
DSG2	0.00228625	-1.50694	0.0269018	0.978567	0.989457
AMY2B	0.00309747	-1.90253	0.0258178	0.979431	0.989457
IMPA1	0.00201125	0.142442	0.0255494	0.979645	0.989457
ENTPD5	0.00139025	-2.28835	0.0244596	0.980513	0.989457
CPA1	0.00335415	-3.45697	0.0243107	0.980631	0.989457
CNPY2	0.00150203	0.195289	0.0218638	0.98258	0.990433
CX3CL1	0.00242199	-3.35968	0.0191963	0.984705	0.990574
SCARA5	0.00243865	-2.02034	0.018034	0.985631	0.990574
CD276	-0.00234972	-1.71638	-0.0179914	0.985665	0.990574
SCG3	0.000442611	3.78798	0.0158661	0.987358	0.991288
DTX3	0.00143623	-0.875452	0.0114573	0.990871	0.993826
SUSD2	-0.000665007	-0.816302	-0.00710428	0.994339	0.996314
LGALS4	-0.000684222	-3.24173	-0.00440582	0.996489	0.996778
CDHR5	0.000346148	-4.51335	0.00404318	0.996778	0.996778

## Sheet: CSF Replication DEA
Protein	logFC	Average Expression	t	P.Value	FDR
MZB1	3.58213	-2.55666	8.99344	2.97149e-16	2.99823e-13
CD27	2.72988	0.972723	7.78611	4.9231e-13	2.4837e-10
IL12B	2.33543	-3.07487	7.60391	1.44517e-12	4.86057e-10
TNFRSF13B	2.86521	-1.18551	7.5165	2.41193e-12	6.0841e-10
CD79B	3.18147	-3.01234	7.13943	2.12283e-11	4.28388e-09
IL12A_IL12B	1.95649	-2.70647	6.07221	7.10484e-09	1.1948e-06
LTA	0.959262	-2.18527	5.75859	3.51749e-08	5.07021e-06
CXCL9	1.52095	-0.604245	5.31874	3.02022e-07	3.80925e-05
GZMA	0.875085	-1.13427	5.25596	4.06696e-07	4.55952e-05
FCRL5	1.12063	-3.7482	5.21918	4.83627e-07	4.8798e-05
CD40LG	0.43953	-3.22277	5.01693	1.23525e-06	0.000113306
CCL3	0.860706	-2.90791	4.91986	1.91977e-06	0.00016142
TACSTD2	-0.423605	-2.67879	-4.82486	2.93846e-06	0.000228069
MMP9	0.92888	-2.28109	4.71928	4.684e-06	0.000337582
ADA2	0.842309	-0.848625	4.60881	7.56928e-06	0.00050916
NEFL	1.58198	4.74071	4.49416	1.23494e-05	0.000778782
CD5	0.984002	-3.71567	4.41433	1.7273e-05	0.0010252
IL1RN	0.674433	-0.823473	4.21599	3.9011e-05	0.0020738
TNFSF14	0.658202	-2.4165	4.21574	3.90508e-05	0.0020738
CD48	0.833795	-1.36105	3.97905	9.95643e-05	0.00491019
SDC1	0.709171	-0.691348	3.9723	0.000102194	0.00491019
CD6	0.500778	-5.26676	3.46671	0.000656345	0.0301024
LY9	0.555573	-6.37229	3.41971	0.000772656	0.0338961
TFPI2	-0.735871	1.64117	-3.38216	0.000879166	0.0369616
ICAM3	0.605783	-4.29619	3.36335	0.00093754	0.0378391
PLAT	-0.358517	-1.21616	-3.22524	0.00149053	0.057844
CCL22	0.67932	-5.49224	3.15226	0.00189297	0.0707409
CHI3L1	0.52343	4.40231	3.12484	0.00206864	0.0745448
KLRB1	0.569282	-3.20297	3.07571	0.00242155	0.0842534
EDIL3	-0.350417	4.69394	-3.05269	0.00260533	0.0849116
FYB1	0.314965	-4.01428	3.05227	0.00260878	0.0849116
CXCL13	0.993719	-1.882	3.02182	0.00287196	0.0889925
WIF1	-0.811869	1.47646	-3.01758	0.00291056	0.0889925
TNFRSF4	0.487179	-2.72795	2.97461	0.00332866	0.0966462
MFGE8	-0.475937	3.48854	-2.97232	0.00335244	0.0966462
THBD	-0.408212	-0.531557	-2.94423	0.00365691	0.102495
SIT1	0.230814	-0.0834704	2.92594	0.0038685	0.105495
TNFSF13B	-0.393164	0.101403	-2.91001	0.004062	0.107857
FCRL1	0.537747	-3.85602	2.89528	0.0042486	0.109919
ANGPTL7	-0.647588	0.0152538	-2.82578	0.00523978	0.131896
TLR3	-0.363851	0.208419	-2.81235	0.0054539	0.131896
CD74	0.273798	1.65371	2.81012	0.00549022	0.131896
CST7	0.505724	-1.46872	2.76933	0.00619503	0.145367
GZMB	0.623138	-4.86993	2.72062	0.00714339	0.163811
CXCL10	0.922402	0.780563	2.7075	0.00742056	0.166385
SERPINB8	-0.377455	-1.21803	-2.694	0.00771556	0.169239
CLEC14A	-0.34667	-0.678922	-2.67733	0.00809466	0.173777
GFRA1	-0.307755	-0.895965	-2.64845	0.00879137	0.184802
HYAL1	-0.208819	-2.13519	-2.63601	0.00910767	0.185779
IDUA	-0.366297	-2.08677	-2.63222	0.00920611	0.185779
VEGFD	-0.514826	-6.02099	-2.55897	0.0113059	0.22368
CHRDL1	-0.414297	1.9679	-2.54318	0.0118111	0.226526
SLAMF8	0.302114	-1.73116	2.53726	0.0120055	0.226526
RARRES2	-0.405087	-1.96682	-2.53166	0.0121924	0.226526
CD300E	0.304944	-3.32346	2.52705	0.0123478	0.226526
EGFL7	-0.378647	-0.90946	-2.51322	0.0128255	0.230833
CLEC6A	0.253072	-1.32814	2.49838	0.0133564	0.230833
TIE1	-0.451514	-2.07455	-2.48914	0.0136965	0.230833
EPHB4	-0.288087	-1.31207	-2.48473	0.0138617	0.230833
CHIT1	1.38026	0.388268	2.48133	0.0139899	0.230833
PLTP	-0.376514	-1.13424	-2.47925	0.0140691	0.230833
CXCL11	0.519766	-1.83653	2.47625	0.014184	0.230833
LGALS8	-0.323247	0.335276	-2.4645	0.0146417	0.232957
MLN	-0.342023	-2.73124	-2.45936	0.014846	0.232957
PEAR1	-0.242327	-3.19997	-2.45535	0.0150071	0.232957
FGF19	-0.48069	-2.39034	-2.4461	0.0153849	0.235203
CCL2	-0.356911	0.560924	-2.43702	0.015764	0.237045
IFNGR2	-0.338004	-1.17545	-2.43204	0.0159753	0.237045
CD93	-0.300423	-3.36902	-2.40081	0.0173591	0.250917
ADGRG1	-0.582355	-1.12407	-2.39764	0.0175054	0.250917
L1CAM	-0.311177	2.30855	-2.39248	0.0177456	0.250917
MME	-0.265067	-2.45562	-2.38615	0.0180445	0.250917
TNFRSF19	-0.344245	0.811842	-2.38386	0.0181535	0.250917
BMP6	-0.376498	-0.0844694	-2.37097	0.0187791	0.256056
CD200	-0.31104	4.39535	-2.33375	0.0206929	0.27429
COL18A1	-0.33009	-0.36079	-2.32108	0.0213827	0.27429
SMAD5	-0.461425	-4.53365	-2.31501	0.0217202	0.27429
CD300LF	0.629061	-0.993032	2.31055	0.0219712	0.27429
TGM2	-0.261947	-0.733242	-2.29555	0.0228336	0.27429
KIT	-0.290466	-0.78444	-2.28605	0.0233956	0.27429
CA14	-0.309886	3.64397	-2.27206	0.0242446	0.27429
SCARA5	-0.348103	-2.02034	-2.26977	0.024386	0.27429
CD22	0.355575	-6.34211	2.26375	0.024761	0.27429
CKAP4	-0.411234	-1.38393	-2.25567	0.0252729	0.27429
ITM2A	-0.25735	0.216276	-2.24782	0.0257795	0.27429
PODXL2	-0.124452	5.17271	-2.24461	0.025989	0.27429
CCL4	0.402542	0.676156	2.24095	0.0262291	0.27429
GFER	-0.295756	2.12736	-2.24042	0.0262646	0.27429
GGT5	-0.231728	-3.38546	-2.23975	0.0263088	0.27429
EPS8L2	-0.229307	-3.60631	-2.23735	0.0264679	0.27429
ISM1	-0.411655	-3.66627	-2.23656	0.0265205	0.27429
ROBO1	-0.398518	4.07904	-2.23084	0.0269041	0.27429
DSG2	-0.214883	-1.50694	-2.22942	0.0270003	0.27429
CCL17	0.600898	-3.22132	2.22775	0.0271138	0.27429
PDCD6	0.186357	-2.49159	2.22678	0.0271794	0.27429
LRRN1	-0.301687	0.698432	-2.2258	0.0272467	0.27429
SLAMF7	0.418586	-2.97282	2.22102	0.0275741	0.27429
PRL	0.520442	0.468282	2.2208	0.0275892	0.27429
TFF1	-0.266472	-2.29848	-2.21849	0.027749	0.27429
IGFBP6	-0.31682	2.52351	-2.21777	0.0277989	0.27429
DPP10	-0.315612	4.62926	-2.21286	0.0281418	0.27429
STC1	-0.424119	-0.313498	-2.20944	0.0283827	0.27429
TGFBR3	-0.387822	-2.2407	-2.2079	0.0284921	0.27429
CDH5	-0.150447	-3.08726	-2.19697	0.0292766	0.27429
CCN2	-0.215393	0.842383	-2.19681	0.0292879	0.27429
MFAP5	-0.224463	-4.18239	-2.19572	0.0293674	0.27429
CRTAC1	-0.235484	0.741431	-2.19321	0.0295511	0.27429
LAMA4	-0.296855	2.11353	-2.18815	0.0299231	0.27429
TXNRD1	-0.220172	0.772018	-2.18641	0.0300525	0.27429
CD83	-0.26907	1.95085	-2.18455	0.0301911	0.27429
DRAXIN	-0.394631	4.07015	-2.17735	0.0307323	0.27429
CX3CL1	-0.311296	-3.35968	-2.17546	0.0308759	0.27429
LGALS4	-0.382877	-3.24173	-2.1738	0.0310019	0.27429
PTPRF	-0.371571	-1.16906	-2.17164	0.031167	0.27429
IGF1R	-0.264296	1.12931	-2.17041	0.031262	0.27429
LILRB5	-0.484186	-4.99047	-2.15869	0.0321746	0.278206
DLK1	-0.207806	-0.737124	-2.14907	0.0329405	0.278206
HSPG2	-0.250703	1.45648	-2.14897	0.032948	0.278206
RTN4R	-0.282751	2.56465	-2.14821	0.0330097	0.278206
CNTN4	-0.312733	1.61119	-2.147	0.0331074	0.278206
TNFSF13	-0.394795	1.58124	-2.14323	0.0334132	0.278206
MANSC1	-0.310218	2.55302	-2.13993	0.0336826	0.278206
LRP1	-0.286477	-2.25215	-2.13041	0.0344714	0.278206
TNFRSF11B	-0.357416	1.83884	-2.12775	0.0346939	0.278206
DPP4	-0.226908	-4.37534	-2.12737	0.0347264	0.278206
F7	0.226761	-5.12539	2.12719	0.0347413	0.278206
CXADR	-0.346685	2.48802	-2.12016	0.0353376	0.279059
CDH15	-0.415053	4.49119	-2.11399	0.0358682	0.279059
CLSTN2	-0.239737	3.52064	-2.11305	0.0359503	0.279059
TNFRSF1B	0.313961	0.34354	2.11128	0.0361039	0.279059
MMP3	-0.291121	-1.40252	-2.10826	0.0363672	0.279059
SCG2	-0.249486	2.28235	-2.10667	0.0365073	0.279059
CPE	-0.232205	3.9266	-2.10121	0.0369898	0.279803
CD300LG	-0.249578	-2.80103	-2.09472	0.0375706	0.279803
SPON1	-0.334642	2.07243	-2.09148	0.0378632	0.279803
HS6ST1	-0.39719	-3.07862	-2.08946	0.0380464	0.279803
DPEP2	0.288864	-6.0857	2.08402	0.0385451	0.279803
CLMP	-0.255831	0.0074871	-2.07972	0.0389425	0.279803
B4GAT1	-0.184513	5.31593	-2.07948	0.0389646	0.279803
NPPC	-0.0872938	6.36762	-2.07097	0.0397631	0.279803
IL6ST	-0.215751	1.37104	-2.06965	0.0398879	0.279803
CCDC80	-0.276459	0.00585269	-2.06925	0.0399255	0.279803
ITGB5	-0.269077	-1.58903	-2.06855	0.0399923	0.279803
STX8	-0.296085	0.201258	-2.06757	0.0400849	0.279803
CD302	-0.404599	1.95643	-2.06337	0.040487	0.279803
ADAM23	-0.192347	-0.918335	-2.06079	0.0407357	0.279803
CRACR2A	0.266834	-0.972661	2.05422	0.0413737	0.279803
EGFR	-0.252377	-1.03672	-2.05114	0.0416764	0.279803
AGRP	-0.355859	-2.57323	-2.04884	0.0419031	0.279803
SEMA7A	-0.257248	5.07725	-2.04775	0.0420106	0.279803
LRIG1	-0.36055	-1.2371	-2.04568	0.0422168	0.279803
VEGFA	-0.319483	-1.34852	-2.03897	0.0428885	0.279803
CRIM1	-0.242114	3.44154	-2.03625	0.0431643	0.279803
CHL1	-0.305374	2.76778	-2.03316	0.0434789	0.279803
SERPINB9	-0.241115	0.489298	-2.02219	0.0446103	0.279803
NPTN	-0.308162	1.62185	-2.02165	0.0446671	0.279803
ADGRB3	-0.270591	2.74895	-2.02164	0.0446678	0.279803
FUCA1	-0.268601	0.459504	-2.01843	0.0450037	0.279803
CNTNAP2	-0.278513	7.18578	-2.01715	0.0451383	0.279803
PLXNA4	-0.360381	0.725953	-2.00753	0.0461625	0.279803
CTSF	-0.354262	-0.264151	-2.00588	0.0463391	0.279803
THBS2	-0.184517	3.11687	-2.00516	0.0464166	0.279803
TNFRSF9	0.303983	-3.30753	2.00483	0.0464528	0.279803
MEGF9	-0.231325	2.19454	-2.00479	0.0464575	0.279803
MCAM	-0.353643	0.64938	-2.004	0.0465424	0.279803
CPXM1	-0.39387	2.26989	-1.99774	0.047224	0.279803
SPRY2	-0.282149	1.43385	-1.99652	0.0473572	0.279803
GALNT2	-0.296029	-1.40749	-1.99403	0.0476313	0.279803
RGMB	-0.369894	5.60857	-1.99164	0.0478951	0.279803
EIF4EBP1	-0.291835	-0.552362	-1.99149	0.047912	0.279803
IL5RA	0.261561	-4.0866	1.99078	0.0479907	0.279803
NPTX1	-0.337811	5.03406	-1.98873	0.0482187	0.279803
ABL1	-0.165057	-1.63838	-1.98253	0.0489144	0.279803
TIMP3	-0.489065	-0.877416	-1.98164	0.0490143	0.279803
LY6D	-0.28074	-1.73128	-1.97912	0.0492993	0.279803
PRSS27	-0.343035	1.13194	-1.97868	0.04935	0.279803
NCS1	-0.369592	-4.60434	-1.97566	0.0496936	0.279803
PRTG	-0.226983	-2.10672	-1.97435	0.0498436	0.279803
LEP	0.278405	-4.21018	1.97355	0.0499356	0.279803
PCOLCE	-0.3335	0.425059	-1.96763	0.0506186	0.279803
CLEC11A	-0.395952	-0.00455699	-1.96658	0.0507413	0.279803
IL1RL2	-0.248041	-2.57564	-1.96599	0.0508097	0.279803
ENG	-0.228197	-3.70844	-1.96114	0.051377	0.279803
IGFBP2	-0.395964	0.785056	-1.95982	0.0515328	0.279803
RTBDN	-0.597174	1.69503	-1.95521	0.0520791	0.279803
APP	-0.105069	7.46021	-1.95397	0.0522263	0.279803
SCARF2	-0.199595	-1.04169	-1.95241	0.0524127	0.279803
IGSF3	-0.296548	0.483195	-1.95234	0.0524205	0.279803
SEZ6L	-0.12037	5.49241	-1.95096	0.0525857	0.279803
ESAM	-0.286071	1.99331	-1.94886	0.052839	0.279803
LHPP	-0.274298	4.53096	-1.9478	0.0529656	0.279803
DNAJA2	-0.346794	-0.837794	-1.94383	0.0534465	0.280873
SOD2	-0.24761	0.489411	-1.94037	0.0538687	0.28142
MARCO	-0.32684	-2.55999	-1.93842	0.0541086	0.28142
GLO1	-0.258706	2.16304	-1.92675	0.0555574	0.282006
SERPINB5	-0.30904	0.0148581	-1.92478	0.0558054	0.282006
OPTC	-0.536718	-3.68618	-1.92461	0.0558263	0.282006
VEGFC	-0.37056	-0.704999	-1.92417	0.0558827	0.282006
FST	-0.239201	-1.99038	-1.92406	0.055896	0.282006
CCN3	-0.224971	5.27168	-1.92404	0.055898	0.282006
CCL14	-0.255621	-1.95252	-1.91695	0.056799	0.283393
RSPO3	-0.236435	1.43336	-1.9151	0.0570363	0.283393
NELL2	0.105124	2.7432	1.91037	0.0576469	0.283393
TEK	-0.260512	-3.10688	-1.90536	0.0582981	0.283393
CD164	-0.21134	6.01713	-1.90486	0.0583643	0.283393
IDS	-0.0909521	0.382782	-1.899	0.0591357	0.283393
CA4	-0.253565	4.36298	-1.89864	0.0591826	0.283393
ROR1	-0.284578	0.389149	-1.89705	0.0593931	0.283393
FGF5	-0.253924	2.54207	-1.89647	0.0594705	0.283393
SPARC	-0.21392	3.20227	-1.89414	0.0597818	0.283393
MET	-0.28389	-2.56769	-1.8929	0.0599467	0.283393
BTC	0.169826	-0.946919	1.89264	0.0599815	0.283393
GPC1	-0.417243	-1.37595	-1.89075	0.0602353	0.283393
ERBB2	-0.214832	-1.80747	-1.88974	0.0603714	0.283393
CCL15	-0.274207	-4.01929	-1.88775	0.0606402	0.283393
CD8A	0.411498	-0.272485	1.88755	0.060667	0.283393
FURIN	-0.112653	-0.982123	-1.87867	0.0618765	0.286851
ERBB4	-0.260032	3.49992	-1.87795	0.0619758	0.286851
SIGLEC7	0.360559	-1.31694	1.87553	0.0623101	0.287082
DLL1	-0.30017	-0.794037	-1.86581	0.0636655	0.291993
SPARCL1	-0.198489	3.6296	-1.85981	0.0645141	0.294546
CCN1	-0.364261	-5.46606	-1.85302	0.0654871	0.297642
IGF2R	-0.207976	-1.25011	-1.85044	0.0658603	0.297996
TFPI	-0.247062	-4.63243	-1.84491	0.0666641	0.300286
SNAP29	-0.210121	-0.296262	-1.8373	0.0677846	0.300907
THBS4	-0.232105	-3.73173	-1.83566	0.0680275	0.300907
SOD1	-0.152867	4.78488	-1.83547	0.0680563	0.300907
GUCA2A	-0.340317	-2.93106	-1.83542	0.0680641	0.300907
AGRN	-0.210977	5.8072	-1.83053	0.0687952	0.300907
WFDC2	-0.126347	4.3258	-1.82941	0.0689622	0.300907
SPOCK1	-0.238056	4.85131	-1.82826	0.0691367	0.300907
DBI	-0.255844	4.15011	-1.82792	0.0691878	0.300907
CNTN5	-0.269679	3.22865	-1.81504	0.0711525	0.307217
NOTCH1	-0.216929	-0.951116	-1.81353	0.0713849	0.307217
SLITRK2	-0.509005	-0.755446	-1.81246	0.071552	0.307217
LIF	-0.18277	1.25552	-1.80372	0.0729176	0.310562
FAM3B	0.316575	-3.07701	1.80255	0.0731011	0.310562
CD244	-0.192166	-4.94808	-1.79914	0.0736421	0.310562
IL17RB	-0.254115	-1.71037	-1.79908	0.0736504	0.310562
GFRA2	-0.226657	0.207032	-1.79716	0.0739569	0.310562
IL20RA	0.142988	0.220387	1.79577	0.0741778	0.310562
VWA1	-0.274159	-1.88779	-1.78956	0.0751755	0.310624
TAFA5	-0.151382	4.59836	-1.78783	0.0754553	0.310624
SIRPB1	-0.130656	1.45295	-1.78737	0.0755304	0.310624
PRDX1	-0.178753	1.56032	-1.7872	0.0755572	0.310624
TNFSF12	-0.233457	1.27848	-1.78613	0.0757318	0.310624
TIMP4	-0.275357	2.33712	-1.7793	0.0768477	0.310762
CXCL8	0.262763	3.99377	1.77874	0.0769395	0.310762
ESM1	-0.334724	0.703704	-1.7784	0.0769953	0.310762
PVR	-0.304957	0.418924	-1.77555	0.0774668	0.310762
FLT3	-0.214166	1.43149	-1.77362	0.0777871	0.310762
SCAMP3	-0.241008	0.651342	-1.7735	0.077807	0.310762
EFEMP1	-0.313821	0.578885	-1.77281	0.0779215	0.310762
SPINT1	-0.245574	-0.136084	-1.77086	0.0782455	0.310763
FASLG	0.281707	-3.56186	1.76865	0.0786147	0.310763
PEBP1	-0.206084	5.10379	-1.76489	0.0792477	0.310763
TINAGL1	-0.230294	1.19706	-1.76473	0.0792742	0.310763
IVD	0.21504	0.113039	1.76362	0.0794617	0.310763
ENO2	-0.216571	4.23553	-1.75825	0.0803735	0.313115
AGER	-0.26831	-4.17636	-1.75374	0.0811471	0.314913
DDAH1	-0.244861	3.43813	-1.75138	0.0815536	0.315278
NRP1	-0.137483	-1.97939	-1.74429	0.0827851	0.31575
KYAT1	-0.223153	3.60925	-1.74279	0.0830477	0.31575
SLITRK6	-0.421997	1.90003	-1.7409	0.0833798	0.31575
LDLR	-0.193319	-0.616527	-1.7386	0.0837837	0.31575
LTBP3	-0.265391	-0.243848	-1.73212	0.0849338	0.31575
MMP12	0.289523	-6.13853	1.73114	0.0851098	0.31575
IFNGR1	-0.188718	3.29576	-1.72954	0.0853956	0.31575
SPINK5	-0.0694224	-1.41	-1.72917	0.0854615	0.31575
CD55	-0.219138	2.37678	-1.72902	0.0854895	0.31575
NOTCH3	-0.229485	-1.4709	-1.72657	0.0859291	0.31575
ENPP5	-0.138039	3.51229	-1.72613	0.0860089	0.31575
HYOU1	-0.257257	-1.61702	-1.72529	0.0861613	0.31575
SPINK6	-0.187424	2.87017	-1.72433	0.0863344	0.31575
DKK1	-0.28433	-0.409474	-1.7241	0.086375	0.31575
BPIFB1	-0.228781	-6.39439	-1.72219	0.0867213	0.31575
LTBR	-0.220914	0.709052	-1.72106	0.0869268	0.31575
ADAMTS15	-0.210951	-2.76334	-1.71877	0.0873449	0.31575
SMOC2	-0.278445	0.101415	-1.71796	0.0874919	0.31575
P4HB	-0.268666	-2.08738	-1.71325	0.0883567	0.31575
ARSB	-0.233965	1.2225	-1.71235	0.0885227	0.31575
RSPO1	-0.201078	-2.80979	-1.71032	0.088899	0.31575
PON2	-0.107133	-0.337635	-1.70912	0.0891221	0.31575
IGFBP3	-0.341451	-6.49296	-1.70781	0.0893647	0.31575
LTBP2	-0.283141	2.17654	-1.70766	0.0893927	0.31575
CTSH	-0.417519	-0.701158	-1.70421	0.0900359	0.31575
VWC2	-0.330409	-0.465262	-1.7023	0.0903947	0.31575
MSRA	-0.196591	-1.98217	-1.7002	0.0907899	0.31575
LRP11	-0.373497	2.07193	-1.70019	0.0907908	0.31575
DKKL1	-0.156164	-2.54757	-1.69876	0.0910607	0.31575
KLK6	0.0979512	2.57094	1.69662	0.0914657	0.31575
EFNA1	-0.254567	2.87105	-1.69593	0.0915972	0.31575
IL1R1	-0.193848	-1.76186	-1.69544	0.0916894	0.31575
ROBO2	-0.290376	3.01612	-1.69352	0.0920553	0.315931
TYRO3	-0.200497	3.50215	-1.69176	0.0923918	0.316011
NPTXR	0.0489119	6.33385	1.68547	0.0935992	0.319045
CRLF1	-0.255147	-0.67822	-1.68344	0.0939929	0.319045
BCAM	-0.219111	1.31919	-1.68094	0.0944785	0.319045
RELT	-0.273863	4.2015	-1.67664	0.0953175	0.319045
IL17D	-0.296658	4.10743	-1.67654	0.0953366	0.319045
ALCAM	-0.223152	1.67106	-1.67547	0.0955461	0.319045
ANGPTL2	-0.264197	-0.60377	-1.67437	0.0957636	0.319045
STC2	-0.23636	0.368933	-1.67414	0.0958084	0.319045
NRP2	-0.239485	-0.237703	-1.66468	0.0976842	0.323526
BSG	-0.19282	0.259241	-1.66413	0.0977953	0.323526
CRH	-0.312907	0.708225	-1.66245	0.0981316	0.323578
SMPD1	-0.282513	0.88438	-1.6596	0.0987058	0.324104
ELOA	0.240985	-4.5402	1.65595	0.0994419	0.324104
CLEC1A	-0.208011	-1.54948	-1.65518	0.0995984	0.324104
ITGB1	-0.179317	-3.41529	-1.65499	0.0996378	0.324104
IL1RL1	-0.240168	-3.39997	-1.65076	0.1005	0.324104
SIRPA	-0.317358	4.68589	-1.65026	0.100602	0.324104
DPP6	-0.190539	5.97719	-1.65024	0.100607	0.324104
SMOC1	-0.221498	0.720648	-1.649	0.100861	0.324104
LIFR	-0.238727	-0.769883	-1.64614	0.101448	0.324955
DTX3	-0.233402	-0.875452	-1.64169	0.102368	0.326865
LRPAP1	-0.264911	1.1551	-1.63799	0.103138	0.327845
MDGA1	-0.386032	1.1742	-1.63691	0.103364	0.327845
SCGB1A1	-0.393129	-3.47255	-1.63555	0.10365	0.327845
JAM2	-0.191488	6.03299	-1.63373	0.104033	0.328028
PAM	-0.272194	4.06244	-1.63074	0.104662	0.328607
KDR	-0.243523	-1.54797	-1.62927	0.104973	0.328607
TGFB1	-0.139325	-3.46683	-1.62735	0.10538	0.328607
ADAMTS8	-0.298277	1.30508	-1.62654	0.105552	0.328607
PTH1R	-0.19332	-0.916693	-1.62358	0.106183	0.328607
QDPR	-0.152377	3.7587	-1.62258	0.106398	0.328607
FIS1	-0.303475	0.491312	-1.62032	0.106883	0.328607
C4BPB	-0.147322	-2.56819	-1.61826	0.107327	0.328607
SPINT2	-0.0836212	6.51039	-1.6178	0.107426	0.328607
PCDH1	-0.134719	-0.182173	-1.61718	0.107559	0.328607
ENTPD6	-0.215594	0.245361	-1.61607	0.107799	0.328607
BTN3A2	-0.228848	0.763762	-1.60923	0.109288	0.332142
IGFBP4	-0.332711	-0.377692	-1.60761	0.109641	0.332216
FABP1	-0.487673	-5.89381	-1.59097	0.113339	0.34212
PLA2G15	-0.224354	1.60615	-1.58987	0.113588	0.34212
NID1	-0.163222	-0.606705	-1.58438	0.114831	0.343259
PCDH17	-0.205982	4.51167	-1.58411	0.114893	0.343259
PTPRS	-0.250697	2.21939	-1.58325	0.115088	0.343259
BIN2	0.216009	-0.566666	1.58147	0.115495	0.343259
BMP4	-0.45773	-4.81001	-1.57956	0.115931	0.343259
XCL1	-0.196463	-3.11841	-1.5767	0.116589	0.343259
GFRA3	-0.291255	0.508727	-1.57563	0.116835	0.343259
FGFR2	-0.104471	5.04981	-1.57243	0.117576	0.343259
SPP1	0.0596205	3.85125	1.57131	0.117834	0.343259
CLUL1	-0.239357	2.89653	-1.57001	0.118137	0.343259
TRIAP1	-0.194676	-0.84067	-1.56914	0.118339	0.343259
CLPS	-0.37694	-4.48836	-1.56794	0.11862	0.343259
ERBB3	-0.203358	1.71361	-1.56703	0.118833	0.343259
NCAM1	-0.227297	2.94869	-1.56379	0.119592	0.343259
AOC3	-0.100117	-3.47377	-1.56293	0.119794	0.343259
CD69	0.224701	1.30803	1.56279	0.119827	0.343259
IMPA1	-0.139489	0.142442	-1.56238	0.119923	0.343259
SPINK1	-0.159657	-1.70015	-1.56167	0.12009	0.343259
LPL	-0.22955	0.96459	-1.55797	0.120965	0.34334
NTRK3	-0.210424	2.62588	-1.55582	0.121475	0.34334
CD46	-0.200971	0.493177	-1.55477	0.121725	0.34334
TGFBR2	-0.216062	1.56369	-1.55125	0.122568	0.34334
GPC5	-0.257715	1.60833	-1.55087	0.122658	0.34334
ULBP2	-0.302352	2.09298	-1.54926	0.123043	0.34334
GPR37	-0.281353	2.64636	-1.54799	0.12335	0.34334
PCSK9	-0.173619	-2.98113	-1.54406	0.124298	0.34334
NFASC	-0.0743033	2.26068	-1.54182	0.124843	0.34334
DCBLD2	-0.260277	-0.027622	-1.54013	0.125252	0.34334
CFC1	-0.277786	2.51122	-1.53803	0.125765	0.34334
CDH2	-0.20846	0.282522	-1.53796	0.125784	0.34334
CEACAM21	0.403182	-3.00083	1.53475	0.126568	0.34334
PTGDS	0.0447667	4.43898	1.53384	0.126793	0.34334
EDAR	-0.165296	-0.505125	-1.53383	0.126795	0.34334
FSTL3	-0.249785	1.5857	-1.53293	0.127017	0.34334
DRG2	0.131405	-0.171896	1.53271	0.127072	0.34334
MMP1	-0.251885	-4.27	-1.53218	0.127202	0.34334
CNTN3	-0.221937	-0.433633	-1.53066	0.127576	0.34334
C1QTNF1	-0.178489	1.9577	-1.53057	0.1276	0.34334
DBNL	-0.233114	-1.96616	-1.53033	0.12766	0.34334
BAMBI	-0.167707	3.07887	-1.52898	0.127994	0.34334
LILRB4	0.175163	0.0799866	1.52781	0.128284	0.34334
PLXNB2	-0.223264	1.0413	-1.5278	0.128285	0.34334
GALNT7	-0.25502	-1.55947	-1.52227	0.129664	0.346113
ADGRE2	-0.2353	-1.94888	-1.51768	0.130817	0.348271
ICOSLG	-0.272989	0.105755	-1.51266	0.132089	0.349241
OGN	-0.0759533	5.63121	-1.51002	0.13276	0.349241
VCAN	-0.200706	2.46033	-1.50872	0.133092	0.349241
PNLIPRP2	-0.808049	-6.14165	-1.50832	0.133193	0.349241
MESD	-0.111533	0.326563	-1.50809	0.133253	0.349241
ADGRE5	-0.19008	-1.95013	-1.50731	0.133452	0.349241
ACVRL1	-0.216948	-2.73739	-1.50672	0.133604	0.349241
GAL	-0.187131	-3.54922	-1.50486	0.134082	0.349583
SEMA4C	-0.150575	-0.0301957	-1.49927	0.135525	0.352392
DDR1	-0.179816	3.38969	-1.49645	0.136256	0.352392
ENO1	-0.242502	0.918008	-1.49591	0.136396	0.352392
EPHA1	-0.194332	-4.66337	-1.49466	0.136723	0.352392
ITGB7	0.135953	-5.1669	1.49396	0.136906	0.352392
APLP1	0.073375	4.96168	1.49007	0.137925	0.352761
INHBC	0.1842	-4.59586	1.48978	0.138001	0.352761
SORT1	-0.19264	2.94783	-1.48941	0.138098	0.352761
SORCS2	-0.0842338	5.13349	-1.48706	0.138717	0.353023
HLA-DRA	0.201393	0.282033	1.48637	0.1389	0.353023
CST3	-0.0387274	3.22695	-1.48395	0.139541	0.353761
PIK3IP1	-0.11821	5.27819	-1.48159	0.140166	0.354456
XPNPEP2	-0.287309	-5.49985	-1.47693	0.141412	0.356711
WFIKKN2	-0.0843002	4.34174	-1.47559	0.141768	0.356719
GOLM2	-0.234034	0.212207	-1.47224	0.14267	0.357308
NOMO1	-0.200695	-1.83171	-1.471	0.143004	0.357308
OMD	-0.0878317	3.41112	-1.46914	0.14351	0.357308
NCAM2	-0.232504	4.09951	-1.46907	0.143528	0.357308
SIGLEC1	0.235506	-1.18546	1.46734	0.143996	0.357308
COMP	-0.289338	-5.29236	-1.46631	0.144277	0.357308
REN	-0.16208	-3.7957	-1.46556	0.144481	0.357308
CD276	-0.216463	-1.71638	-1.46138	0.145622	0.359249
PDGFRB	-0.173445	-0.568988	-1.4569	0.146855	0.361366
CBLN4	-0.273022	-1.37772	-1.45484	0.147425	0.361366
SEMA3F	-0.285876	-1.06087	-1.45437	0.147555	0.361366
PPP3R1	-0.157009	-1.16117	-1.45247	0.14808	0.361775
BTN2A1	-0.151646	3.77623	-1.45016	0.148722	0.362466
ADAM22	-0.112091	3.4388	-1.4461	0.149856	0.363909
B4GALT1	-0.363103	-2.29352	-1.44546	0.150036	0.363909
IL4R	-0.152837	-2.44422	-1.44338	0.150621	0.364453
SEZ6L2	-0.140182	1.30988	-1.44065	0.151388	0.365037
PSPN	-0.162444	-3.60646	-1.43875	0.151925	0.365037
SPON2	-0.152233	2.55881	-1.43867	0.151948	0.365037
ICAM4	0.218838	-4.9707	1.43625	0.152636	0.36582
KLK8	-0.167573	-0.0799151	-1.43464	0.153093	0.366044
CR2	0.26948	-6.25034	1.41997	0.157315	0.37525
BOC	-0.190499	-2.26068	-1.41762	0.158001	0.375997
PTPRN2	-0.204984	5.89188	-1.41151	0.15979	0.379361
NBL1	0.0915074	2.18881	1.40806	0.160806	0.380876
STX4	0.108529	-1.98852	1.40569	0.161509	0.381646
RGMA	-0.13246	3.15115	-1.40067	0.163002	0.384274
PDGFA	-0.106337	-1.16326	-1.39865	0.163607	0.384612
MAP2K6	-0.243198	-1.16593	-1.39765	0.163908	0.384612
BCL2L11	-0.0950648	2.60256	-1.39408	0.164982	0.384994
CTSC	-0.187609	3.602	-1.39368	0.165101	0.384994
RAB6A	0.484879	-5.61646	1.3933	0.165215	0.384994
CTSO	-0.188892	0.820818	-1.39038	0.166098	0.385452
NXPH1	-0.327013	5.57541	-1.39013	0.166176	0.385452
VWF	-0.144149	-5.02958	-1.38838	0.166705	0.385793
IL13RA1	-0.12855	-3.00487	-1.38512	0.167698	0.386761
NDRG1	-0.144965	0.254912	-1.38308	0.168322	0.386761
PPCDC	-0.216578	-1.85869	-1.38222	0.168587	0.386761
PAMR1	-0.21344	-2.55084	-1.38098	0.168967	0.386761
TIMP1	-0.162943	1.79273	-1.38046	0.169126	0.386761
ISLR2	-0.265021	2.26903	-1.37842	0.169752	0.386761
ART3	-0.197605	1.32799	-1.37775	0.169961	0.386761
CALB1	-0.132539	6.81532	-1.377	0.17019	0.386761
CSF1	-0.155934	1.63454	-1.37406	0.1711	0.387954
PROC	-0.15708	-5.75248	-1.37136	0.171941	0.388937
CD58	-0.179625	-1.13454	-1.3694	0.17255	0.388937
TNXB	-0.125623	-2.82139	-1.36765	0.173096	0.388937
PRSS2	-0.167763	-3.25067	-1.3668	0.173363	0.388937
NUDC	-0.153248	-4.35068	-1.36634	0.173507	0.388937
CXCL1	0.30653	0.86426	1.36434	0.174134	0.388937
TCN2	-0.220284	1.37618	-1.36403	0.174232	0.388937
TNF	0.121236	-1.08499	1.36057	0.175321	0.390504
LYPD3	-0.157803	-3.10961	-1.35851	0.175972	0.391093
PILRB	0.209314	1.86078	1.35372	0.177492	0.393518
KLK4	-0.27303	-2.33726	-1.35262	0.177843	0.393518
ADAM8	0.207877	-2.88657	1.3513	0.178266	0.393589
CPM	-0.243836	0.545831	-1.3464	0.179836	0.395133
CNTN1	-0.124304	4.59615	-1.34621	0.179897	0.395133
FRZB	-0.4119	-1.14376	-1.34546	0.18014	0.395133
PDCD1	0.127463	-3.25433	1.3407	0.181677	0.397184
S100A4	-0.158961	-0.889155	-1.33939	0.182103	0.397184
PTN	-0.309114	5.96048	-1.33814	0.182507	0.397184
ANPEP	-0.124986	-2.99728	-1.33687	0.182922	0.397184
NELL1	-0.236104	2.71197	-1.3365	0.183043	0.397184
CD59	-0.0366245	3.46529	-1.32797	0.185841	0.402389
IGFBPL1	-0.189582	5.47645	-1.32025	0.188399	0.406764
PARK7	-0.138283	1.57075	-1.31887	0.188858	0.406764
BAIAP2	-0.184251	-1.02784	-1.31534	0.19004	0.406764
HSPB6	-0.144605	-4.35098	-1.31498	0.190161	0.406764
ADAM15	-0.20063	-0.99652	-1.31494	0.190172	0.406764
CNDP1	-0.165751	3.18114	-1.31402	0.190482	0.406764
IGSF8	-0.09146	6.68946	-1.31237	0.191037	0.406764
OSCAR	0.213431	-0.621473	1.31222	0.191086	0.406764
BAG6	-0.213669	-3.51966	-1.30872	0.192269	0.40842
CCN5	-0.33309	-4.16883	-1.30594	0.193211	0.409559
MANF	-0.196565	0.429769	-1.30301	0.194207	0.410806
TFF2	-0.272861	-3.63751	-1.29785	0.195969	0.413666
SCGB3A2	-0.306596	-4.66227	-1.2948	0.197017	0.415011
FABP2	-0.21062	-3.27923	-1.29336	0.197513	0.415189
GAS6	-0.149033	2.22566	-1.29086	0.198377	0.415961
PAEP	0.173482	-3.93057	1.28992	0.198705	0.415961
CHRDL2	-0.190462	-3.99823	-1.28642	0.199921	0.417029
GPNMB	0.229448	0.0293387	1.28607	0.200042	0.417029
ADAMTS16	-0.0867917	-0.983962	-1.28205	0.201444	0.419086
LGALS1	-0.207793	0.420591	-1.28021	0.202088	0.419505
PRELP	-0.193793	2.15191	-1.27911	0.202477	0.419505
DCTN6	-0.142473	-1.39689	-1.27649	0.203396	0.420547
COLEC12	-0.0516638	3.2086	-1.27291	0.204663	0.4223
NME3	-0.155817	-2.21563	-1.26951	0.205869	0.42317
EPHA10	-0.288512	3.6512	-1.26936	0.205923	0.42317
LEFTY2	-0.274874	-6.22055	-1.26623	0.207039	0.424598
PDCD5	-0.233891	-0.773988	-1.26254	0.20836	0.426441
CD99L2	-0.0673393	5.0621	-1.25939	0.20949	0.427777
SUSD2	-0.133592	-0.816302	-1.25836	0.209861	0.427777
OXT	-0.10969	4.19251	-1.25336	0.211671	0.430597
CD99	-0.175545	2.98312	-1.25004	0.212879	0.432183
SCG3	-0.039465	3.78798	-1.24736	0.213855	0.433146
CDH1	-0.108753	-2.47369	-1.24639	0.214212	0.433146
SERPINB6	-0.108606	4.12265	-1.2329	0.21919	0.441668
PVALB	-0.0800557	5.25757	-1.2326	0.219302	0.441668
FLRT2	-0.172574	-0.273061	-1.23035	0.220143	0.44248
MIA	-0.0685888	4.00442	-1.227	0.221398	0.443232
FETUB	-0.203582	-5.61336	-1.22616	0.22171	0.443232
FLT3LG	-0.114914	-0.917037	-1.22583	0.221836	0.443232
COL6A3	-0.176344	-0.434795	-1.21703	0.225156	0.448977
ENTPD2	-0.166714	2.74048	-1.21511	0.225885	0.449109
TPSAB1	0.201612	-6.11752	1.21311	0.226648	0.449109
LILRA5	0.149077	-5.19577	1.21173	0.227175	0.449109
MEGF10	-0.16763	2.51996	-1.21154	0.227249	0.449109
PRSS8	-0.238965	0.389481	-1.21102	0.227448	0.449109
EPHB6	-0.283639	0.396201	-1.20141	0.23114	0.455509
BST1	-0.155378	-2.41203	-1.19761	0.232615	0.457415
MATN2	-0.154952	1.84561	-1.19658	0.233014	0.457415
SCARF1	-0.15889	-0.100212	-1.19334	0.23428	0.458625
IFNLR1	-0.121197	-1.70381	-1.19039	0.235431	0.458625
VSIR	-0.147643	0.908965	-1.18959	0.235746	0.458625
LGALS7_LGALS7B	0.290095	-0.672898	1.1889	0.236015	0.458625
SEMA4D	-0.13569	0.989697	-1.18684	0.236828	0.458625
KCNIP4	-0.118682	0.20284	-1.18605	0.23714	0.458625
PTS	-0.114411	-0.283248	-1.18589	0.2372	0.458625
IGFBP1	-0.176387	-1.94441	-1.18572	0.237267	0.458625
CA2	0.198848	-2.04712	1.18309	0.238307	0.459756
VSIG4	-0.195143	1.13478	-1.18086	0.239189	0.460576
C2	-0.207229	-6.13008	-1.1795	0.239728	0.460734
PGLYRP1	-0.189522	-3.69343	-1.17603	0.241106	0.461087
COL9A1	-0.10659	-2.00528	-1.17496	0.241534	0.461087
TPP1	-0.0376857	4.46114	-1.17289	0.242361	0.461087
NUCB2	-0.23548	-1.6823	-1.17175	0.24282	0.461087
NT5E	-0.157213	0.253806	-1.17065	0.24326	0.461087
SIAE	-0.0612721	4.43154	-1.17018	0.243449	0.461087
GDF15	-0.213278	0.310978	-1.16898	0.243931	0.461087
LAMP2	-0.111344	1.4998	-1.16814	0.244268	0.461087
CD1C	0.0956264	-3.05625	1.16763	0.244472	0.461087
GLOD4	-0.132103	1.12346	-1.16761	0.244481	0.461087
ASGR1	-0.151148	-5.23455	-1.16536	0.245389	0.461576
FUT8	-0.10943	-2.43833	-1.1647	0.245655	0.461576
OLR1	0.175218	4.64622	1.1605	0.247354	0.463904
TGFA	-0.134472	2.49589	-1.15767	0.248506	0.464847
KITLG	-0.144414	-2.02678	-1.15611	0.249142	0.464847
CRKL	-0.160369	-0.959847	-1.1552	0.249512	0.464847
DKK4	-0.129044	-2.37794	-1.15474	0.2497	0.464847
CD28	-0.146162	-1.3861	-1.15085	0.251294	0.466954
CDHR1	-0.0969093	-0.619941	-1.14919	0.251974	0.467357
ATOX1	-0.221851	2.53226	-1.14731	0.252747	0.467555
PRCP	-0.118377	2.14738	-1.14668	0.253008	0.467555
CA9	-0.241717	0.541013	-1.14193	0.254972	0.470324
CNTN2	0.02576	4.96166	1.13381	0.258355	0.475109
ST3GAL1	-0.124808	-2.66723	-1.1328	0.258777	0.475109
CCL24	-0.327004	-5.85019	-1.13232	0.258979	0.475109
MATN3	-0.222485	-1.32065	-1.13115	0.259468	0.475141
FXN	-0.0719238	-0.682413	-1.12672	0.261334	0.477693
KAZALD1	-0.167636	-2.74024	-1.12364	0.262634	0.478463
REG1B	0.240355	-3.40918	1.12348	0.262704	0.478463
UXS1	-0.130576	-1.85433	-1.12233	0.263188	0.478481
NECTIN4	-0.106126	-2.32657	-1.11527	0.266195	0.482291
MSTN	-0.153007	-2.30772	-1.11516	0.26624	0.482291
XG	0.132196	-2.26222	1.10903	0.268869	0.48618
KIRREL2	-0.16768	-0.699782	-1.10603	0.270162	0.487644
CXCL16	-0.150656	2.62408	-1.1037	0.271172	0.488594
PGF	-0.176236	-0.447544	-1.10079	0.272431	0.489988
NOS1	-0.191123	1.19557	-1.0978	0.273733	0.491453
CTSL	-0.0766045	2.76298	-1.09564	0.274673	0.492265
TYMP	-0.159502	-2.70929	-1.09356	0.275584	0.492974
IL15RA	-0.127955	-0.449843	-1.09238	0.276099	0.492974
LAYN	-0.202766	3.80199	-1.09139	0.276534	0.492974
CANT1	-0.0987279	2.74248	-1.08927	0.277464	0.493759
KLK10	-0.185594	0.982335	-1.08694	0.278492	0.494715
LAIR2	0.312931	1.87555	1.08198	0.280681	0.497154
INPP1	-0.130743	-2.55357	-1.0816	0.28085	0.497154
CKMT1A_CKMT1B	-0.193415	-3.70695	-1.07894	0.282033	0.498374
F3	-0.130945	2.28754	-1.07637	0.283178	0.499522
CD38	-0.209669	-1.95312	-1.07441	0.284052	0.500084
ADM	-0.170469	0.641708	-1.07343	0.284488	0.500084
OSMR	-0.05457	-1.10526	-1.06958	0.286217	0.501328
COL1A1	-0.0801081	1.3108	-1.06915	0.286407	0.501328
LHB	0.0979086	-0.669731	1.06853	0.286686	0.501328
HBEGF	-0.0301367	-0.0280414	-1.06707	0.287343	0.501607
CXCL3	0.244513	-3.44396	1.06537	0.288111	0.50208
WFIKKN1	-0.0868538	-4.26653	-1.06421	0.288633	0.502122
ITGB1BP1	0.139675	-0.387032	1.06129	0.289955	0.503554
PDCD1LG2	-0.0808924	-2.80067	-1.05721	0.291805	0.505312
ACTA2	-0.105779	-0.270455	-1.05674	0.292021	0.505312
IL34	-0.136045	1.41897	-1.05575	0.29247	0.505312
THOP1	-0.119937	-0.992191	-1.05354	0.293483	0.506195
IL1RAP	-0.156638	-3.48763	-1.05007	0.29507	0.508063
TNC	-0.1186	-4.65867	-1.04833	0.295866	0.508567
SERPINB1	-0.110936	0.0942548	-1.04328	0.298194	0.511379
TNFSF11	0.197249	-3.09614	1.04044	0.299506	0.511379
PTPRM	-0.127134	-3.34383	-1.0404	0.299526	0.511379
IL7R	-0.175437	-4.715	-1.04039	0.299529	0.511379
ECE1	0.253209	-1.422	1.03596	0.301585	0.514019
CES1	0.0967905	-4.64613	1.03305	0.302941	0.515459
HAVCR1	-0.0987188	-5.7141	-1.03148	0.303677	0.515841
TXNDC15	-0.138687	-1.00641	-1.02642	0.306048	0.518825
GALNT10	-0.170003	-0.808113	-1.02554	0.306461	0.518825
GSTP1	-0.11498	0.440036	-1.0236	0.307372	0.518997
ITGB2	0.132557	-2.52922	1.02314	0.307592	0.518997
PSME2	0.162137	-3.63549	1.02136	0.308431	0.519544
IL18RAP	0.0813438	-6.04859	1.01597	0.310983	0.522969
SCARB2	-0.158586	0.282447	-1.01184	0.31295	0.525402
HTRA2	-0.14138	-1.14178	-1.0077	0.314926	0.525553
QPCT	-0.147291	1.87238	-1.00756	0.314994	0.525553
AXL	-0.119878	1.8819	-1.00663	0.31544	0.525553
MEPE	-0.193865	-3.54874	-1.00637	0.315566	0.525553
PDGFRA	-0.132315	2.42357	-1.0062	0.315645	0.525553
DNER	-0.03465	3.91181	-1.00507	0.316188	0.52559
CRADD	0.151885	-3.42032	0.995584	0.320765	0.532322
GRK5	-0.0748376	-0.157806	-0.99332	0.321863	0.532811
FLT1	-0.137446	-1.1459	-0.992801	0.322116	0.532811
PLAU	-0.15852	-0.426535	-0.987522	0.324688	0.53445
CDCP1	0.108824	0.377736	0.986671	0.325104	0.53445
CA11	-0.146031	2.53325	-0.986537	0.32517	0.53445
CDH6	-0.152519	0.690448	-0.986424	0.325225	0.53445
MDK	-0.261681	4.0601	-0.983227	0.326792	0.536151
CGREF1	-0.0732481	3.26278	-0.976872	0.32992	0.540404
REG4	-0.14102	-4.14655	-0.972174	0.332245	0.543331
F2R	-0.317215	0.42306	-0.97041	0.333121	0.543759
FCN2	-0.140025	-6.90816	-0.969477	0.333585	0.543759
RWDD1	-0.112887	-0.149196	-0.960799	0.337919	0.549635
TARBP2	-0.153906	-0.945051	-0.960082	0.338279	0.549635
CTSS	0.102861	1.76436	0.952121	0.342289	0.555257
VTCN1	0.079245	-0.0820763	0.947722	0.344519	0.557977
GH1	0.282422	-1.54309	0.945765	0.345514	0.558691
SHMT1	-0.159778	-2.27137	-0.943527	0.346653	0.559637
SIGLEC9	0.181932	-2.24101	0.942094	0.347385	0.559922
NCAN	0.0235112	4.46806	0.940382	0.348259	0.560436
ERP44	-0.133668	-3.95448	-0.937294	0.349841	0.562085
CD200R1	-0.124681	-5.50848	-0.934744	0.35115	0.563291
PIGR	-0.134101	-2.20692	-0.929654	0.353773	0.566598
ENPP7	-0.178005	-4.30843	-0.926172	0.355574	0.568581
CTSD	0.0652931	2.37957	0.924869	0.35625	0.56876
SIGLEC5	0.35168	-0.648519	0.923716	0.356848	0.568815
PLXDC1	-0.05346	1.65108	-0.917298	0.360192	0.573239
PILRA	0.119874	1.62707	0.914646	0.361579	0.574541
TMSB10	-0.170864	1.76837	-0.909323	0.364374	0.577253
CREG1	-0.0875902	2.10126	-0.909215	0.36443	0.577253
NSFL1C	-0.108354	-0.198537	-0.903231	0.367589	0.581344
PLXNB3	-0.153016	4.17743	-0.900536	0.369016	0.582688
VTA1	0.0867731	-1.49833	0.890042	0.37461	0.590596
TNFRSF13C	-0.138342	1.29412	-0.883705	0.378013	0.595032
CDON	-0.166049	-3.64011	-0.882382	0.378726	0.595225
TMPRSS5	-0.142627	3.39248	-0.87999	0.380017	0.596325
FKBP4	-0.125063	-0.285309	-0.877569	0.381326	0.596808
RBKS	-0.131832	-1.56693	-0.876277	0.382027	0.596808
NTRK2	-0.0918814	3.64618	-0.875091	0.382669	0.596808
CD274	-0.120756	-1.4019	-0.875053	0.38269	0.596808
METAP2	-0.0750538	-3.12798	-0.870489	0.385172	0.599697
SFTPD	-0.200694	-1.43366	-0.869461	0.385732	0.599697
ANG	-0.11735	-3.23325	-0.867809	0.386634	0.599865
CTSZ	-0.097315	1.14788	-0.867086	0.387029	0.599865
CD33	-0.198838	-0.0415419	-0.86473	0.388317	0.600939
TGFBI	-0.111636	-2.53207	-0.863193	0.389159	0.60132
ACY1	-0.0989219	-2.16928	-0.857089	0.392515	0.605577
FCAR	-0.130539	-2.33999	-0.846626	0.398307	0.612368
PLPBP	-0.0917221	0.467349	-0.846246	0.398519	0.612368
CPA1	-0.132208	-3.45697	-0.8449	0.399268	0.612368
CPB1	-0.157516	-0.225865	-0.844763	0.399344	0.612368
CCL25	-0.253132	-7.79734	-0.842839	0.400417	0.613082
PLA2G1B	-0.119388	-3.19433	-0.834975	0.404819	0.616052
CHGB	-0.025969	6.44199	-0.834838	0.404896	0.616052
ANXA3	-0.0570336	-4.53002	-0.833504	0.405645	0.616052
HGF	-0.133468	-1.09941	-0.832961	0.405951	0.616052
NPDC1	-0.0488602	7.27613	-0.832926	0.40597	0.616052
ICAM5	-0.0574252	4.25958	-0.831914	0.40654	0.616052
PPP1R12A	-0.0543793	-0.860288	-0.831439	0.406808	0.616052
NUDT5	-0.0639431	0.506407	-0.829567	0.407863	0.616052
IL18BP	0.109884	0.357622	0.828617	0.408399	0.616052
MMP7	0.168165	-1.45702	0.828095	0.408694	0.616052
CNPY4	-0.167702	-1.43486	-0.827423	0.409073	0.616052
ALDH1A1	-0.0966121	-0.744548	-0.82083	0.412809	0.620752
PON3	-0.13911	-5.91418	-0.815807	0.415669	0.623292
ILKAP	-0.117635	-0.458448	-0.815385	0.41591	0.623292
OMG	-0.0248983	7.36238	-0.81457	0.416376	0.623292
HDGF	0.177826	-3.80732	0.813194	0.417162	0.623292
SIGLEC6	0.116009	-5.00448	0.811589	0.41808	0.623292
SFRP1	-0.250305	-0.612523	-0.811291	0.418251	0.623292
ANGPTL4	-0.126695	0.381155	-0.809945	0.419022	0.623292
CDC37	0.0742921	-0.261591	0.809216	0.41944	0.623292
RNASE3	-0.240889	-0.0460849	-0.799825	0.424848	0.629556
NRCAM	0.0217752	3.71433	0.799729	0.424903	0.629556
LPO	0.172288	-3.92441	0.794741	0.427792	0.632584
ADGRG2	-0.0650236	-3.59192	-0.793123	0.428731	0.632584
IL1R2	-0.138564	-4.41936	-0.792957	0.428828	0.632584
LAIR1	0.0927893	4.14879	0.783743	0.434203	0.639577
SOST	-0.141441	-3.51433	-0.778396	0.437339	0.641858
VNN2	0.201605	-3.08997	0.776871	0.438236	0.641858
TNFRSF12A	-0.124988	1.01994	-0.775765	0.438887	0.641858
TNFRSF8	-0.115044	2.21003	-0.775715	0.438917	0.641858
AMIGO2	-0.126793	-3.79374	-0.77569	0.438932	0.641858
SNX9	-0.0682869	-0.252728	-0.774195	0.439813	0.642216
CCL16	-0.14415	-6.48183	-0.771684	0.441295	0.64345
CD109	-0.0896331	-0.757869	-0.768263	0.44332	0.645468
CD163	-0.0880226	-1.19714	-0.765465	0.444979	0.646951
LGMN	-0.0565774	3.13138	-0.761666	0.447238	0.6493
AHCY	-0.0714536	-0.806664	-0.757095	0.449965	0.65232
CRELD2	-0.150123	2.14244	-0.754495	0.45152	0.653636
PI3	0.127263	-2.42766	0.748409	0.455173	0.657979
F11R	0.079595	-1.15794	0.74618	0.456515	0.658975
GZMH	0.132789	-2.61797	0.742642	0.458649	0.66111
PDGFB	0.171426	-5.50764	0.736832	0.462167	0.664476
ENPP2	-0.0207024	3.08886	-0.73661	0.462301	0.664476
PSMG3	-0.0831179	-0.819099	-0.731879	0.465177	0.667658
MAPT	-0.120719	1.75712	-0.728657	0.467141	0.669315
ICAM2	-0.0827262	-2.78976	-0.727258	0.467996	0.669315
GFAP	-0.198792	3.19548	-0.726724	0.468322	0.669315
GP1BA	-0.0970036	-6.50345	-0.724562	0.469645	0.670257
IL10RB	0.0867688	-0.677185	0.719417	0.4728	0.673055
NECTIN2	-0.0950157	0.475244	-0.71919	0.47294	0.673055
HMOX2	-0.079146	-0.255819	-0.716593	0.474537	0.673924
TNFRSF14	-0.0895831	2.37935	-0.715086	0.475465	0.673924
PTK7	-0.101645	-0.0440726	-0.714544	0.4758	0.673924
PLA2G7	-0.0627233	-4.31172	-0.71386	0.476221	0.673924
CA3	0.352113	-3.1479	0.709904	0.478666	0.676433
EIF5A	-0.0574776	0.127984	-0.707765	0.47999	0.677356
EPHA2	-0.0948333	-2.02152	-0.703097	0.482888	0.680494
GGH	-0.0732367	-1.13732	-0.70201	0.483563	0.680495
DKK3	0.0161769	5.59397	0.694783	0.488071	0.685882
LILRB1	0.0945143	-1.795	0.685631	0.493812	0.692985
LY75	-0.0880467	-3.1242	-0.682189	0.49598	0.695061
ADA	-0.105628	-0.730484	-0.681048	0.496701	0.695105
CST6	-0.118947	-1.1854	-0.677658	0.498843	0.697137
ADAMTS13	-0.0777733	-5.58428	-0.676002	0.499892	0.697458
HSPB1	-0.152151	-2.11278	-0.674843	0.500626	0.697458
TNFRSF10B	-0.08512	1.23612	-0.673098	0.501733	0.697458
PKLR	0.137752	-5.3695	0.672932	0.501838	0.697458
DCTPP1	-0.076029	-2.37633	-0.662397	0.508549	0.700989
LCN2	0.101454	-1.80085	0.661527	0.509105	0.700989
CASP8	0.0649376	-3.98096	0.661019	0.50943	0.700989
IRAG2	0.0952895	-1.18226	0.660834	0.509548	0.700989
ANGPTL1	-0.090726	1.57481	-0.660749	0.509603	0.700989
SCLY	0.0673295	-6.62732	0.65967	0.510293	0.700989
AKR1B1	-0.11965	-0.532465	-0.659523	0.510388	0.700989
ACP6	-0.149333	-2.07593	-0.658774	0.510868	0.700989
CCL19	0.185184	-1.6933	0.658189	0.511243	0.700989
CD40	-0.0755633	1.46812	-0.658058	0.511326	0.700989
GLRX	-0.0749895	0.613159	-0.654296	0.513741	0.703345
LEPR	-0.0477962	-2.27049	-0.652114	0.515145	0.70431
SIRT2	-0.0937314	-0.237403	-0.650774	0.516007	0.704535
PLIN3	0.0514829	-1.28391	0.647367	0.518204	0.705334
EGF	0.0749212	-3.62741	0.647108	0.518371	0.705334
CPVL	-0.101072	1.14043	-0.645009	0.519728	0.705334
SSC5D	-0.111389	-2.7296	-0.644476	0.520072	0.705334
TNFRSF11A	0.103999	-0.413345	0.644192	0.520256	0.705334
TXNDC5	0.100656	0.813992	0.642416	0.521406	0.705334
IL6	0.129369	-0.349703	0.642292	0.521486	0.705334
IL32	-0.17593	-4.81825	-0.641002	0.522322	0.705519
APEX1	0.161928	-4.73004	0.63862	0.523867	0.706661
CPPED1	-0.094315	1.54919	-0.635883	0.525646	0.708113
CALCA	-0.0899257	1.67248	-0.633466	0.527219	0.709285
EPCAM	-0.0995302	-3.71473	-0.628727	0.53031	0.712494
C1QA	0.0699674	-2.47228	0.627032	0.531418	0.712595
TJAP1	-0.0289912	-0.566987	-0.626452	0.531798	0.712595
CELA3A	-0.067156	-4.5946	-0.623719	0.533588	0.714045
ASAH2	-0.092056	-4.51288	-0.621268	0.535195	0.715247
FCGR2A	0.11597	-1.98903	0.618513	0.537005	0.716717
SIGLEC10	0.0812283	-1.36132	0.614053	0.539941	0.719684
SELP	0.0709217	-5.84798	0.60413	0.546504	0.72747
MGLL	-0.0745288	-3.63318	-0.603017	0.547243	0.727494
SDC4	-0.0602843	-0.834322	-0.601317	0.548372	0.728036
RRM2B	0.082141	-0.429199	0.5971	0.551177	0.730799
MPO	0.0810936	-3.25427	0.595038	0.552552	0.73166
AMBN	-0.046249	-0.758861	-0.592364	0.554337	0.732442
MOG	-0.0130574	5.65277	-0.591979	0.554594	0.732442
DSG3	-0.0829086	-5.72986	-0.590776	0.555398	0.732545
GNLY	0.102418	-3.55411	0.589271	0.556405	0.732915
FCGR3B	0.068606	-3.74418	0.586696	0.55813	0.734228
CDH3	-0.0888229	0.568759	-0.584465	0.559626	0.735238
CD63	0.0999483	-5.60391	0.580422	0.562343	0.737847
TXLNA	-0.0598198	-1.96042	-0.570673	0.56892	0.744437
F9	-0.0737193	-5.87725	-0.569997	0.569378	0.744437
OGFR	0.069535	-3.70908	0.569699	0.569579	0.744437
ALDH3A1	-0.0596833	-0.534647	-0.567769	0.570886	0.74518
HEXIM1	-0.0783414	-2.32759	-0.565223	0.572613	0.746468
CC2D1A	0.0510129	-1.82515	0.557716	0.577719	0.751654
LGALS3	-0.0565695	-2.3658	-0.556138	0.578794	0.751654
EBI3_IL27	-0.0852836	-3.16362	-0.556093	0.578826	0.751654
DAG1	-0.07704	2.15697	-0.554895	0.579643	0.751748
ST6GAL1	-0.0686817	-2.83061	-0.552206	0.58148	0.753162
GCNT1	-0.0825407	-3.33819	-0.546888	0.585121	0.756907
KRT19	0.0489579	-2.50055	0.545121	0.586333	0.757503
FABP5	-0.0720724	0.822618	-0.541683	0.588695	0.758325
SUSD1	-0.0325598	-1.1846	-0.540773	0.589321	0.758325
BLVRB	0.0563312	-0.844536	0.540732	0.589348	0.758325
S100A11	-0.0425143	-2.55067	-0.539213	0.590394	0.758325
GUSB	-0.0461902	-0.298775	-0.53873	0.590727	0.758325
LACTB2	-0.0389669	-0.0919887	-0.536672	0.592145	0.759179
REG1A	0.1037	-3.36539	0.529208	0.597302	0.764819
MICB_MICA	0.124567	-2.74874	0.524899	0.600287	0.766885
DCN	0.0386921	0.887561	0.522854	0.601707	0.766885
CLEC7A	-0.0941788	0.820029	-0.522554	0.601916	0.766885
LILRA2	0.0849679	-1.60075	0.522497	0.601955	0.766885
SORD	0.0805143	-7.89487	0.515206	0.60703	0.772375
BLMH	-0.0627788	-0.783925	-0.51394	0.607913	0.772524
CBLIF	-0.0789095	-4.69893	-0.511961	0.609294	0.773306
CIAPIN1	-0.05818	-1.74523	-0.505809	0.613599	0.774232
MERTK	-0.0868262	-4.88891	-0.505618	0.613732	0.774232
CA6	-0.0425571	-3.39183	-0.505465	0.613839	0.774232
IL6R	-0.0701898	-1.88774	-0.505463	0.613841	0.774232
SIRT5	0.044946	-1.30963	0.505434	0.613861	0.774232
ANGPT2	-0.0883267	-3.89847	-0.500041	0.617646	0.777944
ABHD14B	-0.0582938	-3.22725	-0.499046	0.618346	0.777944
CLEC5A	0.123868	2.52355	0.496752	0.619959	0.779002
FOLR1	0.0242674	5.75251	0.490603	0.624294	0.782096
MSLN	0.0874905	-2.7285	0.490253	0.624541	0.782096
CLEC4A	-0.0529748	-3.69327	-0.48733	0.626607	0.782096
NPM1	0.0697348	-1.28926	0.487326	0.62661	0.782096
CCL11	-0.0674443	-7.74222	-0.487078	0.626785	0.782096
OBP2B	0.19612	-2.02301	0.486673	0.627072	0.782096
PTPN1	-0.0359312	-1.3127	-0.48316	0.629559	0.784228
EDA2R	-0.0778155	2.96777	-0.477497	0.633577	0.78826
FCER2	-0.107424	-0.78429	-0.474933	0.6354	0.789431
MFAP3	-0.0506036	-0.00916344	-0.473974	0.636082	0.789431
SELPLG	0.0559338	-0.941324	0.46904	0.639599	0.79282
PFKFB2	0.0561631	-5.33092	0.46683	0.641176	0.792954
CRISP2	-0.0874552	-2.90613	-0.466685	0.641279	0.792954
USP8	-0.0607662	-2.58047	-0.465443	0.642167	0.79308
TNR	-0.0446031	2.23334	-0.463986	0.643208	0.793395
CCL23	-0.0510186	-4.54151	-0.462338	0.644387	0.793879
SMPDL3A	-0.0523095	0.247069	-0.460304	0.645843	0.794702
CALB2	-0.0456748	0.0973984	-0.455545	0.649257	0.797332
LILRB2	0.0673276	-3.9546	0.455121	0.649561	0.797332
FLT4	-0.0345405	-2.92665	-0.45074	0.652709	0.800223
SNCG	-0.103433	2.12488	-0.443538	0.6579	0.804086
LGALS9	0.050514	0.276215	0.443355	0.658032	0.804086
AREG	-0.0622467	-3.35277	-0.442054	0.658971	0.804086
FAP	-0.0152293	-2.81208	-0.440802	0.659876	0.804086
ACAN	0.0651357	-0.93448	0.439977	0.660472	0.804086
HNMT	-0.0633381	-3.26579	-0.439743	0.660642	0.804086
IL20	0.0396545	-0.0135446	0.426879	0.669968	0.813551
TNFRSF10C	0.0483845	-1.9998	0.426793	0.670031	0.813551
CTSV	0.036806	-1.84933	0.423893	0.672141	0.815132
PSME1	0.0502379	-3.0151	0.416139	0.677795	0.821003
WARS	-0.049085	-3.55587	-0.406447	0.684888	0.8286
PECAM1	-0.0383683	-1.46746	-0.40286	0.687521	0.830157
FAS	-0.0637045	-1.48731	-0.402451	0.687821	0.830157
CSF2RA	-0.0763669	-0.543224	-0.398102	0.691018	0.830801
TFRC	-0.0311043	-3.203	-0.396762	0.692004	0.830801
CD209	0.0615748	-2.90179	0.396602	0.692122	0.830801
IL18R1	-0.0579167	-5.55885	-0.396347	0.69231	0.830801
RNASET2	0.0345852	3.85363	0.395128	0.693208	0.830801
BST2	-0.045421	-1.43254	-0.39501	0.693295	0.830801
PHOSPHO1	-0.0408864	-2.47923	-0.390848	0.696364	0.833489
DAB2	-0.0387926	-1.46615	-0.387021	0.69919	0.835703
IRAK1	0.0395329	-0.664477	0.385557	0.700272	0.835703
WNT9A	-0.0315102	-0.334542	-0.38498	0.700698	0.835703
PLAUR	-0.0492817	2.64076	-0.381217	0.703484	0.838034
TFF3	-0.051349	0.448321	-0.379152	0.705014	0.838867
GHRL	0.0462686	-2.73863	0.3721	0.710248	0.843291
S100P	-0.0267033	-2.58265	-0.37189	0.710404	0.843291
CDHR5	0.0357217	-4.51335	0.367897	0.713375	0.844264
IL18	0.0446874	-3.65673	0.367544	0.713638	0.844264
PPIB	-0.0534357	3.74296	-0.367414	0.713734	0.844264
MMP10	-0.0579145	-1.9859	-0.364135	0.716177	0.846162
HARS1	-0.0390802	-0.975677	-0.362485	0.717407	0.846453
WFDC12	0.0339074	-2.61467	0.361555	0.718101	0.846453
GSTA1	-0.0468148	-5.83553	-0.357108	0.721422	0.849375
CD160	0.0629295	-4.05947	0.353675	0.723989	0.851404
KLRD1	0.0464914	-5.23961	0.348861	0.727594	0.853985
COL4A1	0.0424286	3.6802	0.348485	0.727876	0.853985
TIMD4	-0.0353033	-5.06567	-0.343896	0.731318	0.857027
DNMBP	0.0361057	-3.55207	0.335796	0.737408	0.863051
TDGF1	0.0618212	0.259937	0.334786	0.738169	0.863051
CA12	0.0387957	-0.840576	0.332994	0.739519	0.863628
ARSA	-0.034814	1.89031	-0.326747	0.744232	0.868127
WWP2	-0.0293114	-3.05849	-0.319741	0.749529	0.873297
HMOX1	-0.0506312	-5.05493	-0.317045	0.751571	0.874203
ACP5	-0.0348655	-1.43024	-0.315423	0.7528	0.874203
SUMF2	-0.0407593	2.19912	-0.314342	0.753619	0.874203
IL17RA	-0.0441105	-0.931832	-0.313846	0.753995	0.874203
CD14	-0.0917498	-1.81397	-0.312997	0.754639	0.874203
TREM2	0.0699307	1.72642	0.30817	0.758303	0.874448
FOLR2	-0.0253419	2.53785	-0.306487	0.759582	0.874448
CRHBP	0.0382236	-4.16714	0.306475	0.759591	0.874448
FABP4	-0.0683657	-3.30016	-0.306175	0.759819	0.874448
TIGAR	0.0415719	0.00887903	0.306076	0.759894	0.874448
REG3A	-0.0493119	-3.47947	-0.30587	0.760051	0.874448
CPA2	0.053356	-3.78866	0.301402	0.76345	0.876698
KLK13	-0.0140598	-0.107131	-0.301015	0.763744	0.876698
IL19	-0.0528936	-1.14698	-0.299348	0.765014	0.877158
GGT1	-0.0272681	-1.74583	-0.295318	0.768085	0.87968
CCL21	-0.0368093	-1.32913	-0.293118	0.769764	0.880603
GMPR	0.0118726	-1.21862	0.291127	0.771283	0.881342
IL2RA	0.0479414	-3.11781	0.286473	0.774839	0.884404
CDNF	-0.0443129	-1.61543	-0.283654	0.776996	0.885863
DPT	-0.0499119	-3.24501	-0.282292	0.778038	0.88605
THY1	0.00631071	4.19315	0.279466	0.780202	0.886423
SLC16A1	-0.0268876	0.292526	-0.278171	0.781194	0.886423
IL17A	0.0184148	0.464156	0.277393	0.781791	0.886423
VCAM1	0.0330343	-1.79878	0.277278	0.781879	0.886423
GRN	0.0270021	-1.50864	0.270437	0.787128	0.890811
NADK	0.0289136	-3.13031	0.269757	0.787651	0.890811
EZR	0.0158555	0.12727	0.268783	0.788399	0.890811
TNFRSF10A	0.0361681	-2.30867	0.266969	0.789793	0.891389
MITD1	0.02838	-2.44471	0.25612	0.798146	0.899778
ATP5IF1	0.0402669	-0.342805	0.254999	0.79901	0.899778
CTSB	-0.0396976	1.91495	-0.247358	0.804908	0.905409
BGN	0.0295474	-5.28966	0.245336	0.806471	0.906157
DPP7	0.0424605	4.97527	0.242743	0.808476	0.906496
APOM	-0.0301781	-5.57678	-0.242585	0.808598	0.906496
NTproBNP	-0.0355221	1.17678	-0.241461	0.809467	0.906496
DNPH1	0.0341857	-1.23778	0.23943	0.81104	0.907249
ANGPT1	-0.0348507	-3.12571	-0.238265	0.811941	0.907252
NPY	-0.032745	0.275331	-0.236023	0.813679	0.908188
SERPINE1	0.0360931	-2.55585	0.232172	0.816663	0.910512
ITGAM	0.0181307	-1.32838	0.229296	0.818894	0.911992
SELE	0.0330562	-6.55759	0.226977	0.820695	0.912989
MILR1	0.0371536	0.559901	0.219328	0.826639	0.917297
KYNU	-0.0248288	-4.93952	-0.218241	0.827484	0.917297
MCFD2	-0.0101967	3.55761	-0.217563	0.828012	0.917297
CAPG	-0.0316993	-4.19043	-0.217316	0.828204	0.917297
MNDA	-0.0297557	-4.27539	-0.212553	0.831912	0.920394
SRP14	-0.0290248	-3.67918	-0.208957	0.834713	0.921287
CEACAM1	-0.0339857	-4.34983	-0.208531	0.835046	0.921287
ITGA5	0.0258195	-4.03707	0.207321	0.835989	0.921287
SRC	-0.0170271	-1.14622	-0.206831	0.836372	0.921287
YTHDF3	-0.0491929	-0.899184	-0.200845	0.841042	0.925422
PAG1	0.0239088	-1.8446	0.197702	0.843498	0.92589
LYAR	-0.0231179	0.0654844	-0.197369	0.843757	0.92589
FAM3C	-0.00528262	3.229	-0.196505	0.844433	0.92589
HAVCR2	0.0314236	3.06421	0.19511	0.845523	0.92589
CNPY2	0.0151488	0.195289	0.194428	0.846056	0.92589
APRT	-0.0248543	-3.52281	-0.191284	0.848515	0.926553
CSTB	-0.022506	0.124758	-0.190386	0.849217	0.926553
CA13	0.0173957	-2.63407	0.190131	0.849417	0.926553
RET	-0.0227748	-2.02603	-0.188493	0.850698	0.926949
IGFBP7	-0.00927548	6.13205	-0.187105	0.851785	0.927132
SNAP23	0.0205355	-3.41222	0.185167	0.853303	0.927783
LBP	-0.0308412	-3.2666	-0.18272	0.85522	0.928866
CTRB1	-0.0231652	-3.04454	-0.177827	0.859055	0.932029
HLA-E	-0.01116	-0.932142	-0.172422	0.863296	0.934763
IQGAP2	-0.0293183	-1.33598	-0.172254	0.863428	0.934763
IL15	-0.0211676	-0.658159	-0.169048	0.865945	0.935908
SKAP2	-0.0136979	-2.97168	-0.168544	0.866341	0.935908
ANGPTL3	-0.0281786	-6.20786	-0.16387	0.870014	0.936203
GLB1	0.01317	-0.779147	0.162948	0.870739	0.936203
ING1	-0.02052	-0.135793	-0.162842	0.870822	0.936203
YES1	0.0158081	-1.2988	0.162813	0.870845	0.936203
MPIG6B	-0.0309438	-3.66749	-0.162294	0.871253	0.936203
NAAA	-0.0171536	-2.89357	-0.159993	0.873062	0.937149
POLR2F	-0.0125593	-1.74832	-0.157068	0.875364	0.937221
MIF	0.0207064	2.92318	0.156494	0.875816	0.937221
KLK11	-0.00868071	5.56429	-0.156366	0.875916	0.937221
CD4	-0.0103314	-1.47067	-0.154576	0.877326	0.937735
VASN	-0.0118593	-1.636	-0.152063	0.879304	0.938855
ICAM1	0.0196583	-4.11187	0.148414	0.882179	0.940929
CCL18	-0.0254071	-5.13479	-0.145291	0.884641	0.941636
TIA1	0.0118981	0.0371505	0.145205	0.884709	0.941636
DEFA1_DEFA1B	0.0168871	-1.77956	0.14222	0.887063	0.943147
CCN4	-0.0198383	-2.40124	-0.140642	0.888307	0.943186
COMT	0.0128974	-2.00388	0.139803	0.888969	0.943186
TNFRSF6B	-0.0332855	-2.77997	-0.136257	0.891767	0.943933
MSMB	0.0244979	-2.90587	0.135542	0.892332	0.943933
CD300C	0.0204717	1.2936	0.135355	0.89248	0.943933
MYOC	-0.0321507	-0.0900532	-0.131237	0.895731	0.946043
TNFRSF21	-0.00488357	4.37418	-0.130454	0.89635	0.946043
CGA	-0.020501	0.0893866	-0.127119	0.898986	0.947183
FGF23	0.0200117	-3.82896	0.126712	0.899307	0.947183
AMY2A	0.0178676	-2.22744	0.124726	0.900877	0.94749
TNFSF10	0.0263214	-7.14405	0.123967	0.901477	0.94749
MB	0.0552976	-3.35393	0.121961	0.903064	0.947584
CD84	-0.0168495	-4.07166	-0.12052	0.904203	0.947584
KRT18	0.0220612	-6.36978	0.119491	0.905017	0.947584
GRPEL1	-0.0166698	-3.48437	-0.119008	0.905399	0.947584
PADI2	-0.0103305	0.102583	-0.117523	0.906574	0.947584
FOLR3	-0.0144388	-0.896212	-0.116258	0.907575	0.947584
ENTPD5	0.00744833	-2.28835	0.115544	0.908141	0.947584
CLSTN1	0.0101643	1.13261	0.111122	0.911641	0.950254
DSC2	0.0149224	-0.0876548	0.107661	0.914383	0.950837
SERPINA9	-0.00983357	-3.35928	-0.106997	0.914908	0.950837
AMY2B	-0.0145383	-1.90253	-0.106846	0.915028	0.950837
CD177	0.0339579	0.603312	0.101215	0.919491	0.954375
HSPA1A	-0.012581	-0.827912	-0.100163	0.920324	0.954375
PPP1R2	-0.0102864	-0.549881	-0.0914826	0.927209	0.960499
CXCL5	0.0175229	-2.61922	0.0903173	0.928134	0.960499
SETMAR	-0.00759857	-4.72186	-0.0835614	0.933496	0.965059
UMOD	-0.011096	-4.79177	-0.0804597	0.935959	0.96597
MSR1	-0.0127752	-0.441941	-0.0796023	0.93664	0.96597
CASP3	-0.0096181	-2.75795	-0.0788355	0.937249	0.96597
BCAN	-0.00273952	4.23197	-0.0771075	0.938622	0.966398
IL3RA	0.00731405	-0.165937	0.0729002	0.941965	0.967955
SERPINA11	-0.00724238	-7.07	-0.0719714	0.942703	0.967955
NID2	0.00700619	3.97474	0.0715816	0.943013	0.967955
CST5	0.00609024	-1.70379	0.0658961	0.947532	0.971606
CTRC	-0.00977381	-4.9515	-0.0639099	0.949112	0.972237
FUT3_FUT5	0.00951381	-1.57299	0.0617655	0.950817	0.972996
TNFRSF1A	-0.00705667	2.50259	-0.0571773	0.954466	0.974071
CCL8	-0.0172731	-6.23717	-0.0566086	0.954919	0.974071
PM20D1	-0.00462238	-5.12048	-0.0552801	0.955976	0.974071
DDC	-0.0080469	-3.77329	-0.054452	0.956634	0.974071
AKR1C4	0.00557429	-0.199896	0.0543768	0.956694	0.974071
LYN	0.00776333	-1.31548	0.0519504	0.958625	0.975053
CRIP2	-0.00668381	-1.31118	-0.0507193	0.959604	0.975066
ANXA4	0.00333381	-0.562841	0.0473315	0.962301	0.976822
RASA1	0.00335952	0.497047	0.0376037	0.970045	0.982696
RETN	-0.00767786	-3.75461	-0.0373129	0.970276	0.982696
STAMBP	0.00261857	-3.07121	0.0363924	0.971009	0.982696
PDLIM7	-0.00293976	-1.08225	-0.0321634	0.974377	0.98445
IL16	0.001985	-4.97212	0.0317653	0.974694	0.98445
PAPPA	-0.00329857	0.526644	-0.0298876	0.976189	0.984975
EFNA4	-0.00401429	-1.83136	-0.0248539	0.980199	0.988032
C2CD2L	-0.00255667	-0.922268	-0.0169673	0.986481	0.992762
CA1	-0.00545357	-5.32629	-0.0164942	0.986858	0.992762
CRTAM	-0.00160548	-4.07315	-0.0138452	0.988969	0.993894
DFFA	-0.00151643	-2.59711	-0.0119323	0.990493	0.994435
KLK1	0.00185405	-4.61778	0.00753206	0.993999	0.996152
EGLN1	-0.000588571	-2.2487	-0.00723961	0.994232	0.996152
LBR	-0.000698333	-1.78477	-0.00606788	0.995165	0.996152
TREML2	-0.000255	-4.11938	-0.00174605	0.998609	0.998609

## Sheet: Plasma Discovery DEA
Protein	logFC	Average Expression	t	P.Value	FDR
PLTP	-0.443375	0.288236	-3.74292	0.00025185	0.344279
CCL4	-0.684134	0.451214	-3.45787	0.000694826	0.474914
IL22RA1	-0.540531	-0.0406485	-3.21523	0.00157204	0.507222
ITM2A	0.555209	2.27573	3.16422	0.00185588	0.507222
REN	0.465662	-0.328096	3.10519	0.00224343	0.507222
IL7R	-0.499423	0.363015	-3.07174	0.00249493	0.507222
MOG	0.301697	0.467934	3.0341	0.00280895	0.507222
CDHR5	0.287946	-0.0996624	2.99244	0.00319875	0.507222
MYOC	-0.455861	-0.305109	-2.97854	0.00333943	0.507222
ITGA11	-0.249206	-0.636341	-2.90984	0.00412224	0.511628
TNXB	-0.244304	0.106408	-2.89092	0.00436564	0.511628
TEK	0.173401	0.11118	2.85176	0.00491154	0.511628
PON3	-0.189801	0.936136	-2.85119	0.00492001	0.511628
DDC	-0.409297	0.346654	-2.82517	0.00531699	0.511628
FCN2	0.441561	0.425593	2.80526	0.00564034	0.511628
NOTCH3	-0.37543	0.262969	-2.73145	0.00700123	0.511628
INHBC	0.334989	-0.0459261	2.69871	0.00769528	0.511628
CCL2	-0.376938	0.218336	-2.68135	0.00808784	0.511628
ASGR1	0.213431	0.288841	2.68087	0.00809891	0.511628
SPON2	0.265413	0.491957	2.67996	0.00811994	0.511628
SPINK5	-0.27065	0.348221	-2.66639	0.00844054	0.511628
BAIAP2	0.433895	-0.263142	2.66204	0.00854577	0.511628
FLT4	0.275638	0.260193	2.65948	0.00860822	0.511628
IL18RAP	-1.17744	-2.05139	-2.61202	0.00984282	0.540943
ADAMTS13	-0.222321	0.704681	-2.61021	0.00989289	0.540943
FGF19	-0.524994	-0.589392	-2.59554	0.0103071	0.541916
FABP4	0.486781	-0.0710103	2.57404	0.0109428	0.55403
AMBN	0.136493	0.0428976	2.54676	0.0117999	0.576087
LAG3	-0.304901	0.189323	-2.46462	0.0147546	0.618189
CCL11	-0.303137	0.0942418	-2.46447	0.0147603	0.618189
SKAP1	0.499282	-0.654204	2.46274	0.0148291	0.618189
DPEP2	-0.149932	-2.69746	-2.4607	0.0149107	0.618189
RTN4R	0.259978	0.265793	2.44823	0.0154175	0.618189
SUMF2	0.413716	0.34622	2.44461	0.015567	0.618189
IL18R1	0.245182	0.0533048	2.43068	0.0161564	0.618189
CNTNAP2	-0.394856	-0.184062	-2.42781	0.01628	0.618189
LTBP2	-0.311815	0.320409	-2.38538	0.0182106	0.67281
CTSB	-0.406207	0.501932	-2.32885	0.0210959	0.721133
ITGAV	-0.147304	-0.072897	-2.31163	0.0220515	0.721133
TNF	-0.211219	0.480259	-2.30897	0.0222019	0.721133
NCF2	0.593721	-2.5265	2.30188	0.022609	0.721133
CD1C	-0.156333	0.169396	-2.28157	0.0238103	0.721133
HAO1	0.752013	0.275496	2.26531	0.0248119	0.721133
CD276	0.224371	0.620385	2.26294	0.024961	0.721133
TST	0.441905	0.685938	2.25203	0.0256571	0.721133
GCNT1	-0.227324	0.660446	-2.24442	0.0261527	0.721133
IL10RB	0.180135	0.187977	2.2412	0.0263651	0.721133
CDH2	0.245358	0.393454	2.2371	0.0266373	0.721133
NPDC1	0.224252	0.515585	2.21878	0.0278849	0.721133
ACAA1	0.543458	-0.15243	2.21694	0.0280127	0.721133
FASLG	-0.196779	0.19325	-2.19997	0.0292176	0.721133
IL19	0.38312	-0.41957	2.18872	0.0300414	0.721133
SOST	-0.259154	0.298164	-2.18113	0.0306079	0.721133
RAB6A	-0.237084	-1.25362	-2.17673	0.0309413	0.721133
APEX1	0.598689	-1.58793	2.17074	0.0313996	0.721133
IL13RA1	0.131168	-0.0668624	2.16277	0.0320179	0.721133
ITGAM	-0.271442	-0.181298	-2.16018	0.0322215	0.721133
CEACAM8	0.332067	0.482705	2.15703	0.0324701	0.721133
FGFR2	0.164188	0.123592	2.15673	0.0324939	0.721133
RCOR1	0.181407	-0.0361036	2.15587	0.0325623	0.721133
S100A12	0.516933	-2.27874	2.1534	0.0327588	0.721133
CNTN5	-0.202456	0.324856	-2.13845	0.0339717	0.721133
FCGR2B	0.361539	0.69045	2.11383	0.0360535	0.721133
GAS6	-0.193455	0.728765	-2.10765	0.0365929	0.721133
GRPEL1	0.352914	0.508291	2.09855	0.0373997	0.721133
CXCL10	-0.448567	-0.531021	-2.08875	0.0382857	0.721133
MB	-0.359589	-0.0923164	-2.08832	0.0383256	0.721133
DNER	-0.160622	-0.33663	-2.08797	0.0383572	0.721133
MEGF10	-0.259047	-0.188913	-2.08625	0.0385147	0.721133
ADGRE5	-0.242152	0.11896	-2.08593	0.038544	0.721133
SIGLEC5	-0.683012	0.149002	-2.08524	0.0386078	0.721133
TNFRSF11A	0.190499	0.129508	2.06337	0.0406647	0.721133
CCL23	0.233631	0.18107	2.06035	0.0409564	0.721133
FCRL5	-0.330615	-0.17717	-2.05847	0.0411383	0.721133
GHRHR	-0.289653	0.0242261	-2.05376	0.0415985	0.721133
LTA	-0.227812	0.699907	-2.04671	0.0422948	0.721133
CXCL11	-0.451606	0.200404	-2.04469	0.0424952	0.721133
IFNG	-0.889011	-0.380508	-2.04097	0.0428681	0.721133
FCRL3	-0.288509	0.406697	-2.03626	0.043345	0.721133
PXN	0.266487	-0.813095	2.02068	0.0449521	0.721133
CREG1	0.210346	0.142609	2.01781	0.0452528	0.721133
LEP	0.612362	-1.32322	2.01691	0.0453482	0.721133
LDLR	0.315426	0.208943	2.01284	0.0457795	0.721133
PRL	0.477519	0.520927	2.00863	0.0462291	0.721133
OLR1	0.363522	-0.149004	2.00008	0.0471545	0.721133
GFOD2	-0.695803	-0.0806758	-1.99847	0.0473299	0.721133
SULT2A1	0.309521	-1.1795	1.99684	0.0475091	0.721133
LAMP2	0.110484	0.148102	1.9895	0.0483208	0.721133
WNT9A	-0.210328	0.676716	-1.97828	0.0495838	0.721133
FGR	0.361527	0.22471	1.97572	0.049876	0.721133
KRT18	0.470637	0.139833	1.97521	0.0499351	0.721133
GUCA2A	-0.186539	0.418279	-1.97266	0.0502276	0.721133
CGA	-0.436693	-0.951804	-1.96628	0.0509662	0.721133
OXT	0.705861	-0.214432	1.96235	0.051426	0.721133
IGSF8	0.187579	0.233141	1.95257	0.0525854	0.721133
ACVRL1	0.152942	0.299542	1.94994	0.0529009	0.721133
PRKRA	0.401117	0.191796	1.94362	0.0536655	0.721133
CPM	0.23315	0.3088	1.94192	0.0538723	0.721133
EPHA1	0.213417	0.149257	1.93924	0.0542008	0.721133
SNCG	0.381554	-0.340881	1.93066	0.055263	0.721133
SEMA7A	-0.184501	0.212287	-1.93045	0.055289	0.721133
CD302	0.144523	0.524925	1.93037	0.0552987	0.721133
CA6	-0.377094	0.320946	-1.92951	0.0554066	0.721133
EPCAM	-0.474628	0.422279	-1.92426	0.0560658	0.721133
ITGB2	-0.202657	-0.723619	-1.92007	0.0565973	0.721133
S100A11	0.206839	-1.68652	1.91969	0.0566456	0.721133
AMBP	0.121469	0.25571	1.91366	0.057418	0.721133
COX5B	0.357869	-0.482323	1.91138	0.0577129	0.721133
LY75	-0.217786	0.56976	-1.91108	0.0577515	0.721133
ELOA	0.385572	-0.770494	1.9085	0.0580868	0.721133
GNE	0.321657	-0.0697303	1.9049	0.0585558	0.721133
NECTIN2	0.160538	0.247759	1.88894	0.0606785	0.740603
RASSF2	0.283578	-0.844852	1.87132	0.0630947	0.744452
IPCEF1	0.646158	-1.51638	1.87021	0.0632497	0.744452
LBR	0.449765	0.134577	1.86309	0.0642503	0.744452
NT5E	0.244682	1.07136	1.86193	0.0644152	0.744452
MANSC1	0.14113	0.656453	1.85451	0.0654755	0.744452
AGXT	0.357149	0.418109	1.85421	0.0655182	0.744452
SIT1	0.173095	-0.0420564	1.84776	0.066452	0.744452
IL6	0.53465	-0.154705	1.84393	0.0670102	0.744452
MNDA	0.610831	-1.62626	1.82919	0.0691999	0.744452
GSTA1	0.513039	-0.248535	1.82767	0.0694302	0.744452
PVR	0.177696	0.701911	1.82558	0.0697461	0.744452
PTPRM	0.125978	0.354719	1.82029	0.0705508	0.744452
ARHGAP1	0.2919	-0.0223679	1.81779	0.0709346	0.744452
CCL3	-0.278677	-1.32523	-1.81754	0.0709732	0.744452
THOP1	0.167906	0.96873	1.81503	0.0713601	0.744452
ATP6AP2	0.191498	-1.20115	1.81402	0.0715165	0.744452
STX8	0.371609	0.11457	1.81291	0.0716879	0.744452
AGR3	0.270224	-0.0112685	1.8121	0.0718135	0.744452
HGF	0.205255	0.0507206	1.80361	0.0731419	0.744452
TDRKH	0.403791	0.362105	1.80326	0.073197	0.744452
VCAN	-0.14099	0.428981	-1.79566	0.0744031	0.744452
CA14	-0.194597	0.592713	-1.79315	0.0748046	0.744452
NMNAT1	0.397737	-0.105152	1.79241	0.0749242	0.744452
C2	0.178677	-0.293687	1.78392	0.0762999	0.744452
SLAMF8	-0.264721	0.186668	-1.78365	0.0763435	0.744452
MVK	0.429318	1.02818	1.78227	0.076569	0.744452
ITGB1BP1	-0.187596	-0.0723145	-1.78064	0.0768366	0.744452
PAG1	0.307548	-0.333621	1.78013	0.0769193	0.744452
PODXL2	0.13248	0.41575	1.77794	0.0772803	0.744452
IGFBP7	-0.214595	0.325258	-1.77486	0.0777889	0.744452
LRIG1	0.166444	0.354384	1.77306	0.078088	0.744452
NOS3	0.351155	0.966008	1.76858	0.0788367	0.744452
CRTAC1	-0.175913	0.55809	-1.7637	0.079659	0.744452
IL2RB	-0.237648	0.116019	-1.75952	0.0803667	0.744452
BACH1	0.378333	0.0930588	1.7578	0.0806615	0.744452
CPVL	-0.186078	0.209342	-1.75298	0.0814874	0.744452
PSG1	-0.524577	-0.39041	-1.75188	0.0816777	0.744452
DPP7	0.300975	0.385572	1.74861	0.082243	0.744452
ANXA3	0.531439	-2.82783	1.74598	0.082701	0.744452
MIA	0.15606	0.480492	1.74248	0.0833126	0.744452
KDR	0.145119	0.255307	1.74068	0.0836295	0.744452
SUSD2	-0.174647	0.506896	-1.73933	0.0838666	0.744452
GPA33	-0.620881	0.165532	-1.73324	0.0849456	0.747475
FEN1	0.26686	-0.744043	1.73125	0.0853007	0.747475
CEBPB	0.153166	-0.0527139	1.72328	0.0867355	0.749645
METAP1D	0.474204	0.679774	1.72245	0.0868877	0.749645
CD300LG	-0.193824	0.230304	-1.71885	0.0875415	0.749645
NCAM2	-0.1726	0.577341	-1.70968	0.0892306	0.749645
TGFBR3	-0.166354	0.621342	-1.709	0.089357	0.749645
MPHOSPH8	0.391489	0.399099	1.70551	0.0900055	0.749645
ADCYAP1R1	0.113405	-0.355643	1.70477	0.0901441	0.749645
NELL1	-0.179598	0.318687	-1.69993	0.0910538	0.749645
CNTN1	-0.17774	0.476682	-1.697	0.0916083	0.749645
AIFM1	0.488786	0.589594	1.69063	0.0928216	0.749645
FAM3B	-0.185275	0.168461	-1.6904	0.092866	0.749645
LAMP3	0.237403	-0.22795	1.68466	0.0939702	0.749645
EFNA4	0.123817	0.194409	1.6837	0.0941554	0.749645
MICB_MICA	-0.715488	-0.0932612	-1.68358	0.0941786	0.749645
CD99	-0.138894	0.175304	-1.68109	0.0946627	0.749645
PPY	-0.462117	-0.873588	-1.67933	0.0950052	0.749645
PON2	0.12749	-0.167784	1.67833	0.095201	0.749645
EGLN1	0.243165	-0.915245	1.67707	0.0954481	0.749645
LILRA5	0.151443	-0.148522	1.67264	0.0963185	0.749645
GZMA	-0.21489	0.267594	-1.65846	0.0991504	0.749645
IL12A_IL12B	-0.3803	0.716898	-1.65622	0.0996028	0.749645
PROK1	0.33476	-0.0716958	1.65504	0.099842	0.749645
S100P	0.200612	-1.2946	1.65257	0.100345	0.749645
SHMT1	0.54402	0.535919	1.65122	0.100622	0.749645
PLAU	-0.158008	0.501672	-1.65027	0.100815	0.749645
ANGPTL4	0.195892	0.673459	1.65027	0.100815	0.749645
SERPINA9	-0.350966	-0.358997	-1.64639	0.101612	0.749645
IGFBP1	-0.55348	0.664839	-1.6452	0.101858	0.749645
NINJ1	0.167283	0.0912667	1.64283	0.102348	0.749645
FABP5	0.398811	-0.136195	1.63566	0.103843	0.749645
GUSB	0.339628	0.0109164	1.6345	0.104087	0.749645
RBP5	0.29561	0.420851	1.63331	0.104336	0.749645
ADH4	0.443163	0.481567	1.63244	0.104519	0.749645
MPO	0.273203	-0.156861	1.63219	0.104572	0.749645
PBLD	0.310952	0.60916	1.62846	0.10536	0.749645
ISM1	0.176085	0.617079	1.62004	0.10716	0.749645
PPP1R9B	0.540454	-0.181828	1.61551	0.108136	0.749645
PTX3	0.181506	0.381666	1.61481	0.108288	0.749645
KLK12	0.56847	-0.466896	1.61328	0.108621	0.749645
PRKAR1A	0.524577	-0.355553	1.61279	0.108728	0.749645
IKBKG	0.534341	0.0892588	1.6107	0.109183	0.749645
ICAM5	-0.1937	0.61498	-1.60725	0.109937	0.749645
WFDC2	0.131999	0.215468	1.60444	0.110555	0.749645
ATP5IF1	0.673377	1.40399	1.59947	0.111655	0.749645
P4HB	0.195383	0.254693	1.59746	0.112103	0.749645
LILRB4	0.18324	1.35827	1.59724	0.112151	0.749645
NTproBNP	-0.395673	0.176954	-1.59212	0.113298	0.749645
MAX	0.444763	0.172792	1.59066	0.113626	0.749645
CXCL9	-0.333857	0.469068	-1.58776	0.11428	0.749645
VEGFD	-0.159256	0.0373394	-1.58703	0.114445	0.749645
PCDH17	0.13424	0.374165	1.58654	0.114557	0.749645
CKMT1A_CKMT1B	-0.353663	0.90703	-1.58533	0.114831	0.749645
ADAMTS8	-0.213348	0.46183	-1.58439	0.115045	0.749645
GLB1	0.187603	0.0546988	1.57933	0.116202	0.749645
IL32	-0.182097	0.765116	-1.57845	0.116403	0.749645
ITGB1BP2	0.692394	0.794107	1.57654	0.116842	0.749645
NUB1	0.455101	-0.97236	1.57383	0.117469	0.749645
FCRLB	-0.189349	0.404473	-1.57168	0.117966	0.749645
CD209	-0.200232	0.0363461	-1.56742	0.118959	0.749645
GOPC	0.549819	0.391892	1.56617	0.119251	0.749645
MERTK	0.140125	0.78857	1.56544	0.119422	0.749645
COMT	0.481501	0.633423	1.56084	0.120503	0.749645
FLT3	-0.12037	0.109567	-1.56064	0.12055	0.749645
GYS1	0.556329	-0.53271	1.56024	0.120645	0.749645
IL12B	-0.252566	0.5379	-1.55397	0.122134	0.750995
XCL1	-0.228792	0.687548	-1.55121	0.122793	0.750995
NPM1	0.408825	-0.190205	1.55022	0.123031	0.750995
CTSF	0.188524	0.252485	1.54856	0.12343	0.750995
NPTX1	-0.197539	0.352892	-1.54767	0.123644	0.750995
PIK3AP1	0.340381	0.534612	1.54553	0.124159	0.750995
FOSB	0.130045	0.0315855	1.54222	0.124961	0.752516
IRAK4	0.690347	0.497427	1.53812	0.125961	0.754301
TXLNA	0.493926	0.355096	1.52843	0.128346	0.754301
CXCL14	-0.247775	0.773292	-1.52785	0.128491	0.754301
NFASC	-0.139343	-0.0118836	-1.52754	0.128568	0.754301
FCRL2	-0.244041	0.253668	-1.5269	0.128726	0.754301
MDGA1	-0.273901	0.700125	-1.52561	0.129048	0.754301
TSPAN1	0.110864	0.0764552	1.52532	0.12912	0.754301
VAMP5	0.269349	0.502139	1.52015	0.130412	0.757772
TRIM5	0.359092	0.188404	1.51852	0.130822	0.757772
DKK3	-0.159711	0.100567	-1.51548	0.131591	0.758039
TPPP3	-0.12216	0.250389	-1.51054	0.132844	0.758039
LAIR1	0.142277	0.157679	1.50865	0.133326	0.758039
PLA2G2A	-0.272013	0.381585	-1.50786	0.133529	0.758039
CCL26	-0.385013	0.404247	-1.506	0.134005	0.758039
HCLS1	0.462	-1.92146	1.50526	0.134196	0.758039
CDHR2	0.400295	-0.396178	1.50085	0.135331	0.761309
RNASE3	0.520814	0.56946	1.49836	0.135976	0.761763
FABP9	0.230274	0.447748	1.49624	0.136527	0.761763
CDH6	-0.158784	0.142904	-1.48525	0.13941	0.764888
GFRA2	-0.076545	0.211405	-1.48434	0.139652	0.764888
SCLY	0.237768	0.399915	1.47939	0.140967	0.764888
USP8	0.455783	-0.675822	1.47259	0.142793	0.764888
CST7	0.25221	0.123567	1.47099	0.143223	0.764888
SERPINB8	0.237824	0.0804927	1.47047	0.143366	0.764888
LSM1	-0.217223	0.00644	-1.46976	0.143556	0.764888
MAD1L1	0.228127	-0.0643206	1.46784	0.144077	0.764888
L1CAM	-0.131068	-0.12854	-1.46727	0.144231	0.764888
PVALB	0.514242	0.244448	1.46389	0.145151	0.764888
QDPR	0.25171	0.357916	1.46325	0.145327	0.764888
COL1A1	-0.135329	0.0711921	-1.46279	0.145453	0.764888
IL1RN	0.205571	-0.573422	1.46184	0.145713	0.764888
IMPA1	0.239849	-0.0327339	1.45978	0.146277	0.764888
FCAR	0.170086	0.159591	1.45645	0.147195	0.764888
ABHD14B	0.296444	-1.58866	1.45487	0.147631	0.764888
NXPH1	-0.132141	-0.199042	-1.44939	0.149153	0.764888
SEZ6L2	-0.109374	0.192915	-1.44598	0.150105	0.764888
AGR2	-0.427013	0.830904	-1.43881	0.152123	0.764888
RET	0.192481	0.583855	1.43855	0.152199	0.764888
BANK1	0.615086	1.61292	1.43802	0.152349	0.764888
DCN	-0.0926327	-0.133887	-1.43711	0.152605	0.764888
EDAR	0.31216	0.481005	1.43687	0.152675	0.764888
WFIKKN2	-0.144668	0.345102	-1.42904	0.154909	0.764888
OSM	0.362366	-0.295664	1.42761	0.155318	0.764888
KLRD1	-0.21782	0.342969	-1.42723	0.155427	0.764888
PFKFB2	0.437645	-0.155224	1.42578	0.155847	0.764888
FABP2	-0.317816	-0.0226745	-1.42237	0.156833	0.764888
PLXNB2	-0.130586	0.114009	-1.42053	0.157365	0.764888
IL10	-0.260713	0.359276	-1.41997	0.15753	0.764888
HPCAL1	0.453391	0.514185	1.41996	0.157532	0.764888
FUS	0.182697	-0.386649	1.41846	0.157968	0.764888
DLL1	0.126523	0.234627	1.41651	0.158537	0.764888
EFNA1	0.122912	0.346576	1.4106	0.160272	0.764888
TGFBR2	0.130482	0.0260255	1.40965	0.160551	0.764888
PPP1R12A	0.462145	0.353959	1.40814	0.160996	0.764888
CRHBP	0.123594	0.176948	1.40671	0.16142	0.764888
LBP	0.29295	0.630967	1.40553	0.161769	0.764888
DPY30	0.248706	-0.196692	1.40366	0.162325	0.764888
IL20	0.146743	-0.0840745	1.40289	0.162554	0.764888
TCL1A	0.38001	0.218287	1.40159	0.16294	0.764888
ENAH	-0.149678	1.08919	-1.39968	0.163512	0.764888
CEACAM5	-0.229712	0.138425	-1.39932	0.163618	0.764888
ANGPT2	0.166202	0.602315	1.3963	0.164524	0.764888
APRT	0.381121	0.700824	1.39529	0.164827	0.764888
CXCL12	-0.134419	1.13794	-1.3943	0.165128	0.764888
VAT1	0.0686195	-0.542216	1.38585	0.167688	0.764888
LILRB5	-0.309357	0.0495115	-1.38205	0.168848	0.764888
PRTFDC1	0.521306	1.02251	1.38136	0.16906	0.764888
ST6GAL1	-0.173233	-0.157914	-1.3779	0.170124	0.764888
EREG	0.259381	-0.810584	1.37648	0.170563	0.764888
CES2	0.197834	-0.571219	1.37506	0.171001	0.764888
NID2	-0.261994	0.909755	-1.37426	0.17125	0.764888
NCR1	0.127427	0.413452	1.37191	0.17198	0.764888
USO1	0.504318	0.223744	1.37156	0.172087	0.764888
FXN	0.356726	0.53848	1.36979	0.172638	0.764888
MITD1	0.590546	0.721915	1.36952	0.172721	0.764888
IRAK1	0.290707	0.567018	1.36236	0.174965	0.764888
SNX9	0.300369	0.889317	1.35619	0.176915	0.764888
CLEC4G	0.133032	0.560328	1.35579	0.177043	0.764888
SNAP29	0.522755	0.76605	1.35374	0.177695	0.764888
APBB1IP	0.172616	-1.33565	1.35177	0.178324	0.764888
TFF1	-0.226503	-0.216887	-1.3468	0.179915	0.764888
FMNL1	0.240193	-0.667827	1.34638	0.180051	0.764888
ANXA4	0.304291	-0.365846	1.34458	0.18063	0.764888
LSP1	0.199781	-0.222038	1.34332	0.181038	0.764888
HMOX2	0.158914	0.128306	1.34164	0.18158	0.764888
PLAUR	0.105643	0.295042	1.33929	0.182341	0.764888
MANF	0.717808	1.1612	1.32966	0.18549	0.764888
ADGRE2	-0.126245	0.241324	-1.32817	0.185981	0.764888
ENO1	0.375681	0.582821	1.32663	0.18649	0.764888
DUOX2	-0.266453	0.312722	-1.32617	0.18664	0.764888
F9	0.128718	0.277335	1.3257	0.186798	0.764888
SCAMP3	0.39224	0.595259	1.32433	0.187249	0.764888
PLA2G15	0.0981785	0.289862	1.32367	0.187469	0.764888
RTBDN	-0.0983757	0.296686	-1.31762	0.189483	0.764888
IL4R	0.112522	0.928414	1.3147	0.190459	0.764888
OMG	-0.27732	-1.05536	-1.31414	0.190647	0.764888
TMPRSS15	0.281786	-0.183128	1.30778	0.19279	0.764888
FKBP5	0.509203	0.888151	1.3058	0.193462	0.764888
SF3B4	0.389094	-0.410871	1.30567	0.193506	0.764888
ALPP	0.413981	-1.25614	1.30384	0.194128	0.764888
IL1B	0.179861	-1.10052	1.30346	0.194258	0.764888
IQGAP2	0.221769	-0.28369	1.30189	0.194791	0.764888
DCTN1	0.353575	0.437646	1.30025	0.195352	0.764888
GGT5	-0.0709866	0.348339	-1.29854	0.195936	0.764888
PAM	-0.141565	0.0269212	-1.29837	0.195995	0.764888
CHRDL1	-0.130218	1.0205	-1.29746	0.196308	0.764888
FGF23	-0.259209	0.00383455	-1.29699	0.196468	0.764888
FOXO1	0.378455	0.3742	1.29531	0.197046	0.764888
FST	0.198821	0.591002	1.29402	0.197492	0.764888
EBAG9	0.405318	0.228512	1.29383	0.197558	0.764888
CXCL13	0.326519	-0.0618158	1.29374	0.197587	0.764888
ICAM3	-0.114582	0.176624	-1.29083	0.198592	0.764888
PSPN	-0.405112	0.0966606	-1.29058	0.198679	0.764888
C1QA	-0.0879709	0.420368	-1.28876	0.199309	0.764888
KITLG	0.125244	0.424022	1.28734	0.199803	0.764888
GPNMB	-0.097461	0.416252	-1.28351	0.201138	0.764888
CTSH	0.248438	-1.60503	1.28329	0.201213	0.764888
BPIFB1	-0.230605	-0.612547	-1.28269	0.201422	0.764888
CDHR1	-0.14798	0.401204	-1.28258	0.201461	0.764888
DECR1	0.453582	1.75873	1.28195	0.201681	0.764888
CNST	0.465273	1.25145	1.27942	0.202568	0.764888
PRDX5	0.446126	-2.34317	1.27935	0.202594	0.764888
KYNU	0.188709	1.4634	1.27872	0.202816	0.764888
SNAP23	0.533013	-0.251045	1.27619	0.203705	0.764888
DSG2	-0.112587	0.816721	-1.27433	0.204361	0.764888
AZU1	0.310459	-0.138762	1.27345	0.204673	0.764888
CLPP	0.301714	0.738699	1.27335	0.20471	0.764888
MMP8	0.299606	-0.0507091	1.27325	0.204745	0.764888
MAP3K5	0.45934	1.27556	1.27311	0.204795	0.764888
DCXR	0.281875	0.661302	1.26738	0.20683	0.764888
TBCB	0.614067	0.90332	1.26722	0.206888	0.764888
YES1	0.444604	1.10776	1.26427	0.207939	0.764888
TPMT	0.268748	0.437778	1.26152	0.208927	0.764888
CGREF1	0.158703	0.236559	1.26079	0.209188	0.764888
LYPD1	0.202845	0.112744	1.25955	0.209634	0.764888
EGFR	-0.10333	0.287546	-1.2595	0.209651	0.764888
NOS1	-0.217727	0.18423	-1.25573	0.211012	0.764888
CALB2	0.0916632	-0.551274	1.25545	0.211115	0.764888
DCBLD2	0.128644	0.527968	1.25312	0.211959	0.764888
EPS8L2	-0.109115	0.465474	-1.25251	0.212182	0.764888
LACTB2	0.288594	0.455989	1.25218	0.2123	0.764888
GAL	-0.222404	0.571603	-1.25159	0.212514	0.764888
TBC1D5	0.365906	0.820325	1.25019	0.213026	0.764888
IL5RA	-0.188239	0.0435352	-1.24989	0.213135	0.764888
RBP2	-0.26121	0.263638	-1.24961	0.213236	0.764888
ACP6	0.210443	0.432542	1.24772	0.213925	0.764888
LRPAP1	0.202611	-0.26764	1.24758	0.213975	0.764888
MSRA	0.320781	-0.388182	1.24392	0.215319	0.764888
RNF41	0.279322	0.866645	1.24147	0.216219	0.764888
DPT	-0.136031	0.260958	-1.23943	0.216971	0.764888
TREM2	0.203441	0.107199	1.2367	0.21798	0.764888
DNAJA2	0.434424	0.338322	1.23533	0.218487	0.764888
MFAP3	-0.167605	0.130775	-1.23241	0.219574	0.764888
CXCL3	0.453625	1.57026	1.23066	0.220225	0.764888
HSD11B1	-0.139592	0.406448	-1.22977	0.220556	0.764888
SIRT2	0.431956	0.727172	1.22964	0.220605	0.764888
ENPP7	0.307678	0.25066	1.22562	0.222111	0.764888
PTK7	0.130554	0.143008	1.22465	0.222475	0.764888
BAX	0.263733	0.397501	1.22244	0.223309	0.764888
NPPC	0.200804	1.05428	1.22097	0.223861	0.764888
CA13	0.556547	0.463623	1.22007	0.224201	0.764888
TMSB10	0.313259	0.0825885	1.21793	0.225012	0.764888
LGALS9	0.112219	0.111735	1.21788	0.225031	0.764888
NADK	0.189577	-0.624982	1.21618	0.225678	0.764888
CLIP2	0.582635	0.776765	1.21495	0.226146	0.764888
GPC5	-0.19012	0.582259	-1.21476	0.226217	0.764888
RSPO3	-0.101071	0.854841	-1.21448	0.226322	0.764888
NFKBIE	0.171255	0.341207	1.21395	0.226526	0.764888
PPP1R2	0.309665	-0.0241242	1.21384	0.226567	0.764888
KAZALD1	0.195363	0.481982	1.21336	0.226749	0.764888
PM20D1	-0.5481	-1.24629	-1.21167	0.227394	0.764888
AMN	0.157503	0.519339	1.21104	0.227634	0.764888
VSTM1	0.171882	-0.0522855	1.21032	0.227911	0.764888
SRP14	0.278764	-0.658678	1.20887	0.228467	0.764888
ATOX1	0.333091	0.537118	1.20852	0.228598	0.764888
CD207	-0.141684	-0.0150697	-1.20743	0.229018	0.764888
CNTN4	-0.10529	0.476998	-1.20725	0.229085	0.764888
DAB2	0.439675	0.349813	1.20673	0.229288	0.764888
CA3	-0.23258	0.293898	-1.20308	0.23069	0.764888
CHIT1	-0.496845	-0.0217012	-1.20287	0.230773	0.764888
DBNL	0.496435	0.5852	1.20259	0.230882	0.764888
CHMP1A	0.388336	0.560528	1.20254	0.230901	0.764888
SKAP2	0.531745	0.165045	1.20224	0.231015	0.764888
EBI3_IL27	-0.106529	0.521135	-1.20174	0.231208	0.764888
MGMT	0.583486	0.809197	1.20061	0.231648	0.764888
NCK2	0.364339	0.42041	1.19872	0.232377	0.764888
SERPINB9	0.208115	0.896044	1.19814	0.232604	0.764888
CEP85	0.239643	0.188678	1.19679	0.233127	0.764888
HEXIM1	0.345444	0.73536	1.19588	0.233481	0.764888
TRIAP1	0.24156	0.176365	1.19182	0.235066	0.764888
SRPK2	0.233777	0.258792	1.19137	0.235242	0.764888
IL34	-0.110983	0.195032	-1.18706	0.236933	0.764888
CAPG	0.202585	-1.88707	1.18465	0.237884	0.764888
CLUL1	-0.149201	0.348726	-1.18102	0.239316	0.764888
LGALS4	-0.161888	0.765082	-1.18052	0.239514	0.764888
MARCO	-0.106082	0.133324	-1.18022	0.239636	0.764888
PMVK	0.702797	1.56567	1.17897	0.240132	0.764888
CA9	-0.126462	0.0112382	-1.16992	0.243744	0.764888
CCN3	-0.135671	0.0142109	-1.16935	0.243973	0.764888
FETUB	0.156294	0.356321	1.16858	0.244281	0.764888
WWP2	0.197852	0.42701	1.16634	0.245184	0.764888
ANXA11	0.371408	-1.36019	1.1663	0.245198	0.764888
ADGRB3	-0.0896869	0.536162	-1.16537	0.245573	0.764888
ACY1	0.214897	1.65112	1.16262	0.246684	0.764888
LILRA2	-0.119779	0.455734	-1.16248	0.24674	0.764888
C19orf12	0.198966	0.231348	1.16234	0.246797	0.764888
DARS1	0.341589	0.382634	1.1602	0.247666	0.764888
BRK1	-0.138174	0.183278	-1.15932	0.248025	0.764888
CD48	-0.101533	0.296982	-1.15864	0.248301	0.764888
NECTIN4	0.0989849	0.185713	1.15799	0.248563	0.764888
NBL1	0.0923332	0.230376	1.1564	0.24921	0.764888
CKAP4	0.0890088	0.249219	1.15638	0.249219	0.764888
STX4	0.225362	0.207245	1.15536	0.249635	0.764888
GPC1	-0.103114	0.238045	-1.15505	0.249761	0.764888
AXL	-0.1872	0.265064	-1.14685	0.253125	0.764888
MED18	0.28276	0.471828	1.14505	0.253868	0.764888
TNFRSF21	-0.0922463	0.256035	-1.14455	0.254077	0.764888
GFRA3	-0.0905973	0.305397	-1.14314	0.254658	0.764888
SPINK4	0.204672	-0.294618	1.14175	0.255235	0.764888
ZBTB16	0.227433	0.447479	1.14048	0.255762	0.764888
FUT3_FUT5	0.15177	0.336347	1.14017	0.255891	0.764888
GHRL	-0.216925	0.69604	-1.14001	0.255956	0.764888
FOXO3	0.340391	0.158678	1.13988	0.256009	0.764888
TRIM21	0.251738	0.356667	1.13816	0.256724	0.764888
SUSD1	0.242713	0.699168	1.13724	0.257108	0.764888
TJAP1	0.299771	0.578153	1.13643	0.257446	0.764888
IDS	0.0314844	0.0477709	1.13621	0.257537	0.764888
CD109	-0.10924	0.00929758	-1.13599	0.257628	0.764888
ADM	0.0896042	1.22396	1.13249	0.259094	0.764888
FCRL6	-0.203497	0.608036	-1.12999	0.260141	0.764888
SMOC1	0.121266	0.711385	1.12901	0.260555	0.764888
NOTCH1	-0.0893162	0.380855	-1.12712	0.261352	0.764888
DOK2	0.463495	0.815847	1.12237	0.263358	0.764888
CNDP1	-0.199335	1.70738	-1.12229	0.263391	0.764888
EIF4G1	0.486263	0.480867	1.12222	0.263421	0.764888
ANGPTL1	-0.101686	0.32219	-1.12143	0.263757	0.764888
CXCL1	0.277771	0.986945	1.1194	0.264619	0.764888
GRAP2	0.531611	0.712895	1.11879	0.264879	0.764888
IL12RB1	-0.100538	0.191308	-1.11813	0.265157	0.764888
MFAP5	-0.163358	0.607752	-1.1176	0.265385	0.764888
ALDH1A1	0.193775	0.811536	1.11742	0.265461	0.764888
ENG	-0.0807386	0.241452	-1.1095	0.268849	0.764888
IL17RB	0.16691	0.663073	1.10777	0.269593	0.764888
CRELD2	0.187126	0.171635	1.10645	0.270163	0.764888
ARHGEF12	0.390623	1.26064	1.10643	0.270174	0.764888
DTX3	-0.0706747	0.46929	-1.10457	0.270975	0.764888
CFC1	0.119731	0.236135	1.10448	0.271014	0.764888
ANKRD54	0.185991	0.58433	1.10301	0.271652	0.764888
BCR	0.351258	0.665245	1.10194	0.272113	0.764888
PTPN6	0.484517	-0.0519164	1.10108	0.272489	0.764888
PSIP1	0.239394	0.456674	1.09968	0.273097	0.764888
PTPN1	0.294475	-0.0791085	1.0964	0.274522	0.764888
COMP	-0.201701	0.202318	-1.09632	0.274558	0.764888
SIGLEC6	0.0984453	0.338921	1.09614	0.274638	0.764888
FABP1	0.308921	-0.202049	1.09606	0.27467	0.764888
CPXM1	-0.212462	0.680588	-1.09541	0.274956	0.764888
STK4	0.336015	0.113187	1.09529	0.275007	0.764888
IL1RL2	0.139446	0.236602	1.09372	0.275692	0.764888
PARP1	0.160577	-0.271107	1.09286	0.276069	0.764888
CRLF1	0.0920582	0.26985	1.09251	0.276223	0.764888
PLXNA4	0.352617	1.26321	1.09239	0.276274	0.764888
CALCOCO1	0.467048	0.874149	1.09194	0.276471	0.764888
LILRB2	-0.128479	0.102602	-1.09124	0.276778	0.764888
NPTXR	-0.108411	-0.0805752	-1.08886	0.277827	0.764888
IGFBP2	-0.238385	0.459418	-1.08831	0.278066	0.764888
SRC	0.494039	0.873995	1.08687	0.278702	0.764888
MGLL	0.410873	0.667665	1.08675	0.278756	0.764888
DFFA	0.248887	0.691843	1.08441	0.279787	0.764888
IDUA	0.126545	0.126564	1.0815	0.281075	0.764888
WFDC12	0.154981	-0.0508176	1.07575	0.283632	0.764888
CLEC4D	0.18918	1.34427	1.07529	0.283838	0.764888
SSC4D	0.395765	-1.81162	1.0725	0.285084	0.764888
TNFRSF14	0.102125	0.237958	1.07245	0.285107	0.764888
SCG3	-0.0964841	0.392799	-1.06971	0.286332	0.764888
APP	-0.180807	0.368676	-1.06615	0.287933	0.764888
AXIN1	0.35206	0.420005	1.06399	0.288909	0.764888
COL4A1	-0.125886	0.693474	-1.05944	0.290971	0.764888
PTS	0.181837	0.565322	1.0594	0.290985	0.764888
FAS	-0.109591	-0.201844	-1.05908	0.291134	0.764888
GLO1	0.24633	3.44421	1.05872	0.291297	0.764888
FLI1	0.293141	0.0991558	1.0582	0.291531	0.764888
HSPA1A	0.254019	-0.106047	1.05769	0.291764	0.764888
PDCD1LG2	0.0894174	0.0464691	1.05666	0.292234	0.764888
PDLIM7	0.428095	0.409232	1.05603	0.29252	0.764888
TNFRSF10B	0.0777301	0.159381	1.05486	0.293052	0.764888
CRKL	0.457627	0.904271	1.05482	0.293072	0.764888
IL18	0.12724	-0.696787	1.05125	0.294704	0.764888
STK11	0.236998	0.54899	1.05028	0.295144	0.764888
LXN	0.0967895	0.0447309	1.04982	0.295356	0.764888
PLIN3	0.147331	0.313124	1.04931	0.295591	0.764888
TNFRSF10C	0.138934	0.131571	1.04857	0.295932	0.764888
ZBTB17	0.127922	0.401908	1.04791	0.296231	0.764888
CD40	0.163153	0.709122	1.04421	0.297936	0.764888
HSPB1	0.362206	1.2895	1.04416	0.297961	0.764888
CCL19	-0.295967	0.510847	-1.04398	0.29804	0.764888
PRDX1	0.166009	-0.144813	1.04346	0.298282	0.764888
PILRB	0.155472	0.141658	1.04133	0.299267	0.764888
DPP6	-0.109878	-0.00836909	-1.04016	0.299808	0.764888
RWDD1	0.285541	0.493308	1.03772	0.300939	0.764888
FAP	-0.0996004	-0.143851	-1.03755	0.301019	0.764888
NAMPT	0.113194	-1.10631	1.03467	0.302357	0.764888
KIFBP	0.325612	0.209401	1.03279	0.303232	0.764888
CST6	-0.131472	0.97541	-1.03237	0.303428	0.764888
F11R	0.190783	0.502839	1.03159	0.303792	0.764888
THBS2	-0.108076	0.347505	-1.03147	0.30385	0.764888
NDRG1	0.2165	0.0554806	1.03046	0.304321	0.764888
BCAN	-0.100436	0.313758	-1.03038	0.30436	0.764888
LGALS3	-0.099924	0.0852921	-1.02957	0.304737	0.764888
CD4	0.0810983	0.699101	1.02953	0.304759	0.764888
TGFA	0.102352	-0.326613	1.02944	0.3048	0.764888
ROBO2	-0.0588888	0.14237	-1.02569	0.306558	0.764888
VEGFA	0.13597	0.556708	1.02531	0.306736	0.764888
ATXN10	0.219867	-0.169347	1.02526	0.306763	0.764888
AGRN	0.088119	0.11081	1.02479	0.306981	0.764888
GRK5	0.248548	0.347277	1.02438	0.307174	0.764888
SORD	0.251507	0.0268539	1.02392	0.307391	0.764888
PLIN1	0.0827989	-0.117512	1.02365	0.30752	0.764888
CDNF	-0.101476	0.766628	-1.02355	0.307565	0.764888
PTPRN2	0.0969757	-0.0406224	1.02299	0.30783	0.764888
HNMT	0.152501	0.204088	1.02182	0.308383	0.764888
ERBB3	0.0557341	0.125622	1.01836	0.310019	0.764888
CD69	0.395909	0.75905	1.01725	0.310545	0.764888
PLA2G10	-0.167338	-0.351171	-1.01622	0.311031	0.764888
TIE1	0.129228	0.233559	1.01593	0.311169	0.764888
METAP2	0.262026	0.732945	1.01446	0.311868	0.764888
STX6	0.17765	0.14951	1.01176	0.313153	0.764888
MMP3	-0.20014	0.134299	-1.00925	0.314352	0.764888
NEFL	0.15826	0.595971	1.00851	0.314705	0.764888
HPGDS	-0.107395	0.00551697	-1.00725	0.315308	0.764888
CELA3A	-0.156857	0.573387	-1.00484	0.316465	0.764888
CD163	-0.188655	0.290719	-1.00461	0.316575	0.764888
PLXDC1	-0.0761881	0.343922	-1.00453	0.316615	0.764888
IGF1R	-0.0903811	0.38055	-1.00269	0.317496	0.764888
SIRPB1	0.135286	0.354586	1.00041	0.318596	0.764888
SCGB1A1	-0.135543	0.568078	-0.999621	0.318977	0.764888
LYN	0.269172	0.446259	0.999193	0.319184	0.764888
STAT5B	0.538162	0.729471	0.999172	0.319194	0.764888
CDC27	0.161251	0.300238	0.996921	0.320282	0.764888
AKR1C4	0.110525	-0.147739	0.996434	0.320518	0.764888
SIGLEC1	-0.118902	-0.118282	-0.995807	0.320821	0.764888
ERP44	0.0722205	0.167356	0.992858	0.322252	0.764888
CRADD	0.343846	0.976337	0.991721	0.322805	0.764888
CLEC14A	-0.10706	0.156319	-0.990775	0.323265	0.764888
MEPE	0.0590071	1.05526	0.989091	0.324086	0.764888
XG	-0.104678	0.322484	-0.989084	0.32409	0.764888
IVD	0.117248	0.182824	0.986631	0.325287	0.764888
DDR1	0.0639451	0.147243	0.986617	0.325294	0.764888
SH2B3	0.333294	-0.561278	0.986349	0.325425	0.764888
LY9	-0.0858737	0.374334	-0.982906	0.327112	0.764888
TXNDC5	0.184561	0.537436	0.981226	0.327937	0.764888
MPIG6B	0.390129	1.47593	0.981214	0.327943	0.764888
POLR2F	0.0947185	-0.289336	0.977956	0.329547	0.764888
PRSS27	-0.100746	-0.105653	-0.977349	0.329847	0.764888
RGMA	-0.0898141	0.40397	-0.976842	0.330096	0.764888
CD2AP	0.213083	1.01783	0.976318	0.330355	0.764888
GNLY	-0.147993	0.122655	-0.975361	0.330828	0.764888
IL3RA	-0.0816704	0.412443	-0.974992	0.33101	0.764888
SCRN1	0.151836	-0.619291	0.972598	0.332196	0.764888
KLK1	-0.299483	-0.957998	-0.969843	0.333563	0.764888
KLK4	0.16649	0.0650582	0.969773	0.333598	0.764888
EGFL7	-0.094383	1.65363	-0.968188	0.334386	0.764888
GH1	-0.584778	1.30567	-0.968039	0.334461	0.764888
TBCC	0.289408	0.326784	0.967737	0.334611	0.764888
SIAE	0.141175	0.258988	0.965166	0.335893	0.764888
LPL	-0.12532	0.778956	-0.964601	0.336175	0.764888
PROC	0.138219	0.507427	0.964314	0.336319	0.764888
VPS53	0.201538	0.16588	0.964172	0.336389	0.764888
FHIT	0.273372	0.442617	0.963409	0.336771	0.764888
TACSTD2	-0.0778042	0.353336	-0.962937	0.337007	0.764888
LAT2	0.282403	0.342269	0.960125	0.338416	0.764888
CSF3	0.151427	0.360547	0.959342	0.338809	0.764888
PIGR	0.106586	0.443218	0.959196	0.338882	0.764888
DBI	0.264326	0.252796	0.958004	0.339481	0.764888
ARHGAP25	-0.143871	-0.135107	-0.957216	0.339878	0.764888
RRM2B	0.170196	1.08331	0.956184	0.340397	0.764888
ERBIN	0.310729	0.424056	0.955885	0.340548	0.764888
ERBB2	0.0823165	0.0361121	0.954915	0.341036	0.764888
CRTAM	-0.11988	0.359853	-0.953779	0.34161	0.764888
NPPB	-0.309309	1.78395	-0.952528	0.342241	0.764888
LEPR	-0.0773808	0.257326	-0.952131	0.342442	0.764888
DNMBP	0.182833	0.320693	0.951819	0.3426	0.764888
PRTG	-0.0781099	0.466192	-0.950963	0.343033	0.764888
RSPO1	-0.0994538	0.906239	-0.950516	0.343259	0.764888
TFPI2	0.0983763	0.130981	0.947694	0.34469	0.764888
F2R	0.185852	0.701048	0.947475	0.344801	0.764888
ADA2	-0.16218	0.412487	-0.947095	0.344994	0.764888
CIAPIN1	0.261372	0.619088	0.946962	0.345062	0.764888
LAP3	0.151076	-0.219118	0.946768	0.34516	0.764888
CSF1	0.0893515	-0.190799	0.946337	0.345379	0.764888
CNPY4	0.211876	0.365348	0.942913	0.347122	0.764888
IL15	-0.0744531	0.203456	-0.942685	0.347239	0.764888
DDAH1	0.135209	-0.0972697	0.942169	0.347502	0.764888
CA5A	0.233769	-0.046683	0.941887	0.347646	0.764888
CLEC4C	-0.124244	0.611444	-0.941651	0.347767	0.764888
AREG	0.139023	0.0457206	0.94113	0.348033	0.764888
INPPL1	0.303676	-0.897799	0.93671	0.350295	0.767077
SERPINB6	0.179974	0.375558	0.934764	0.351294	0.767077
CPPED1	0.189284	0.257668	0.929744	0.35388	0.767077
ADAM22	0.0983484	0.243881	0.929303	0.354108	0.767077
FGF21	0.303087	-1.55391	0.92867	0.354435	0.767077
GPR37	0.159947	0.594257	0.928031	0.354765	0.767077
CCL21	-0.097272	1.17799	-0.927183	0.355204	0.767077
CD274	0.102997	0.311256	0.926643	0.355483	0.767077
DKK4	-0.118198	-0.160019	-0.924328	0.356683	0.767077
CD200	-0.0713767	0.319533	-0.92417	0.356766	0.767077
LPCAT2	0.0839916	0.116122	0.923714	0.357002	0.767077
PLPBP	0.265461	0.470935	0.923678	0.357021	0.767077
LTBR	0.0713642	0.146895	0.922166	0.357806	0.767077
CD200R1	0.0803011	0.417952	0.921643	0.358078	0.767077
SEMA3F	0.0683886	0.455281	0.91785	0.360055	0.767077
BIN2	0.314674	0.534816	0.916257	0.360887	0.767077
DIABLO	0.380529	1.16935	0.915565	0.361249	0.767077
TACC3	0.371907	0.766174	0.915101	0.361492	0.767077
CEACAM21	-0.204986	-0.569997	-0.914641	0.361733	0.767077
SPINK1	-0.101988	0.246013	-0.913786	0.36218	0.767077
MLN	-0.226968	0.356713	-0.912515	0.362847	0.767077
CX3CL1	0.0834241	0.664278	0.912393	0.362911	0.767077
AFP	0.191148	0.154665	0.909069	0.364657	0.767077
BAG3	-0.106356	0.247445	-0.908483	0.364966	0.767077
CNTN2	-0.157998	-0.0236618	-0.907806	0.365322	0.767077
TBC1D23	0.303926	0.511194	0.905849	0.366354	0.767077
BCAM	-0.0816086	0.331681	-0.904401	0.367119	0.767077
TRAF2	0.249139	1.54179	0.903741	0.367468	0.767077
LY6D	0.0845149	0.236042	0.902459	0.368146	0.767077
NUDC	0.212813	0.290404	0.900152	0.369369	0.767077
CEP43	0.193864	0.61939	0.89931	0.369816	0.767077
CD300C	0.0856688	0.335756	0.899239	0.369853	0.767077
CXCL17	-0.159962	0.593518	-0.899157	0.369897	0.767077
CRACR2A	0.270736	0.451307	0.897515	0.37077	0.767077
SULT1A1	0.467566	0.555641	0.896228	0.371454	0.767077
SLC39A5	0.123978	0.0612388	0.895629	0.371773	0.767077
RHOC	0.409483	0.861458	0.893039	0.373154	0.767077
CLEC5A	0.0751651	0.301944	0.891972	0.373724	0.767077
SMPD1	0.122212	0.254734	0.890886	0.374305	0.767077
F3	-0.0741161	0.359227	-0.890632	0.374441	0.767077
CDC37	0.233189	0.313407	0.889832	0.374869	0.767077
CD84	0.0887584	0.48829	0.889287	0.375161	0.767077
TARBP2	0.254355	0.105783	0.888697	0.375477	0.767077
MAVS	0.275121	0.657429	0.888364	0.375656	0.767077
CTSO	0.0820299	0.130821	0.888133	0.375779	0.767077
MIF	0.304098	0.827067	0.887329	0.37621	0.767077
TDGF1	0.282132	0.108579	0.886424	0.376697	0.767077
TNFSF12	-0.0762012	0.903833	-0.886379	0.376721	0.767077
B4GAT1	-0.0789593	0.410927	-0.885739	0.377065	0.767077
MYO9B	0.204287	0.433804	0.8855	0.377193	0.767077
FOLR2	-0.0721484	0.140076	-0.883386	0.37833	0.767077
FADD	0.225366	-0.166416	0.882723	0.378688	0.767077
IL15RA	-0.0919934	0.395147	-0.882572	0.378769	0.767077
DNAJB8	0.171468	0.644653	0.880212	0.380042	0.768517
PLA2G4A	0.262738	0.711002	0.878159	0.381151	0.769622
VPS37A	0.243611	0.0852412	0.875777	0.382441	0.769796
GP1BA	0.129284	0.503911	0.875337	0.38268	0.769796
PAMR1	-0.0875131	-0.0418897	-0.873768	0.383532	0.769796
PI3	0.10728	-0.0157242	0.872839	0.384036	0.769796
ACAN	-0.0700915	0.288965	-0.872808	0.384053	0.769796
MET	-0.0749069	0.412318	-0.870944	0.385067	0.770698
EDIL3	-0.0983221	-0.386872	-0.868312	0.386502	0.772438
PSMG3	0.153399	1.87811	0.861968	0.389973	0.776667
ITIH3	0.144006	0.0631679	0.8609	0.390559	0.776667
PSME1	0.121286	0.484779	0.858994	0.391607	0.776667
LHB	0.191132	0.286973	0.858601	0.391823	0.776667
GALNT10	-0.0668544	0.243065	-0.857457	0.392453	0.776667
FLT3LG	-0.0875517	0.296192	-0.857222	0.392582	0.776667
LCN2	0.138369	0.340744	0.857199	0.392595	0.776667
STC1	0.097041	0.185362	0.855633	0.393458	0.77725
IFNGR2	0.141723	-0.0389594	0.853183	0.394811	0.7782
THBS4	-0.16192	-0.00666788	-0.85256	0.395156	0.7782
MMP7	0.0982541	1.92031	0.851672	0.395647	0.7782
LGALS1	0.0862762	0.385135	0.846709	0.3984	0.781788
SERPINB5	-0.0999314	-0.299094	-0.846323	0.398615	0.781788
VSIR	0.138433	0.419529	0.842892	0.400526	0.782671
KLRB1	-0.0873748	0.348491	-0.842134	0.400948	0.782671
IL16	0.112217	-0.276448	0.839892	0.402201	0.782671
SLAMF1	-0.128644	-0.243382	-0.839709	0.402303	0.782671
NSFL1C	0.225033	1.06366	0.839312	0.402525	0.782671
AIF1	0.12293	-0.401102	0.839033	0.402681	0.782671
BST2	0.125975	0.10953	0.838333	0.403073	0.782671
KEL	-0.0899135	0.00803091	-0.836702	0.403986	0.783332
FYB1	0.353526	-0.467781	0.835326	0.404758	0.783713
MAP2K6	0.31791	1.59382	0.834241	0.405367	0.783713
KRT5	-0.0925258	-0.016017	-0.833289	0.405902	0.783713
CALCA	0.169376	0.0313909	0.830941	0.407224	0.784503
CD34	-0.0568982	0.210802	-0.828927	0.408359	0.784503
RARRES2	0.196153	-0.159173	0.828278	0.408726	0.784503
S100A4	0.192201	0.693791	0.826862	0.409525	0.784503
ESM1	-0.0783254	0.973493	-0.826561	0.409696	0.784503
PIK3IP1	-0.0609258	0.352216	-0.826456	0.409755	0.784503
PDGFA	-0.237952	0.491233	-0.823705	0.411312	0.786383
SORCS2	-0.0909132	0.808672	-0.822374	0.412067	0.786726
THY1	0.058676	-0.0660994	0.817185	0.415017	0.790569
NTRK3	-0.0531563	0.363459	-0.816799	0.415237	0.790569
FKBP4	0.152974	0.617684	0.815752	0.415834	0.790605
ESAM	-0.0833943	0.399457	-0.80964	0.419329	0.796142
SAMD9L	0.207675	0.175069	0.805464	0.421726	0.799584
CCN5	-0.106397	0.549859	-0.797787	0.426156	0.804572
SLC16A1	-0.129091	-0.431989	-0.797249	0.426467	0.804572
LILRB1	-0.075326	-0.0333521	-0.79655	0.426872	0.804572
KYAT1	0.173732	0.254911	0.796303	0.427015	0.804572
SH2D1A	0.148595	0.563223	0.795811	0.4273	0.804572
PSME2	0.121594	0.756884	0.794351	0.428147	0.805059
PLAT	-0.153526	0.72035	-0.79126	0.429943	0.807123
CASP8	0.172547	-1.64831	0.790431	0.430426	0.807123
ERBB4	-0.055108	0.180699	-0.785967	0.433029	0.809711
DSG3	0.0794447	0.461753	0.785244	0.433452	0.809711
DDX58	0.110272	-0.255408	0.785019	0.433583	0.809711
NDUFS6	-0.16056	0.381877	-0.783015	0.434756	0.810233
MILR1	-0.104139	1.13304	-0.782266	0.435194	0.810233
OSCAR	0.0709733	0.269812	0.781128	0.435861	0.810233
PEAR1	-0.0704269	0.485518	-0.780494	0.436234	0.810233
SFRP1	0.101931	0.393161	0.778576	0.43736	0.811222
CD300E	-0.0927793	0.0521388	-0.777258	0.438135	0.811558
THBD	0.0648135	0.413712	0.771021	0.441812	0.817111
DKK1	-0.158432	0.343726	-0.770149	0.442328	0.817111
DNPH1	0.162757	1.31555	0.768803	0.443124	0.817477
IRAG2	0.239591	0.88851	0.76577	0.444922	0.819688
CBLIF	-0.124497	-0.117681	-0.764131	0.445895	0.820375
DUSP3	-0.152809	-1.77877	-0.762418	0.446914	0.820519
TNFRSF4	0.0732916	0.275075	0.759542	0.448627	0.820519
PNLIPRP2	-0.637759	-1.43355	-0.758646	0.449161	0.820519
TNFRSF6B	-0.114272	-0.162281	-0.757993	0.449551	0.820519
PPP3R1	0.0826785	-0.0271261	0.757159	0.450049	0.820519
SPRY2	0.19561	0.882004	0.756971	0.450161	0.820519
MZT1	0.103203	0.298685	0.756948	0.450175	0.820519
HMOX1	-0.0910871	0.639331	-0.753513	0.45223	0.823167
PKLR	0.133098	1.75566	0.749626	0.454562	0.823273
DCTPP1	-0.0849281	0.297658	-0.749008	0.454933	0.823273
ANG	0.0810711	0.147245	0.748631	0.45516	0.823273
CDKN1A	0.269735	0.537065	0.748568	0.455198	0.823273
PSRC1	0.102076	0.225654	0.74774	0.455696	0.823273
GP6	0.221105	0.478848	0.746815	0.456253	0.823273
AKR1B1	-0.215505	0.493802	-0.746397	0.456504	0.823273
EIF4EBP1	0.158644	1.33893	0.745103	0.457283	0.823394
TREML2	0.0700152	0.507791	0.743935	0.457988	0.823394
RILP	0.200279	1.70838	0.743067	0.458512	0.823394
VTA1	0.222706	0.818335	0.740362	0.460147	0.823394
CEACAM1	0.0455169	0.496601	0.740308	0.460179	0.823394
HTRA2	0.145534	0.793281	0.740299	0.460185	0.823394
MESD	0.272947	0.750496	0.739023	0.460957	0.823698
TMPRSS5	0.0759167	0.18878	0.736283	0.462618	0.824393
VCAM1	-0.103933	0.485297	-0.735978	0.462803	0.824393
AARSD1	0.166799	1.32719	0.734875	0.463473	0.824393
DCTN6	0.171453	-1.23663	0.734404	0.463759	0.824393
DNAJB1	0.246435	1.73726	0.731231	0.465689	0.824565
CC2D1A	0.200911	0.655851	0.72958	0.466695	0.824565
TIMD4	-0.135946	-0.0270921	-0.727962	0.467682	0.824565
CEP20	0.157584	-0.390259	0.726847	0.468364	0.824565
ECE1	0.0675677	0.330153	0.726594	0.468518	0.824565
CALB1	0.111029	0.430939	0.726576	0.468529	0.824565
IL17D	-0.100183	0.785452	-0.725051	0.469461	0.824565
NT5C3A	0.267811	0.416744	0.724854	0.469582	0.824565
EDA2R	-0.0785723	0.207827	-0.724603	0.469736	0.824565
CD70	-0.0889728	0.0424048	-0.723459	0.470436	0.824565
CRNN	-0.191491	0.254127	-0.723272	0.470551	0.824565
AHCY	0.15879	-0.300104	0.722385	0.471094	0.824565
IL17C	-0.121692	1.36322	-0.718738	0.473333	0.827425
SSC5D	0.14147	0.35584	0.716507	0.474705	0.828033
GLOD4	0.124866	0.470879	0.716202	0.474893	0.828033
AOC3	-0.105229	0.444147	-0.714445	0.475975	0.828787
CDH17	0.115928	-0.372502	0.711708	0.477664	0.828787
GFRA1	0.0543313	0.398928	0.709277	0.479167	0.828787
DEFA1_DEFA1B	0.142944	0.466321	0.709239	0.47919	0.828787
TFF3	0.185182	0.489468	0.708681	0.479536	0.828787
HGS	0.157026	0.373228	0.708457	0.479675	0.828787
BCL2L11	0.0957084	0.852147	0.708174	0.47985	0.828787
TXNDC15	-0.0512329	0.442172	-0.707648	0.480175	0.828787
CASP3	0.277638	0.601471	0.706448	0.480919	0.829025
GLRX	0.125902	0.97104	0.703872	0.482518	0.82934
CXCL8	-0.0885946	0.663605	-0.703363	0.482834	0.82934
ABL1	0.153158	0.152545	0.701598	0.483932	0.82934
SELPLG	-0.040759	0.213331	-0.701445	0.484027	0.82934
TNFRSF13B	-0.0790429	-0.0760952	-0.699884	0.484999	0.82934
MAP4K5	0.28168	0.266538	0.699441	0.485274	0.82934
LHPP	0.130239	0.994676	0.699322	0.485349	0.82934
LGALS8	0.115817	0.285811	0.696553	0.487076	0.830786
CLPS	-0.128703	0.349052	-0.695674	0.487625	0.830786
KIT	-0.090621	0.3281	-0.695044	0.488018	0.830786
CORO1A	0.235432	0.108568	0.69307	0.489253	0.830957
IL1RL1	0.130184	0.298195	0.69294	0.489334	0.830957
TBL1X	0.218612	0.542033	0.689307	0.491611	0.832739
CD83	0.0592208	0.257665	0.689058	0.491768	0.832739
SLIT2	-0.096751	-0.0544721	-0.687691	0.492626	0.832739
EIF4B	0.208745	1.18384	0.687381	0.49282	0.832739
CD244	0.0473466	0.446205	0.684864	0.494404	0.834382
FIS1	0.164003	0.701504	0.683642	0.495173	0.83465
DAG1	0.110356	0.358787	0.682081	0.496157	0.835279
RUVBL1	0.173452	-0.0555273	0.680615	0.497082	0.835807
BLMH	-0.075041	0.341785	-0.678837	0.498205	0.835881
SIGLEC9	0.0580976	0.2434	0.678609	0.498349	0.835881
NFATC1	0.18588	0.542464	0.672673	0.502109	0.838176
GALNT3	0.0752548	0.521154	0.672596	0.502158	0.838176
GRN	-0.0556135	-0.0051703	-0.671275	0.502997	0.838176
TNR	0.0822623	0.577427	0.670575	0.503441	0.838176
GZMH	-0.170626	-0.0532285	-0.669925	0.503855	0.838176
LYPD8	0.0787534	0.0911091	0.669737	0.503974	0.838176
NCS1	0.0586865	0.279093	0.66916	0.504341	0.838176
HARS1	0.213996	0.0755891	0.667899	0.505144	0.838176
ADAM8	0.0559462	0.747671	0.667455	0.505427	0.838176
APLP1	0.135913	0.706662	0.666792	0.505849	0.838176
STAMBP	0.166832	0.908315	0.664222	0.507488	0.839873
TNFRSF12A	-0.0794672	-0.304932	-0.663105	0.508201	0.839928
ARSB	0.115756	0.198451	0.662247	0.508749	0.839928
CDSN	-0.0770281	0.41725	-0.658876	0.510906	0.840751
ATG4A	0.134352	1.24401	0.65785	0.511564	0.840751
S100A16	0.104013	0.44648	0.657423	0.511837	0.840751
CCL17	-0.171965	0.261042	-0.656356	0.512522	0.840751
LAYN	-0.0589685	0.426473	-0.656279	0.512571	0.840751
NTRK2	-0.0451501	0.00680545	-0.655707	0.512938	0.840751
ITGB1	-0.101121	0.263522	-0.652751	0.514837	0.842853
TNFRSF9	-0.0616969	0.276128	-0.649013	0.517244	0.845781
SLITRK2	0.066996	0.501956	0.647196	0.518416	0.846685
HBEGF	-0.141083	0.198992	-0.645587	0.519456	0.84737
CD74	0.0713716	-0.119747	0.643958	0.520509	0.848075
SFTPD	-0.12078	0.34737	-0.638674	0.523932	0.849289
PRELP	-0.041013	0.377545	-0.638445	0.524081	0.849289
SERPINE1	-0.170788	-0.00108909	-0.636821	0.525136	0.849289
RARRES1	0.0519948	0.356219	0.636321	0.525461	0.849289
CRH	-0.181962	0.473172	-0.635908	0.52573	0.849289
KLK6	0.058897	0.271838	0.633627	0.527213	0.849289
MCAM	-0.138914	0.531071	-0.633393	0.527366	0.849289
ACP5	0.0812817	0.376621	0.632684	0.527828	0.849289
SIGLEC10	-0.0580407	0.409227	-0.63091	0.528984	0.849289
CCL13	-0.149559	0.613989	-0.630306	0.529378	0.849289
PQBP1	0.126588	0.263844	0.629847	0.529678	0.849289
AMIGO2	0.0400646	0.457679	0.629239	0.530074	0.849289
PDCD1	-0.065991	0.236081	-0.627497	0.531212	0.849289
SLITRK6	-0.0898247	0.281912	-0.62644	0.531904	0.849289
ANGPT1	-0.208531	1.11361	-0.624588	0.533116	0.849289
GPKOW	-0.0416542	-0.194699	-0.624069	0.533456	0.849289
CD160	-0.0689794	0.601833	-0.623849	0.5336	0.849289
IL10RA	0.0847597	0.107333	0.623082	0.534103	0.849289
SETMAR	0.0599888	0.185261	0.622389	0.534557	0.849289
BSG	0.0338318	0.0279485	0.62216	0.534707	0.849289
SERPINB1	0.199198	0.0178576	0.621893	0.534882	0.849289
FOLR3	-0.33097	-2.52079	-0.621816	0.534932	0.849289
NAAA	0.100076	0.28931	0.62079	0.535606	0.849289
GKN1	0.0434295	0.122725	0.61994	0.536164	0.849289
SFTPA1	-0.102262	0.481813	-0.618282	0.537253	0.850029
PSMD9	0.111972	1.16882	0.615694	0.538956	0.850034
TIA1	0.17171	0.299252	0.615625	0.539002	0.850034
CTRC	-0.0944675	0.747135	-0.615443	0.539122	0.850034
ACTA2	-0.0852516	0.446106	-0.613281	0.540546	0.850191
MMP9	0.133953	0.690353	0.612388	0.541135	0.850191
FCGR2A	-0.130647	0.0919036	-0.611949	0.541425	0.850191
SPOCK1	-0.0436666	0.150827	-0.610678	0.542264	0.850191
NPY	-0.132894	0.713875	-0.608999	0.543374	0.850191
JCHAIN	-0.109799	0.366274	-0.608721	0.543558	0.850191
EPHA10	-0.0725817	-0.230305	-0.607969	0.544055	0.850191
CD5	0.0461853	0.103724	0.607496	0.544368	0.850191
CST5	-0.0815752	-0.124164	-0.606395	0.545097	0.850191
CA4	-0.0559782	0.303011	-0.605876	0.545441	0.850191
MCFD2	0.0825745	0.450364	0.602515	0.547669	0.852693
CDKN2D	0.249137	0.0937648	0.599949	0.549374	0.853903
PTPRS	-0.0560023	0.271883	-0.599465	0.549696	0.853903
PGLYRP1	0.0882207	0.749432	0.597104	0.551268	0.854618
BST1	-0.0712256	0.0815079	-0.596054	0.551967	0.854618
IL18BP	-0.100703	0.350814	-0.595635	0.552246	0.854618
MSTN	-0.106382	0.0877582	-0.594513	0.552994	0.854618
LYPD3	0.0646262	0.239095	0.593498	0.553672	0.854618
MSR1	-0.0750703	0.0528242	-0.592389	0.554412	0.854618
GGT1	0.0815912	-0.143061	0.590378	0.555756	0.854618
HEBP1	0.0904483	-0.0975703	0.589746	0.556178	0.854618
TNFRSF13C	-0.0856258	0.225001	-0.589079	0.556625	0.854618
RNASET2	-0.0490867	0.267211	-0.589025	0.556661	0.854618
CHRDL2	-0.0933846	0.430004	-0.588468	0.557033	0.854618
TCN2	-0.0545734	0.243596	-0.585278	0.559171	0.856936
TPP1	0.0618861	-0.0987388	0.582685	0.560911	0.85864
LIF	-0.0757396	0.371931	-0.579301	0.563187	0.860686
DCTN2	0.134351	-0.0434418	0.578826	0.563507	0.860686
OMD	-0.0655084	0.629005	-0.577842	0.564169	0.860736
MAPK9	0.0557111	-0.535098	0.572812	0.567563	0.86447
MPI	0.13281	-0.776489	0.57073	0.568969	0.86447
IL1R2	0.0328219	0.16355	0.569446	0.569838	0.86447
ANGPTL3	-0.0977239	0.466921	-0.568736	0.570319	0.86447
CTSC	-0.0691183	-0.368457	-0.568655	0.570374	0.86447
CD164	-0.0875801	0.232677	-0.56852	0.570466	0.86447
SIGLEC15	-0.120507	-0.268615	-0.567666	0.571044	0.86447
PPCDC	0.0961399	0.733774	0.56479	0.572994	0.865085
VASN	0.104133	0.330424	0.564309	0.57332	0.865085
RRM2	-0.0754553	0.553121	-0.564269	0.573348	0.865085
GSTA3	0.123636	-0.178557	0.562019	0.574876	0.866434
COLEC12	0.0486248	0.158604	0.56026	0.576072	0.866631
PTN	0.0832358	0.591895	0.559357	0.576687	0.866631
CCL8	-0.11276	-0.072957	-0.55748	0.577965	0.866631
IGFBPL1	-0.0568414	0.200412	-0.55715	0.57819	0.866631
ITGB6	-0.0566199	0.137147	-0.555591	0.579253	0.866631
EGF	0.232208	-0.229322	0.555083	0.5796	0.866631
INPP1	0.0895329	-1.17334	0.552664	0.581251	0.866631
PCSK9	-0.0721609	-0.362818	-0.550836	0.582501	0.866631
SIRPA	-0.0799829	0.172832	-0.549852	0.583175	0.866631
PDGFRA	-0.0466579	0.164442	-0.547957	0.584472	0.866631
TFPI	0.0998373	0.327704	0.547299	0.584923	0.866631
LPO	-0.0914123	-0.143659	-0.546881	0.585209	0.866631
BMP4	0.0551427	-3.01584	0.546746	0.585302	0.866631
SLC27A4	0.0664945	-0.09624	0.546627	0.585383	0.866631
MZB1	0.0733198	-0.501655	0.546574	0.58542	0.866631
CD27	-0.0551945	0.140557	-0.546287	0.585616	0.866631
CCS	0.0969874	0.997696	0.546042	0.585784	0.866631
VSTM2L	0.0884862	-0.07624	0.542402	0.588283	0.869272
CLC	0.0779645	-2.33398	0.54159	0.588841	0.869272
ODAM	0.0637266	0.426299	0.537853	0.591413	0.8719
GZMB	0.116614	0.271148	0.536505	0.592342	0.8719
CSF2RA	-0.0908033	0.780965	-0.536225	0.592535	0.8719
CXADR	0.0775737	0.508685	0.533737	0.594251	0.87281
HLA-DRA	-0.0380159	-0.158035	-0.531223	0.595988	0.87281
APOH	-0.0455984	0.200001	-0.529994	0.596838	0.87281
RP2	-0.0672642	0.387073	-0.529559	0.597139	0.87281
SUGT1	0.167771	0.605593	0.529109	0.597451	0.87281
ADGRG2	-0.0408094	0.116354	-0.528721	0.597719	0.87281
CTSS	0.0357224	0.0521121	0.52863	0.597782	0.87281
TSHB	0.0779104	-2.16776	0.527172	0.598792	0.87281
HBQ1	-0.0821739	0.984216	-0.525578	0.599897	0.87281
FLRT2	-0.0417264	0.256037	-0.524261	0.60081	0.87281
ADAMTS16	0.0506518	0.381859	0.523473	0.601357	0.87281
PDCD5	0.105748	0.160458	0.523409	0.601401	0.87281
VWA1	-0.0696333	-0.0154806	-0.523334	0.601454	0.87281
GGH	0.0884034	0.109167	0.522013	0.602371	0.873214
ALCAM	-0.043879	0.247292	-0.521081	0.603019	0.873227
CCL15	0.0710459	-0.0440958	0.519596	0.604051	0.873371
TNFRSF1B	-0.0491841	0.150224	-0.5191	0.604396	0.873371
LGALS7_LGALS7B	-0.0503964	0.198461	-0.516798	0.605999	0.874567
MSLN	0.0627985	0.170727	0.514595	0.607534	0.874567
TSLP	0.12045	0.400947	0.512891	0.608723	0.874567
NBN	0.086557	-0.0768624	0.51244	0.609037	0.874567
NTF4	-0.0401677	0.436927	-0.512159	0.609234	0.874567
TLR3	0.0857041	-0.249748	0.511779	0.609499	0.874567
LRP11	0.0532276	0.0880848	0.511488	0.609702	0.874567
PECAM1	-0.0473923	0.36321	-0.510139	0.610645	0.875002
WARS	-0.0571263	1.00247	-0.506825	0.612963	0.877404
CRIP2	0.0807079	0.467838	0.50434	0.614704	0.877563
CTSL	0.0341267	0.106144	0.502952	0.615678	0.877563
EIF5A	0.0403882	-0.057157	0.502338	0.616108	0.877563
SCGB3A2	-0.11359	0.168152	-0.502062	0.616302	0.877563
CDH15	0.0751723	0.0902867	0.501312	0.616829	0.877563
ING1	-0.0699107	0.0514145	-0.501173	0.616926	0.877563
NCAN	0.0572427	0.642053	0.498407	0.61887	0.87889
TNFSF14	0.0829526	-0.100675	0.498016	0.619145	0.87889
BTN3A2	0.0474344	0.796621	0.495842	0.620675	0.87942
LTA4H	0.0497167	-3.37705	0.495657	0.620805	0.87942
VEGFC	-0.0834767	0.744036	-0.492714	0.622878	0.880038
LAIR2	-0.12757	-0.421438	-0.492415	0.623089	0.880038
CCL7	0.0840224	-0.0438552	0.492297	0.623172	0.880038
NUCB2	0.0509113	0.333657	0.491087	0.624026	0.880334
SPINK6	0.0919858	-0.0958382	0.489177	0.625375	0.881327
BTC	0.11774	-1.00582	0.481577	0.630753	0.886488
HNRNPK	0.0948629	0.494307	0.48151	0.630801	0.886488
OGFR	0.0558332	0.690873	0.480929	0.631213	0.886488
GP2	0.0939578	0.387556	0.480339	0.631631	0.886488
SCARF2	0.0496961	0.319938	0.477974	0.63331	0.887933
RABGAP1L	0.0865292	0.751473	0.475808	0.634849	0.888578
CCL5	-0.17253	1.32618	-0.472303	0.637343	0.888578
ENO2	0.104081	0.946398	0.472231	0.637394	0.888578
HS3ST3B1	0.0486257	0.936475	0.470855	0.638375	0.888578
FRZB	-0.0432888	0.333984	-0.469512	0.639332	0.888578
EPHA2	0.0360664	0.0760515	0.468429	0.640105	0.888578
CTF1	-0.123591	0.423497	-0.467291	0.640917	0.888578
IL1RAP	0.0581936	1.11775	0.466988	0.641133	0.888578
SFTPA2	0.0501371	0.0916339	0.465916	0.641898	0.888578
GALNT7	0.0288333	0.239016	0.46516	0.642438	0.888578
KIR3DL1	0.128884	-0.464965	0.46462	0.642824	0.888578
GH2	0.201025	-1.31471	0.463721	0.643467	0.888578
TIMP3	-0.15712	1.05598	-0.463273	0.643787	0.888578
EPHB6	0.0340281	0.359326	0.462839	0.644098	0.888578
CLEC7A	-0.0648815	-0.0148655	-0.462623	0.644252	0.888578
CSTB	0.0566162	0.272911	0.461855	0.644802	0.888578
ENTPD5	-0.0354449	0.182268	-0.461829	0.644821	0.888578
PPME1	0.129853	1.36297	0.460811	0.645549	0.888687
TFF2	-0.0923646	0.117465	-0.458382	0.647289	0.89002
UXS1	0.0860322	0.186442	0.457642	0.64782	0.89002
SMAD5	0.0327389	0.191656	0.454498	0.650075	0.891407
SOD2	0.0596425	0.333539	0.454418	0.650133	0.891407
CDH5	-0.0461687	0.403092	-0.452688	0.651376	0.89179
FURIN	0.0588842	-0.0544103	0.452212	0.651718	0.89179
BLVRB	-0.0739747	0.777468	-0.450193	0.65317	0.892351
PDGFRB	0.0486017	0.280295	0.449169	0.653907	0.892351
KLK13	0.0499228	1.92198	0.446833	0.65559	0.892351
TAFA5	0.0419855	0.536691	0.445871	0.656282	0.892351
TXNRD1	0.0715155	0.170844	0.445338	0.656667	0.892351
CD300LF	0.0901158	0.604378	0.443767	0.657801	0.892351
CCL28	-0.0601087	0.574503	-0.443736	0.657823	0.892351
GFER	0.0907557	0.891658	0.442454	0.658748	0.892351
COL9A1	-0.0862125	0.353805	-0.442189	0.658939	0.892351
PDGFC	0.0353733	0.500695	0.441553	0.659398	0.892351
HAVCR2	0.0465922	0.121908	0.44048	0.660174	0.892351
SIRT5	0.0714392	-1.22414	0.440049	0.660485	0.892351
CLEC1B	0.140774	0.934018	0.439394	0.660959	0.892351
IL20RA	-0.0466896	0.0538436	-0.435972	0.663434	0.892351
CASP2	-0.107262	0.128567	-0.433271	0.665391	0.892351
STX16	0.0728247	-1.08521	0.432719	0.665792	0.892351
TNFSF13B	0.0582569	0.406749	0.432569	0.6659	0.892351
CANT1	0.0268028	0.473832	0.43214	0.666212	0.892351
SPARCL1	-0.0671397	0.576519	-0.43141	0.666741	0.892351
CCL22	0.0567505	0.501532	0.430753	0.667218	0.892351
DRG2	0.0610671	0.188523	0.430526	0.667382	0.892351
AMFR	0.0803348	0.373075	0.429896	0.66784	0.892351
CA12	0.0349032	0.375953	0.429848	0.667875	0.892351
ICA1	0.0940128	0.077137	0.428544	0.668821	0.892351
DSG4	0.0485762	0.50099	0.427353	0.669687	0.892351
OBP2B	0.0722641	0.542121	0.42644	0.670351	0.892351
LIFR	-0.0304767	0.595227	-0.426115	0.670587	0.892351
BAG6	0.054609	0.481046	0.425674	0.670908	0.892351
EPO	0.110286	-0.0105297	0.424919	0.671457	0.892351
ANXA10	0.0965549	-0.323598	0.424135	0.672027	0.892351
CD99L2	0.0363357	0.286859	0.423672	0.672364	0.892351
ARTN	-0.0516791	0.0792339	-0.419847	0.675151	0.895016
DLK1	0.0800411	-0.0493521	0.41912	0.675681	0.895016
SERPINA11	-0.0557355	1.1071	-0.416856	0.677333	0.895347
IFNGR1	0.0268601	0.241617	0.416685	0.677457	0.895347
SCARB2	0.0284008	0.0407727	0.41196	0.680911	0.895347
OSMR	-0.0550458	0.132584	-0.411615	0.681163	0.895347
CD55	-0.0659542	0.346822	-0.410895	0.68169	0.895347
FGF5	-0.0396965	-0.863291	-0.410475	0.681997	0.895347
PRSS8	0.0458677	-0.022703	0.410189	0.682206	0.895347
IGSF3	-0.03869	-0.101091	-0.408875	0.683169	0.895347
AKT1S1	0.108581	1.38909	0.406347	0.685021	0.895347
SMPDL3A	0.063177	0.46901	0.40591	0.685342	0.895347
B4GALT1	0.0362158	0.398748	0.404986	0.686019	0.895347
TIMP1	-0.0637801	0.385112	-0.404183	0.686609	0.895347
SELE	0.0610992	-0.463046	0.402877	0.687567	0.895347
IL1R1	-0.031595	0.261576	-0.401438	0.688624	0.895347
TNFRSF1A	0.0339227	0.130953	0.399934	0.689729	0.895347
TNFRSF10A	0.0362516	-0.0181448	0.398356	0.69089	0.895347
DPP4	-0.0614839	0.295398	-0.398119	0.691064	0.895347
CCL16	-0.070472	-0.556096	-0.397614	0.691435	0.895347
CNPY2	0.064006	0.52857	0.397319	0.691653	0.895347
RGMB	-0.0331263	0.20676	-0.396498	0.692257	0.895347
SLAMF6	0.0454027	0.276277	0.396399	0.69233	0.895347
GCG	0.116247	-0.966699	0.395219	0.693199	0.895347
PPIB	0.133188	0.825829	0.395097	0.693288	0.895347
CRHR1	-0.057183	0.145019	-0.394891	0.69344	0.895347
MMP1	-0.105282	2.52842	-0.394676	0.693599	0.895347
TANK	0.0735764	-0.0811661	0.393115	0.694749	0.895347
MAEA	-0.0349348	0.00852061	-0.391917	0.695632	0.895347
MFGE8	-0.05999	0.0895842	-0.391713	0.695782	0.895347
NRP1	-0.0607385	0.530012	-0.391521	0.695924	0.895347
NRCAM	0.0308274	0.0691333	0.391172	0.696182	0.895347
CD59	-0.034075	0.19786	-0.391099	0.696235	0.895347
DSC2	-0.0441099	0.395678	-0.389573	0.697361	0.895952
CES1	-0.0906856	0.293077	-0.388552	0.698115	0.896079
EPHB4	-0.0329422	0.207601	-0.38654	0.699601	0.896578
ITGB5	-0.0518362	-0.0822388	-0.386249	0.699817	0.896578
CCL25	0.0593349	-0.08266	0.383277	0.702014	0.898311
CD22	-0.0746459	0.152122	-0.382643	0.702483	0.898311
CES3	0.0536796	-2.93398	0.378484	0.705564	0.901407
IL7	-0.0805515	0.922452	-0.377081	0.706604	0.901894
LAT	0.132674	1.02587	0.375616	0.707691	0.902439
SPP1	0.0529325	1.1421	0.37205	0.71034	0.903381
ART3	-0.0641054	0.466032	-0.371712	0.71059	0.903381
CD63	0.0662211	0.165535	0.371396	0.710826	0.903381
KLK8	-0.0392062	0.0366418	-0.371062	0.711074	0.903381
WIF1	0.0325997	0.466354	0.369579	0.712177	0.903942
SORT1	-0.0366348	0.159988	-0.36853	0.712957	0.904093
ADAM15	0.0324029	0.364701	0.367411	0.71379	0.904194
CTSV	0.0424358	0.196694	0.364406	0.716028	0.904194
PDGFB	-0.135034	0.589945	-0.36371	0.716546	0.904194
FBP1	0.0704081	-3.107	0.362512	0.717439	0.904194
PLXNB3	0.0470728	0.335552	0.361751	0.718007	0.904194
HS6ST1	-0.0342343	0.702952	-0.361145	0.718459	0.904194
CHGB	0.0397558	0.442897	0.360947	0.718607	0.904194
SIGLEC7	-0.0324902	0.101879	-0.360373	0.719035	0.904194
MMP12	-0.0548276	-0.0222721	-0.359139	0.719957	0.904194
COL18A1	-0.026957	0.287055	-0.359064	0.720012	0.904194
SEZ6L	-0.0292364	0.341239	-0.358663	0.720312	0.904194
ANGPTL7	-0.038266	0.207205	-0.35763	0.721083	0.904331
CRISP2	-0.0695632	0.138972	-0.35536	0.72278	0.905585
CTSZ	0.0547771	0.208255	0.35335	0.724283	0.905585
NPTN	0.0677445	0.0321364	0.352684	0.724782	0.905585
CDON	0.0320965	0.113806	0.351785	0.725455	0.905585
PAPPA	0.0585888	0.282687	0.35128	0.725833	0.905585
SMOC2	-0.0479598	0.0510394	-0.350979	0.726058	0.905585
SERPINA12	-0.134235	-2.37189	-0.348433	0.727965	0.906578
DKKL1	0.0639551	0.727488	0.348146	0.72818	0.906578
GFAP	0.034702	0.247915	0.346329	0.729543	0.907447
SCGN	-0.0449434	0.38131	-0.34297	0.732064	0.908032
FCGR3B	-0.0568111	0.555797	-0.342678	0.732282	0.908032
HAVCR1	0.060129	-0.300914	0.342433	0.732467	0.908032
CCDC80	0.0389398	0.540227	0.342163	0.732669	0.908032
CCL24	-0.0796314	0.573404	-0.338334	0.735547	0.909593
CCN1	-0.0849318	-1.13729	-0.338064	0.73575	0.909593
CRIM1	0.0220963	0.577378	0.337832	0.735925	0.909593
IL17F	-0.0935462	-0.00300606	-0.334544	0.7384	0.911232
TNFRSF11B	-0.0326751	0.210226	-0.334286	0.738594	0.911232
ANGPTL2	0.0424616	0.50359	0.333413	0.739251	0.911232
MASP1	-0.0232797	-0.94468	-0.332004	0.740313	0.911306
AK1	0.0658452	0.302228	0.331565	0.740645	0.911306
CCN4	-0.0301281	0.381401	-0.329686	0.742061	0.912228
ICAM2	-0.0353019	0.212727	-0.328653	0.74284	0.912285
LAMA4	-0.030268	0.452938	-0.327832	0.74346	0.912285
NELL2	-0.0314148	-0.150501	-0.326971	0.74411	0.912285
ICAM4	-0.0505472	0.000946061	-0.323282	0.746897	0.912951
VNN2	0.0456306	0.475861	0.322182	0.747728	0.912951
ARG1	-0.0496701	-0.597505	-0.32214	0.74776	0.912951
CCL27	-0.0626087	-0.68715	-0.322077	0.747807	0.912951
PGF	-0.0209392	0.339979	-0.321833	0.747992	0.912951
CD38	0.0313934	0.661605	0.319028	0.750114	0.913777
KLK11	-0.0225303	0.265544	-0.319011	0.750127	0.913777
NTF3	-0.0345791	0.839565	-0.318289	0.750674	0.913777
YTHDF3	-0.0795097	-0.444936	-0.315948	0.752447	0.91512
GSAP	0.0676091	-0.966505	0.309553	0.757297	0.918895
TYMP	0.0571987	-0.207989	0.309201	0.757564	0.918895
BGN	-0.103851	-1.04672	-0.308169	0.758348	0.918895
SLC39A14	0.0236136	0.359076	0.307709	0.758697	0.918895
CCL20	-0.06517	-0.0938418	-0.307426	0.758912	0.918895
PCOLCE	-0.0584114	0.314227	-0.304845	0.760873	0.920239
FGFBP1	-0.0299099	0.289727	-0.304195	0.761368	0.920239
PARK7	0.0741455	0.941632	0.303088	0.762209	0.920442
TNFSF13	-0.023574	0.33272	-0.297391	0.766547	0.922699
CBLN4	-0.021215	0.49975	-0.296789	0.767006	0.922699
VMO1	0.0524284	0.0413345	0.296094	0.767535	0.922699
AMY2B	0.0412751	-0.0141855	0.295518	0.767974	0.922699
CLEC4A	-0.0270505	0.181799	-0.295115	0.768282	0.922699
APOM	-0.0406368	0.499283	-0.294448	0.768791	0.922699
CHAC2	0.0591528	0.89529	0.294431	0.768804	0.922699
AGRP	-0.0465649	-0.496496	-0.291582	0.770977	0.924496
MME	0.061805	0.132656	0.289772	0.772359	0.925187
RELT	-0.0254053	0.0673424	-0.288532	0.773307	0.925187
CCL14	-0.0522783	0.547633	-0.28817	0.773583	0.925187
REG3A	0.0487826	0.113053	0.285385	0.775712	0.926921
WFIKKN1	-0.0335944	-0.438442	-0.284359	0.776497	0.927049
TFRC	-0.0418589	-0.129712	-0.281418	0.778747	0.928924
TNFRSF8	-0.034729	0.381335	-0.279657	0.780096	0.929722
CST3	0.0382933	0.149758	0.277113	0.782044	0.93051
ULBP2	0.0254152	0.354516	0.277017	0.782118	0.93051
OPTC	-0.0322896	0.133124	-0.27521	0.783504	0.931348
PTGDS	0.0419102	0.250792	0.272727	0.785409	0.932648
NOMO1	0.023576	0.023697	0.27158	0.786289	0.932648
GALNT2	-0.0197857	0.333026	-0.270384	0.787208	0.932648
SPINT1	-0.0213698	0.170255	-0.268069	0.788986	0.932648
REG4	0.0314651	-0.0473	0.267432	0.789475	0.932648
KLK14	-0.0342469	0.535008	-0.266271	0.790367	0.932648
CD177	-0.0809801	-0.0828867	-0.266172	0.790444	0.932648
SMARCA2	0.0489472	-4.1468	0.265955	0.79061	0.932648
CA1	0.0651718	1.62163	0.265289	0.791123	0.932648
ITGB7	0.0353111	-0.114313	0.264902	0.79142	0.932648
STIP1	0.0626913	0.740614	0.2602	0.795038	0.934679
TNC	0.0482896	0.555232	0.259888	0.795279	0.934679
TINAGL1	-0.0200633	0.476925	-0.259177	0.795826	0.934679
CA11	0.0127578	0.121019	0.255775	0.798447	0.934679
NCAM1	0.0465076	0.349211	0.254903	0.799119	0.934679
DAPP1	0.143005	0.790188	0.254458	0.799463	0.934679
PEBP1	0.0658687	0.735745	0.254041	0.799784	0.934679
ADAMTS15	0.0326657	2.9253	0.253517	0.800189	0.934679
FUCA1	-0.0607445	-0.423466	-0.251985	0.801371	0.934679
SOD1	0.0496347	0.48435	0.251641	0.801636	0.934679
NRP2	0.026795	0.419679	0.251323	0.801881	0.934679
IL2RA	0.0262588	0.211113	0.251185	0.801988	0.934679
SDC1	0.0279473	0.531992	0.251005	0.802127	0.934679
CD14	-0.0596492	0.543613	-0.249121	0.803581	0.934679
ALDH3A1	0.0598304	0.377295	0.247938	0.804495	0.934679
TGFB1	-0.0245255	0.789021	-0.247397	0.804913	0.934679
PRDX6	0.0335351	-0.317047	0.247149	0.805104	0.934679
JAM2	0.0170567	0.273121	0.246699	0.805452	0.934679
C1QTNF1	-0.0487829	0.723405	-0.245587	0.806311	0.934817
CD79B	0.0256083	0.445988	0.242566	0.808647	0.934817
SPINT2	-0.0242323	0.883428	-0.242477	0.808716	0.934817
AHSP	-0.0632322	1.15142	-0.24135	0.809588	0.934817
BMP6	-0.0231573	0.513939	-0.23896	0.811437	0.934817
ACE2	0.0297976	-0.0414697	0.238934	0.811457	0.934817
CHL1	-0.0371461	0.410282	-0.237386	0.812656	0.934817
PRSS2	0.0509884	0.228294	0.237101	0.812876	0.934817
MMP10	-0.0398006	0.303128	-0.236045	0.813694	0.934817
SMAD1	0.0509196	0.515496	0.234979	0.81452	0.934817
SEMA4C	0.0158701	0.319015	0.234904	0.814579	0.934817
XPNPEP2	-0.0604445	0.095057	-0.234479	0.814908	0.934817
REG1A	-0.0469728	0.331382	-0.234335	0.815019	0.934817
CR2	-0.0491835	0.510284	-0.234174	0.815144	0.934817
GMPR	0.0599221	1.59197	0.232753	0.816245	0.934922
AGER	0.0236168	0.482383	0.232292	0.816603	0.934922
IL17RA	0.0292543	-0.163536	0.230852	0.81772	0.935417
DRAXIN	-0.0295329	0.581842	-0.228021	0.819916	0.936513
F7	0.0386861	0.542951	0.227851	0.820048	0.936513
CD6	-0.0287721	0.0579509	-0.225339	0.821998	0.937486
CLSTN1	0.0270299	0.151075	0.224905	0.822335	0.937486
ADAM23	-0.0218309	0.486467	-0.222466	0.82423	0.937486
ROBO1	0.0140252	0.168081	0.221417	0.825045	0.937486
SCG2	0.020867	0.254351	0.221289	0.825144	0.937486
SELP	0.0436855	0.266845	0.221241	0.825182	0.937486
CLTA	0.0262049	-0.00271576	0.220574	0.825701	0.937486
IL6R	-0.0376565	0.351702	-0.217274	0.828267	0.938486
PLA2G1B	-0.0271448	0.480796	-0.216438	0.828917	0.938486
SPON1	-0.0235553	0.370353	-0.216049	0.82922	0.938486
SLAMF7	-0.0289823	-0.173392	-0.215307	0.829797	0.938486
PNPT1	0.0762131	0.89228	0.215029	0.830014	0.938486
SCP2	-0.0469582	0.453518	-0.213544	0.83117	0.939016
CD93	-0.0372442	0.480173	-0.210452	0.833578	0.940959
PRKAB1	0.030898	0.0957709	0.206477	0.836676	0.942305
VTCN1	0.0172862	-0.111661	0.206032	0.837024	0.942305
TGM2	-0.0417882	2.18454	-0.205587	0.83737	0.942305
TNFSF10	-0.0205547	0.745608	-0.205012	0.837819	0.942305
CPA2	0.0442136	-0.138746	0.20379	0.838772	0.942305
VWC2	0.0224139	0.271124	0.203617	0.838907	0.942305
TNFSF11	0.037794	0.721964	0.202086	0.840102	0.942873
ITGA5	0.0177026	0.0640261	0.200008	0.841724	0.943919
GDNF	0.0201526	0.288185	0.19598	0.84487	0.94667
SPARC	0.0491417	0.591542	0.191957	0.848015	0.948325
CLEC1A	0.015872	0.278678	0.191485	0.848384	0.948325
HAGH	-0.0529899	-1.04322	-0.191391	0.848458	0.948325
PTPRF	0.022468	0.200572	0.190542	0.849122	0.948325
MATN3	0.0199993	1.10925	0.188565	0.850669	0.949277
CCT5	0.0236126	-0.383267	0.187193	0.851743	0.949579
GDF2	-0.0163746	-0.627959	-0.185794	0.852837	0.949579
CPB1	-0.0299058	-0.0518594	-0.185556	0.853024	0.949579
MATN2	0.0166324	0.606142	0.184615	0.853761	0.949627
DPEP1	0.0221667	0.684392	0.181348	0.85632	0.951699
FCRL1	-0.0342518	0.0579527	-0.178457	0.858586	0.953442
MSMB	-0.0291035	-0.966546	-0.175912	0.860582	0.95401
PCDH1	-0.00872268	0.381698	-0.175807	0.860664	0.95401
CLSTN2	-0.0221788	0.546407	-0.174452	0.861727	0.95401
BID	0.0365557	-2.5171	0.174072	0.862025	0.95401
IL17A	0.0161372	0.149367	0.172203	0.863492	0.95401
TYRO3	0.0147413	0.132404	0.170669	0.864696	0.95401
PRCP	0.0194082	-0.0520903	0.169727	0.865436	0.95401
CTSD	-0.0241156	-0.0308915	-0.169642	0.865502	0.95401
LRRN1	0.0176209	0.142059	0.169522	0.865596	0.95401
IGFBP6	-0.0281889	0.400688	-0.168911	0.866077	0.95401
ARSA	-0.027274	-0.527491	-0.167564	0.867134	0.954406
CPA1	-0.0266192	0.351419	-0.163301	0.870484	0.956368
IFNLR1	0.0214414	0.10378	0.16267	0.87098	0.956368
PLA2G7	-0.0146582	0.44024	-0.162625	0.871016	0.956368
HYAL1	0.0270969	0.38999	0.160788	0.87246	0.956596
CXCL6	0.0366075	0.291421	0.16058	0.872623	0.956596
RAD23B	-0.0227738	-0.989618	-0.158212	0.874486	0.95787
NUDT5	-0.0340615	0.345761	-0.156017	0.876213	0.958721
PHOSPHO1	-0.0145355	0.119827	-0.155442	0.876665	0.958721
CCL18	-0.0327418	0.0350248	-0.151202	0.880003	0.960387
PDCD6	-0.0213192	0.678336	-0.150406	0.880631	0.960387
EZR	-0.0112815	-0.130298	-0.150263	0.880743	0.960387
UBAC1	-0.0203503	0.935224	-0.149268	0.881527	0.960387
FABP6	-0.0209125	0.409522	-0.149046	0.881702	0.960387
LEFTY2	-0.0265047	0.0931018	-0.147661	0.882793	0.960723
PTH1R	0.0100253	0.864892	0.14652	0.883692	0.960723
ADA	-0.0155041	0.213384	-0.144705	0.885123	0.960723
WASF1	0.0389044	0.466833	0.143776	0.885855	0.960723
FAM3C	0.0134914	0.0791139	0.143207	0.886304	0.960723
CNTN3	0.0184672	0.200051	0.143177	0.886327	0.960723
SEPTIN9	0.0129063	0.0738236	0.142414	0.886929	0.960723
IL5	0.0561359	0.739121	0.14101	0.888036	0.961131
SDC4	0.0409415	-1.14129	0.140153	0.888712	0.961131
CLEC6A	-0.017901	0.00669152	-0.138128	0.89031	0.962044
HSPG2	-0.0212557	0.325286	-0.137299	0.890964	0.962044
CD58	-0.00741516	0.255388	-0.134725	0.892995	0.963477
CTRB1	-0.0217007	0.266745	-0.133722	0.893787	0.96357
TIMP4	0.0151931	0.0606442	0.12901	0.897509	0.966306
TNFRSF19	0.0104987	0.298222	0.127325	0.89884	0.966306
CDCP1	-0.0176075	-0.0576145	-0.126189	0.899738	0.966306
ICAM1	-0.020446	0.234954	-0.126174	0.89975	0.966306
LRP1	-0.00976286	0.949377	-0.125506	0.900278	0.966306
DEFB4A_DEFB4B	0.0385153	-2.00522	0.125141	0.900566	0.966306
RAB37	0.0310723	0.598821	0.124088	0.901399	0.966441
REG1B	0.0235499	0.112702	0.121738	0.903256	0.967673
KLK10	-0.0110207	0.160521	-0.119823	0.904771	0.968005
KIRREL2	-0.011503	0.402352	-0.119004	0.905419	0.968005
EFEMP1	-0.0211284	0.876739	-0.118662	0.90569	0.968005
CA2	0.0311944	2.03918	0.117013	0.906994	0.968641
CD46	0.0187372	0.425422	0.113944	0.909422	0.970476
VWF	0.0263466	1.07369	0.110147	0.912429	0.972925
COL6A3	-0.0112323	0.0661758	-0.105749	0.915911	0.975878
CXCL5	0.0394366	1.19548	0.102176	0.918743	0.977374
LTBP3	-0.0132109	0.218526	-0.102172	0.918746	0.977374
RBKS	0.0253675	0.404023	0.100592	0.919998	0.977945
PRTN3	0.0135605	0.48401	0.0970956	0.92277	0.978618
CCN2	0.0176405	0.576915	0.0969316	0.9229	0.978618
CHI3L1	-0.0177185	-0.129778	-0.0964785	0.923259	0.978618
LGMN	0.00883086	0.364276	0.0956823	0.923891	0.978618
AMY2A	0.0134555	-0.00976061	0.0945418	0.924795	0.978618
SCARA5	0.00857578	0.126271	0.0931652	0.925887	0.978618
ST3GAL1	-0.0134188	0.625684	-0.0924288	0.926471	0.978618
KIR2DL3	-0.0180538	0.701548	-0.0918574	0.926924	0.978618
HSPB6	0.0137046	-0.326547	0.0916686	0.927074	0.978618
FCER2	-0.0156287	0.00559091	-0.0885339	0.929561	0.980368
ENPP2	-0.00979929	0.164139	-0.0873546	0.930497	0.980368
IGFBP4	-0.0100737	0.27767	-0.0858629	0.931681	0.980368
PAEP	-0.0407145	-1.72553	-0.0857365	0.931781	0.980368
MEGF9	-0.00922001	0.266592	-0.0850605	0.932318	0.980368
BTN2A1	0.00583	0.240455	0.0831383	0.933844	0.981218
ENTPD6	0.00523132	0.484689	0.0811026	0.93546	0.981731
KLB	-0.0161922	0.199455	-0.0807146	0.935768	0.981731
CETN2	0.0149339	-0.837525	0.0780898	0.937853	0.981939
HDGF	-0.023529	0.942631	-0.0779908	0.937931	0.981939
FLT1	0.00463993	0.500547	0.0764235	0.939176	0.981939
MEP1B	0.023562	-1.17466	0.0759886	0.939521	0.981939
GOLM2	0.00453034	0.315857	0.0759422	0.939558	0.981939
ROR1	0.00740123	0.306532	0.0743666	0.94081	0.982496
MUC13	-0.0104231	0.0731394	-0.071204	0.943323	0.983154
CLMP	-0.00491204	0.216565	-0.0711714	0.943349	0.983154
SCARF1	-0.0103686	0.493399	-0.0708577	0.943598	0.983154
PODXL	-0.00281932	0.190105	-0.0694031	0.944754	0.983609
HYOU1	0.00527598	0.123409	0.0672926	0.946431	0.984606
CARHSP1	-0.0108795	0.8406	-0.0662778	0.947238	0.984695
HLA-E	-0.0058783	0.286461	-0.0625385	0.950211	0.986945
CPE	0.0065492	0.337323	0.061739	0.950846	0.986945
IL6ST	0.00318649	0.19833	0.0579327	0.953873	0.988169
KRT19	-0.009608	-0.176301	-0.0575792	0.954154	0.988169
OGN	0.00739286	0.423639	0.0575299	0.954194	0.988169
RABEPK	0.00946839	0.44275	0.0553882	0.955897	0.989183
C4BPB	0.00630564	0.497967	0.0533285	0.957536	0.990129
TGFBI	-0.00776296	0.584942	-0.0515803	0.958926	0.990818
FSTL3	-0.00489241	0.0313182	-0.0493593	0.960693	0.991894
LRRC25	0.00466648	0.0910727	0.0442667	0.964746	0.994774
IGFBP3	-0.00447261	0.470317	-0.0440256	0.964938	0.994774
ASAH2	-0.00575505	0.327323	-0.0428611	0.965865	0.994979
UMOD	0.00616045	0.453621	0.0386756	0.969196	0.997186
TPSAB1	-0.00659058	0.201592	-0.0383365	0.969466	0.997186
QPCT	0.00334842	0.551787	0.0366308	0.970824	0.997832
VSIG4	0.00356269	0.0306315	0.0337788	0.973095	0.998305
CD33	0.00644104	-0.109288	0.0331964	0.973559	0.998305
CD28	0.00256096	0.237725	0.0310473	0.97527	0.998305
CLEC10A	0.00306907	0.388618	0.0299483	0.976145	0.998305
BOC	-0.00211845	0.283836	-0.028796	0.977063	0.998305
STC2	-0.00246991	0.795926	-0.0269002	0.978572	0.998305
CD40LG	-0.00803028	0.212424	-0.0264899	0.978899	0.998305
ISLR2	0.00270338	0.289651	0.0254238	0.979748	0.998305
RETN	0.003014	0.74877	0.0245774	0.980422	0.998305
NID1	-0.0040733	0.710688	-0.0219601	0.982507	0.998305
NME3	0.0010743	0.240768	0.0203844	0.983762	0.998305
TBC1D17	-0.00214032	0.588164	-0.0203124	0.983819	0.998305
FGF2	0.00313666	0.535179	0.0189702	0.984888	0.998305
HMBS	0.00377376	1.86362	0.0187597	0.985056	0.998305
DPP10	0.00186829	-0.136744	0.0187047	0.9851	0.998305
FUT8	0.00266672	0.42461	0.0186672	0.985129	0.998305
ADGRG1	0.00271144	0.293061	0.0183588	0.985375	0.998305
CXCL16	-0.00163394	-0.0985994	-0.0182025	0.9855	0.998305
ENTPD2	0.00207884	0.0861855	0.0181767	0.98552	0.998305
GDF15	-0.00208915	0.125429	-0.016676	0.986716	0.998305
SEMA4D	-0.0015105	0.232495	-0.0166571	0.986731	0.998305
MDK	-0.00199471	0.603827	-0.0150054	0.988046	0.998305
IGF2R	-0.00131174	0.185196	-0.0149621	0.988081	0.998305
THPO	0.00109522	0.360885	0.0118528	0.990558	0.999427
ENPP5	0.00126523	0.488957	0.0106988	0.991477	0.999427
ITGA6	0.000862845	-2.60268	0.00857958	0.993165	0.999427
LY96	0.000734209	0.0217879	0.00857927	0.993165	0.999427
CD8A	0.00108801	1.09859	0.00815123	0.993506	0.999427
CLEC11A	0.00102665	0.249236	0.0080611	0.993578	0.999427
ICOSLG	0.000342541	0.0659218	0.00656025	0.994774	0.999679
C2CD2L	-0.000556121	-0.364662	-0.00462623	0.996314	0.999679
PILRA	0.000487866	0.223724	0.00439461	0.996499	0.999679
PADI2	0.000487709	-0.0253103	0.00258098	0.997944	0.999679
FOLR1	0.000109367	0.200933	0.00152207	0.998787	0.999679
CDH1	-0.000268716	0.379142	-0.00142169	0.998867	0.999679
CDH3	-9.90997e-05	0.62916	-0.00103017	0.999179	0.999679
ANPEP	6.20496e-05	0.365567	0.000402926	0.999679	0.999679

## Sheet: Plasma Replication DEA
Protein	logFC	Average Expression	t	P.Value	FDR
DTX3	-0.345663	0.46929	-4.37313	2.1779e-05	0.0297718
ZBTB17	-0.581318	0.401908	-3.85481	0.000166412	0.0779569
NOS1	-0.824088	0.18423	-3.8474	0.000171083	0.0779569
MAD1L1	-0.70516	-0.0643206	-3.67281	0.000325034	0.0957016
PHOSPHO1	-0.4104	0.119827	-3.55267	0.000499081	0.0957016
SETMAR	-0.421435	0.185261	-3.53941	0.00052292	0.0957016
HSPB6	-0.648212	-0.326547	-3.50978	0.000580156	0.0957016
SMARCA2	-0.789525	-4.1468	-3.4726	0.000660283	0.0957016
JAM2	-0.29521	0.273121	-3.45632	0.000698555	0.0957016
NPM1	-1.12583	-0.190205	-3.45569	0.000700085	0.0957016
SERPINB8	-0.671567	0.0804927	-3.36122	0.000966977	0.120169
MB	-0.707857	-0.0923164	-3.3277	0.00108267	0.123334
ADAM22	-0.431587	0.243881	-3.30116	0.00118327	0.124426
ICAM5	0.481873	0.61498	3.23666	0.00146529	0.14306
KLK11	-0.280558	0.265544	-3.21567	0.00156979	0.14306
SEPTIN9	-0.356972	0.0738236	-3.18855	0.00171507	0.146531
DPEP2	0.235625	-2.69746	3.13036	0.00206984	0.152761
THY1	-0.277183	-0.0660994	-3.1249	0.0021064	0.152761
TCL1A	-1.0429	0.218287	-3.1137	0.00218323	0.152761
POLR2F	-0.371672	-0.289336	-3.10637	0.00223499	0.152761
LY6D	-0.355303	0.236042	-3.07116	0.00249952	0.162707
IL17D	-0.506513	0.785452	-2.9674	0.00345631	0.203899
CPA2	0.79388	-0.138746	2.96204	0.00351389	0.203899
TNFRSF19	-0.301103	0.298222	-2.956	0.0035798	0.203899
PNLIPRP2	2.90394	-1.43355	2.79627	0.00579225	0.309759
CCN3	-0.399962	0.0142109	-2.7905	0.00589154	0.309759
CD99	-0.28255	0.175304	-2.7683	0.00628855	0.310435
COL6A3	-0.361492	0.0661758	-2.75498	0.00653823	0.310435
CTRC	0.519725	0.747135	2.74087	0.00681247	0.310435
CA6	-0.660335	0.320946	-2.73508	0.00692798	0.310435
GZMH	-0.855688	-0.0532285	-2.7196	0.00724569	0.310435
TNFRSF10C	0.444987	0.131571	2.71858	0.00726694	0.310435
TNFRSF12A	-0.397513	-0.304932	-2.68507	0.00800227	0.310997
SCARA5	-0.30504	0.126271	-2.68254	0.0080604	0.310997
DPT	-0.360878	0.260958	-2.66165	0.00855515	0.310997
ELOA	-0.660043	-0.770494	-2.64464	0.00897826	0.310997
NCS1	-0.286297	0.279093	-2.64251	0.00903252	0.310997
COLEC12	-0.28208	0.158604	-2.63096	0.00933221	0.310997
EDA2R	-0.352188	0.207827	-2.62914	0.00938006	0.310997
TNFRSF10B	-0.23883	0.159381	-2.62364	0.00952663	0.310997
PTPRN2	-0.306157	-0.0406224	-2.61434	0.00977894	0.310997
CA3	-0.624068	0.293898	-2.61316	0.00981134	0.310997
TNFRSF9	-0.306215	0.276128	-2.60751	0.00996802	0.310997
CAPG	-0.550535	-1.88707	-2.606	0.0100102	0.310997
SMOC2	-0.434203	0.0510394	-2.57221	0.0109986	0.334114
MMP7	-0.358948	1.92031	-2.51862	0.0127464	0.358248
FUS	-0.397555	-0.386649	-2.49858	0.0134613	0.358248
ALDH1A1	-0.535172	0.811536	-2.49816	0.0134767	0.358248
ITGB6	-0.314468	0.137147	-2.49788	0.0134867	0.358248
GPC1	-0.274988	0.238045	-2.49349	0.0136484	0.358248
DNAJB8	0.59947	0.644653	2.49104	0.0137394	0.358248
ENAH	-0.327545	1.08919	-2.47942	0.0141777	0.358248
IL10	0.561857	0.359276	2.47713	0.0142656	0.358248
MAPK9	-0.296578	-0.535098	-2.46842	0.0146046	0.358248
C19orf12	-0.520455	0.231348	-2.4612	0.0148906	0.358248
AMFR	-0.567638	0.373075	-2.45889	0.0149831	0.358248
WFDC12	-0.435392	-0.0508176	-2.44636	0.0154946	0.358248
PLIN1	-0.244278	-0.117512	-2.44467	0.0155649	0.358248
XPNPEP2	-0.778313	0.095057	-2.44405	0.0155906	0.358248
GPC5	-0.469972	0.582259	-2.43077	0.0161525	0.358248
SLITRK6	-0.430357	0.281912	-2.42952	0.0162061	0.358248
CD164	-0.461795	0.232677	-2.4266	0.0163325	0.358248
TLR3	-0.501162	-0.249748	-2.42252	0.0165103	0.358248
FABP1	-0.839963	-0.202049	-2.41244	0.0169573	0.362198
NXPH1	-0.270857	-0.199042	-2.40489	0.017299	0.36381
CSF3	0.464852	0.360547	2.38394	0.0182797	0.377747
LGALS1	-0.299472	0.385135	-2.37907	0.0185143	0.377747
SKAP1	-0.587935	-0.654204	-2.34753	0.020101	0.404088
GZMA	-0.370347	0.267594	-2.31369	0.021935	0.413046
GALNT2	-0.20902	0.333026	-2.3122	0.0220187	0.413046
OSM	0.725007	-0.295664	2.31214	0.0220223	0.413046
PQBP1	-0.573998	0.263844	-2.31186	0.0220381	0.413046
EZR	-0.214005	-0.130298	-2.30738	0.0222926	0.413046
KRT18	-0.678835	0.139833	-2.30621	0.0223595	0.413046
SERPINB5	-0.334867	-0.299094	-2.2957	0.0229687	0.41476
KLK8	-0.298602	0.0366418	-2.28767	0.0234436	0.41476
PSIP1	-0.614663	0.456674	-2.28558	0.0235684	0.41476
IL32	-0.324315	0.765116	-2.27564	0.0241714	0.41476
TREM2	-0.462347	0.107199	-2.27511	0.0242039	0.41476
SORCS2	-0.309425	0.808672	-2.26572	0.0247862	0.41476
REG1B	0.540798	0.112702	2.26299	0.0249575	0.41476
PARP1	-0.410685	-0.271107	-2.26256	0.0249849	0.41476
NBL1	-0.222863	0.230376	-2.25943	0.025183	0.41476
FCAR	0.324768	0.159591	2.25117	0.0257125	0.41844
TMSB10	-0.708657	0.0825885	-2.2303	0.0270944	0.435741
CXCL8	-0.346027	0.663605	-2.22377	0.0275396	0.437752
LRRN1	-0.284132	0.142059	-2.21272	0.0283084	0.44386
CHIT1	1.12715	-0.0217012	2.20897	0.0285733	0.44386
ACTA2	-0.377677	0.446106	-2.19931	0.0292655	0.449506
CEACAM21	0.605857	-0.569997	2.1883	0.0300726	0.452548
CST7	0.46251	0.123567	2.18363	0.0304203	0.452548
RGMB	-0.225323	0.20676	-2.18314	0.0304568	0.452548
FAP	-0.25818	-0.143851	-2.1771	0.030913	0.454388
HNMT	-0.40056	0.204088	-2.17258	0.0312575	0.454564
ADAMTS8	-0.360242	0.46183	-2.1656	0.0317973	0.457547
KLK6	-0.247607	0.271838	-2.15631	0.032527	0.463171
TMPRSS5	-0.273037	0.18878	-2.14357	0.0335521	0.472843
CDON	-0.240847	0.113806	-2.13682	0.0341061	0.475745
GRPEL1	-0.441607	0.508291	-2.12567	0.0350393	0.483825
LILRA5	0.237143	-0.148522	2.12019	0.0355057	0.485363
PEBP1	-0.677775	0.735745	-2.11602	0.0358639	0.485406
PPY	0.711843	-0.873588	2.09401	0.0378085	0.502098
GPKOW	-0.17264	-0.194699	-2.09375	0.0378318	0.502098
OMD	-0.29261	0.629005	-2.08934	0.0382319	0.502529
CD1C	-0.175902	0.169396	-2.07808	0.0392711	0.504019
BCAN	-0.250223	0.313758	-2.07799	0.03928	0.504019
KLK13	-0.284285	1.92198	-2.05972	0.041017	0.504019
OGN	-0.32691	0.423639	-2.05929	0.0410585	0.504019
CCN4	-0.232145	0.381401	-2.05635	0.041345	0.504019
PIK3IP1	-0.18722	0.352216	-2.05579	0.0413991	0.504019
OBP2B	-0.429475	0.542121	-2.05155	0.0418154	0.504019
CHRDL1	-0.253993	1.0205	-2.04859	0.042108	0.504019
NECTIN4	-0.216012	0.185713	-2.04561	0.042404	0.504019
LIF	0.330372	0.371931	2.04547	0.0424179	0.504019
FCGR2B	-0.43142	0.69045	-2.04185	0.04278	0.504019
SRP14	-0.580757	-0.658678	-2.03866	0.0431018	0.504019
RBP2	-0.52635	0.263638	-2.0383	0.0431384	0.504019
GH1	1.51398	1.30567	2.02876	0.044112	0.508776
CTSO	0.231285	0.130821	2.02704	0.04429	0.508776
DNER	-0.191545	-0.33663	-2.01557	0.0454894	0.5182
DBI	-0.684753	0.252796	-2.00895	0.0461947	0.520811
LGALS7_LGALS7B	-0.241452	0.198461	-2.00429	0.0466972	0.520811
VCAN	-0.194067	0.428981	-2.00076	0.0470806	0.520811
KYNU	-0.364297	1.4634	-1.99824	0.0473558	0.520811
BAG3	-0.288638	0.247445	-1.9958	0.0476235	0.520811
LAYN	-0.220842	0.426473	-1.98957	0.0483132	0.52416
MASP1	-0.171665	-0.94468	-1.98179	0.0491861	0.529429
GZMB	-0.529807	0.271148	-1.97311	0.0501761	0.535865
SH2D1A	-0.454292	0.563223	-1.96947	0.0505958	0.536158
RCOR1	-0.204188	-0.0361036	-1.9643	0.0511981	0.538002
CDSN	-0.283073	0.41725	-1.96003	0.0516996	0.538002
SCLY	-0.388733	0.399915	-1.9579	0.0519504	0.538002
HDGF	-0.725478	0.942631	-1.94659	0.0533053	0.538654
MIA	-0.21512	0.480492	-1.94432	0.0535808	0.538654
CCL21	-0.25151	1.17799	-1.94063	0.0540311	0.538654
CD109	-0.230358	0.00929758	-1.93913	0.0542146	0.538654
IL17C	-0.405293	1.36322	-1.9377	0.0543905	0.538654
ACE2	-0.297873	-0.0414697	-1.93347	0.0549135	0.538654
TSHB	-0.35293	-2.16776	-1.9331	0.054959	0.538654
MFAP3	-0.324492	0.130775	-1.93144	0.0551657	0.538654
PRELP	-0.152905	0.377545	-1.92678	0.0557484	0.540483
IL18R1	0.239185	0.0533048	1.91947	0.0566736	0.545583
CELA3A	0.366223	0.573387	1.89911	0.0593189	0.565155
NME3	-0.12333	0.240768	-1.89431	0.0599568	0.565155
DSG4	-0.265813	0.50099	-1.89299	0.0601329	0.565155
KIRREL2	0.225217	0.402352	1.88609	0.0610633	0.565155
NMNAT1	-0.516568	-0.105152	-1.88442	0.0612904	0.565155
NTF3	-0.252688	0.839565	-1.88279	0.0615127	0.565155
DCN	-0.149867	-0.133887	-1.88209	0.0616084	0.565155
PNPT1	-0.822775	0.89228	-1.87913	0.062014	0.565155
MAP3K5	0.835237	1.27556	1.87391	0.0627347	0.567936
PTS	-0.39616	0.565322	-1.86835	0.0635102	0.571174
FUT3_FUT5	0.306395	0.336347	1.86326	0.0642268	0.573844
NUDT5	-0.496023	0.345761	-1.83915	0.0677139	0.60107
PTPRM	0.156007	0.354719	1.82473	0.069875	0.616253
IL15RA	-0.233833	0.395147	-1.81597	0.0712148	0.617643
RAB37	-0.560742	0.598821	-1.8127	0.0717203	0.617643
COMP	-0.411237	0.202318	-1.80938	0.0722363	0.617643
APEX1	-0.616283	-1.58793	-1.80882	0.0723243	0.617643
HMOX2	-0.264512	0.128306	-1.80771	0.0724973	0.617643
LEP	0.676702	-1.32322	1.8042	0.0730484	0.617643
MSMB	-0.368242	-0.966546	-1.80174	0.073437	0.617643
TNFRSF6B	-0.335303	-0.162281	-1.80041	0.0736472	0.617643
LTBP3	-0.28648	0.218526	-1.79351	0.0747477	0.62305
SOD2	-0.290262	0.333539	-1.79018	0.0752825	0.623704
CPE	-0.23318	0.337323	-1.77939	0.0770413	0.628304
CPA1	0.357908	0.351419	1.77736	0.0773758	0.628304
RAB6A	-0.239052	-1.25362	-1.77665	0.077493	0.628304
THBS4	-0.416038	-0.00666788	-1.77323	0.07806	0.628304
SCGB1A1	-0.296912	0.568078	-1.77253	0.078177	0.628304
GKN1	-0.152993	0.122725	-1.76785	0.0789587	0.628304
COL1A1	-0.201978	0.0711921	-1.76728	0.0790551	0.628304
CLEC14A	-0.234185	0.156319	-1.75435	0.0812512	0.631289
TPMT	-0.461552	0.437778	-1.75379	0.0813485	0.631289
SCARB2	-0.149277	0.0407727	-1.75277	0.0815237	0.631289
CGA	-0.480787	-0.951804	-1.75239	0.0815889	0.631289
TCN2	0.201612	0.243596	1.75027	0.0819552	0.631289
ANXA10	-0.491828	-0.323598	-1.74885	0.0822015	0.631289
CLPS	0.39888	0.349052	1.7453	0.08282	0.632486
PXN	-0.283337	-0.813095	-1.73913	0.0839013	0.634604
THOP1	-0.19867	0.96873	-1.73843	0.0840259	0.634604
MEPE	-0.12659	1.05526	-1.71767	0.0877577	0.659147
BTN2A1	-0.148433	0.240455	-1.71346	0.0885321	0.66133
ERBB2	-0.18163	0.0361121	-1.70559	0.0899918	0.663559
EPCAM	0.519382	0.422279	1.70454	0.0901882	0.663559
CXCL1	-0.522355	0.986945	-1.70401	0.0902867	0.663559
CD300LG	-0.235038	0.230304	-1.68725	0.0934697	0.683279
PBLD	-0.396367	0.60916	-1.68032	0.0948133	0.689315
PLAU	-0.198075	0.501672	-1.67462	0.0959293	0.689315
MFAP5	-0.302207	0.607752	-1.67362	0.096125	0.689315
IGFBP4	-0.241537	0.27767	-1.66652	0.097533	0.689315
RTBDN	-0.153537	0.296686	-1.66465	0.0979061	0.689315
TNFRSF14	-0.195733	0.237958	-1.66386	0.0980641	0.689315
NUCB2	-0.212977	0.333657	-1.66297	0.0982419	0.689315
OMG	-0.433413	-1.05536	-1.66254	0.0983295	0.689315
SIGLEC7	0.18476	0.101879	1.65889	0.0990638	0.69092
ANGPTL1	0.185298	0.32219	1.65422	0.10001	0.691183
MATN3	0.21631	1.10925	1.65094	0.100678	0.691183
MYOC	-0.312127	-0.305109	-1.65086	0.100694	0.691183
ANGPTL4	-0.24156	0.673459	-1.6473	0.101426	0.691183
ACAN	-0.163323	0.288965	-1.64631	0.10163	0.691183
FGFBP1	-0.199282	0.289727	-1.64064	0.102803	0.695701
FCER2	-0.357165	0.00559091	-1.63782	0.103391	0.696235
LAIR1	-0.190078	0.157679	-1.63153	0.104711	0.701667
EDIL3	-0.22781	-0.386872	-1.62857	0.105338	0.702421
IL16	-0.268235	-0.276448	-1.62513	0.10607	0.703857
AGER	-0.203675	0.482383	-1.62166	0.106812	0.703857
EGLN1	-0.290232	-0.915245	-1.62033	0.107098	0.703857
DDR1	-0.129263	0.147243	-1.61445	0.108365	0.70878
XG	-0.210153	0.322484	-1.6074	0.109904	0.712658
HGS	-0.440002	0.373228	-1.60696	0.110001	0.712658
CXCL6	-0.450292	0.291421	-1.59892	0.111778	0.719974
FMNL1	-0.351977	-0.667827	-1.5971	0.112183	0.719974
GCG	0.579178	-0.966699	1.59396	0.112883	0.720583
LAMA4	-0.181575	0.452938	-1.59196	0.113332	0.720583
TYRO3	0.169057	0.132404	1.58439	0.115046	0.726641
EPS8L2	-0.17018	0.465474	-1.5813	0.115751	0.726641
LHB	0.434702	0.286973	1.58073	0.11588	0.726641
CDHR1	-0.224877	0.401204	-1.57774	0.116566	0.727608
VNN2	0.274713	0.475861	1.57012	0.118328	0.734866
TXNRD1	-0.311078	0.170844	-1.56808	0.118804	0.734866
TST	-0.37926	0.685938	-1.56455	0.119629	0.736634
CCL25	0.298507	-0.08266	1.56087	0.120497	0.738653
DDAH1	-0.276192	-0.0972697	-1.55792	0.121195	0.739214
CCN5	-0.25606	0.549859	-1.55421	0.122077	0.739214
GNLY	-0.2906	0.122655	-1.55034	0.123	0.739214
HAO1	-0.635572	0.275496	-1.5498	0.123131	0.739214
TBC1D5	0.55939	0.820325	1.54714	0.123772	0.739214
CD8A	0.255068	1.09859	1.54688	0.123833	0.739214
GHRHR	-0.268725	0.0242261	-1.54237	0.124926	0.742343
PTGDS	-0.292225	0.250792	-1.53934	0.125662	0.742343
HSPG2	-0.293843	0.325286	-1.53645	0.12637	0.742343
AHSP	-0.497068	1.15142	-1.5358	0.12653	0.742343
FLT3LG	-0.193347	0.296192	-1.53241	0.127363	0.744037
LPCAT2	-0.1718	0.116122	-1.52944	0.128095	0.74513
WARS	-0.211715	1.00247	-1.52049	0.130329	0.752414
REG3A	0.320975	0.113053	1.52001	0.130448	0.752414
SCP2	-0.411543	0.453518	-1.51496	0.131722	0.755083
STX6	0.328357	0.14951	1.5138	0.132015	0.755083
CPB1	0.299763	-0.0518594	1.5056	0.134109	0.759367
DCTN2	-0.431358	-0.0434418	-1.50436	0.134425	0.759367
LPO	-0.309958	-0.143659	-1.50107	0.135275	0.759367
NPTXR	-0.184257	-0.0805752	-1.49806	0.136054	0.759367
CEACAM5	0.30314	0.138425	1.49481	0.136899	0.759367
PRDX6	-0.250508	-0.317047	-1.49448	0.136985	0.759367
CCL8	0.373423	-0.072957	1.49446	0.13699	0.759367
VWA1	0.245512	-0.0154806	1.49363	0.137208	0.759367
FOLR3	0.979975	-2.52079	1.49038	0.138059	0.76058
PPP3R1	-0.200408	-0.0271261	-1.48566	0.139303	0.76058
LTA	-0.204063	0.699907	-1.48406	0.139726	0.76058
CA5A	-0.45497	-0.046683	-1.4839	0.13977	0.76058
IRAG2	0.572903	0.88851	1.48224	0.140209	0.76058
CTRB1	0.2956	0.266745	1.4745	0.142279	0.765023
CDCP1	-0.253523	-0.0576145	-1.47079	0.143278	0.765023
DCTN6	-0.423422	-1.23663	-1.46816	0.14399	0.765023
RBKS	-0.457047	0.404023	-1.46709	0.14428	0.765023
SIGLEC9	0.155133	0.2434	1.46682	0.144355	0.765023
CRIP2	-0.289952	0.467838	-1.4667	0.144386	0.765023
IGFBP6	-0.301392	0.400688	-1.46191	0.145695	0.767716
RGMA	-0.1658	0.40397	-1.45973	0.14629	0.767716
FCRL3	-0.254237	0.406697	-1.45251	0.148283	0.767716
TRIAP1	-0.363313	0.176365	-1.45103	0.148696	0.767716
SERPINB9	-0.310872	0.896044	-1.44875	0.14933	0.767716
DRAXIN	-0.231462	0.581842	-1.44662	0.149925	0.767716
CD207	-0.209432	-0.0150697	-1.44475	0.15045	0.767716
GPA33	0.63915	0.165532	1.44432	0.150571	0.767716
PIGR	-0.198198	0.443218	-1.44383	0.150708	0.767716
ENPP5	-0.21079	0.488957	-1.44287	0.150979	0.767716
INPP1	-0.288695	-1.17334	-1.44254	0.151072	0.767716
NPPC	-0.292085	1.05428	-1.43765	0.152453	0.768557
NTRK3	-0.115578	0.363459	-1.43763	0.152459	0.768557
EFNA4	-0.130453	0.194409	-1.43599	0.152924	0.768557
OGFR	-0.205247	0.690873	-1.43111	0.154315	0.772704
NCAM2	-0.178038	0.577341	-1.42757	0.155332	0.77496
HS6ST1	0.166678	0.702952	1.42334	0.156551	0.778191
SERPINB1	-0.56021	0.0178576	-1.41576	0.158756	0.778191
PILRB	0.260683	0.141658	1.41338	0.159453	0.778191
CCDC80	-0.198552	0.540227	-1.41229	0.159774	0.778191
MILR1	-0.232215	1.13304	-1.41201	0.159854	0.778191
MPO	-0.291922	-0.156861	-1.41176	0.15993	0.778191
EFNA1	-0.151805	0.346576	-1.41027	0.160367	0.778191
ADH4	-0.472765	0.481567	-1.40971	0.160534	0.778191
CTSS	0.117458	0.0521121	1.40703	0.161324	0.779256
ROBO1	-0.10964	0.168081	-1.40113	0.163078	0.779347
DPP10	-0.17254	-0.136744	-1.39832	0.163919	0.779347
KDR	0.144007	0.255307	1.39826	0.163938	0.779347
NCAM1	-0.314838	0.349211	-1.39684	0.164361	0.779347
CA14	-0.187123	0.592713	-1.39578	0.164681	0.779347
CORO1A	0.585615	0.108568	1.39551	0.164763	0.779347
HAVCR2	-0.181507	0.121908	-1.38904	0.166718	0.785873
ITM2A	-0.300348	2.27573	-1.38562	0.167758	0.788059
PTX3	0.192073	0.381666	1.38327	0.168476	0.788722
NDRG1	0.357768	0.0554806	1.37843	0.169961	0.792959
PARK7	-0.413688	0.941632	-1.36888	0.172921	0.804026
ITGB1BP1	-0.177738	-0.0723145	-1.36566	0.173929	0.804681
GNE	-0.284343	-0.0697303	-1.36311	0.174729	0.804681
IL10RA	0.229017	0.107333	1.3628	0.174828	0.804681
KRT19	-0.279428	-0.176301	-1.35554	0.177123	0.810553
GFOD2	-0.582805	-0.0806758	-1.35501	0.17729	0.810553
CD276	-0.164792	0.620385	-1.3454	0.180367	0.819832
PRKRA	-0.342677	0.191796	-1.34411	0.180784	0.819832
SERPINA9	-0.352842	-0.358997	-1.33985	0.18216	0.819832
ICAM2	0.177252	0.212727	1.33579	0.183482	0.819832
LTA4H	-0.165343	-3.37705	-1.33437	0.183947	0.819832
IVD	-0.195857	0.182824	-1.33413	0.184025	0.819832
CLEC6A	0.21331	0.00669152	1.33237	0.184601	0.819832
IL17RB	0.247952	0.663073	1.33212	0.184681	0.819832
SNCG	-0.324605	-0.340881	-1.32958	0.185517	0.819832
PLA2G15	0.121705	0.289862	1.32825	0.185955	0.819832
CXCL3	-0.604027	1.57026	-1.3265	0.186532	0.819832
DEFB4A_DEFB4B	-0.503783	-2.00522	-1.32501	0.187025	0.819832
DPY30	-0.289965	-0.196692	-1.32473	0.187116	0.819832
LIFR	0.11667	0.595227	1.32046	0.188533	0.82021
REN	-0.244458	-0.328096	-1.31956	0.188833	0.82021
FIS1	-0.390735	0.701504	-1.31847	0.1892	0.82021
BRK1	-0.193948	0.183278	-1.31726	0.189602	0.82021
TSLP	0.380913	0.400947	1.31297	0.191041	0.823828
RELT	-0.14209	0.0673424	-1.30629	0.193295	0.828708
ODAM	-0.191107	0.426299	-1.30565	0.193513	0.828708
BMP4	-0.162342	-3.01584	-1.30298	0.194423	0.828708
CALCOCO1	0.687282	0.874149	1.30072	0.195194	0.828708
BSG	-0.0872083	0.0279485	-1.29821	0.196053	0.828708
ARSA	-0.260835	-0.527491	-1.2972	0.196399	0.828708
GLB1	-0.190277	0.0546988	-1.29666	0.196582	0.828708
XCL1	0.235745	0.687548	1.29384	0.197552	0.828708
UXS1	0.300125	0.186442	1.29234	0.198072	0.828708
LGALS9	-0.146823	0.111735	-1.28987	0.198927	0.828708
MEGF10	-0.197492	-0.188913	-1.2875	0.199748	0.828708
LAP3	-0.253548	-0.219118	-1.28623	0.20019	0.828708
DFFA	-0.364615	0.691843	-1.28598	0.200276	0.828708
LHPP	-0.295608	0.994676	-1.28488	0.20066	0.828708
DPP4	-0.24368	0.295398	-1.27726	0.203329	0.834197
MFGE8	-0.24148	0.0895842	-1.27638	0.20364	0.834197
CNTN4	-0.137463	0.476998	-1.27587	0.20382	0.834197
PTH1R	-0.107323	0.864892	-1.2697	0.206002	0.834621
LRP1	-0.121983	0.949377	-1.2694	0.206111	0.834621
CPM	-0.18793	0.3088	-1.26707	0.206939	0.834621
ADA	-0.167703	0.213384	-1.26703	0.206952	0.834621
RBP5	-0.283207	0.420851	-1.26666	0.207084	0.834621
WFDC2	-0.128593	0.215468	-1.26526	0.207587	0.834621
FAM3C	-0.146873	0.0791139	-1.26199	0.208756	0.836859
CPVL	0.16481	0.209342	1.25682	0.210618	0.841855
PLA2G10	0.254052	-0.351171	1.24889	0.213496	0.844829
SOD1	-0.304208	0.48435	-1.24846	0.213654	0.844829
ANGPTL7	-0.164975	0.207205	-1.24809	0.213788	0.844829
DCXR	-0.342448	0.661302	-1.24639	0.214412	0.844829
LGALS4	-0.21062	0.765082	-1.24328	0.215552	0.844829
PRL	0.364902	0.520927	1.24249	0.215841	0.844829
FBP1	-0.29795	-3.107	-1.2418	0.216096	0.844829
PTK7	0.163463	0.143008	1.24123	0.216306	0.844829
VSTM1	0.216938	-0.0522855	1.23656	0.218032	0.84554
TNF	-0.139701	0.480259	-1.23622	0.218158	0.84554
THBS2	-0.15976	0.347505	-1.23426	0.218886	0.84554
PDCD1	-0.160193	0.236081	-1.23305	0.219335	0.84554
S100A11	-0.164037	-1.68652	-1.23239	0.219581	0.84554
PLA2G2A	0.273915	0.381585	1.22912	0.220801	0.84785
PRDX1	-0.24027	-0.144813	-1.22251	0.223282	0.85274
CRACR2A	0.455523	0.451307	1.2224	0.223322	0.85274
CXCL11	0.332455	0.200404	1.21846	0.224812	0.854515
CLEC4C	0.198507	0.611444	1.21787	0.225037	0.854515
TAFA5	-0.141313	0.536691	-1.21479	0.226204	0.856567
NTproBNP	-0.371787	0.176954	-1.21099	0.227653	0.857799
YTHDF3	-0.37637	-0.444936	-1.21065	0.227784	0.857799
CD177	-0.45437	-0.0828867	-1.20893	0.228442	0.857912
CD38	-0.146548	0.661605	-1.20553	0.229746	0.860448
OPTC	0.1743	0.133124	1.20256	0.230891	0.862372
TINAGL1	0.114692	0.476925	1.19932	0.232145	0.864693
EPHB6	-0.108267	0.359326	-1.19206	0.234974	0.872852
PPP1R2	-0.374812	-0.0241242	-1.1893	0.236054	0.873141
MAEA	0.130885	0.00852061	1.1886	0.236329	0.873141
GSTA3	-0.320073	-0.178557	-1.17778	0.240604	0.884409
ULBP2	-0.1334	0.354516	-1.17701	0.240911	0.884409
ING1	-0.20265	0.0514145	-1.17598	0.24132	0.884409
CLEC4D	0.255195	1.34427	1.17417	0.242043	0.884686
SPON2	-0.143392	0.491957	-1.17203	0.242896	0.885436
ITGAM	-0.181625	-0.181298	-1.17003	0.243699	0.886003
FABP2	-0.320588	-0.0226745	-1.16143	0.247168	0.896232
CD28	-0.118058	0.237725	-1.15858	0.248323	0.897184
CLEC7A	-0.200072	-0.0148655	-1.15478	0.249871	0.897184
CRELD2	-0.241237	0.171635	-1.15465	0.249926	0.897184
CBLIF	-0.232333	-0.117681	-1.15433	0.250056	0.897184
SLC39A14	0.108953	0.359076	1.14928	0.252125	0.89997
TNFRSF13C	-0.206298	0.225001	-1.14888	0.252292	0.89997
GSAP	0.30927	-0.966505	1.14624	0.253377	0.89997
LILRB2	0.166493	0.102602	1.14471	0.25401	0.89997
ALDH3A1	-0.341118	0.377295	-1.14428	0.254185	0.89997
ACY1	-0.26037	1.65112	-1.14027	0.255848	0.89997
BLVRB	-0.231058	0.777468	-1.13827	0.256679	0.89997
WFIKKN2	-0.142303	0.345102	-1.13787	0.256845	0.89997
TYMP	-0.259812	-0.207989	-1.1369	0.25725	0.89997
B4GAT1	-0.124848	0.410927	-1.13369	0.258591	0.89997
DCTPP1	-0.158738	0.297658	-1.13325	0.258776	0.89997
LYPD8	-0.164495	0.0911091	-1.13239	0.259135	0.89997
SPINT1	-0.111337	0.170255	-1.13056	0.259904	0.89997
OSCAR	0.126795	0.269812	1.12964	0.260291	0.89997
RARRES1	0.113928	0.356219	1.12864	0.260708	0.89997
ACAA1	-0.34109	-0.15243	-1.12633	0.261683	0.901061
SCARF2	-0.144417	0.319938	-1.12437	0.262512	0.901641
CEACAM8	0.213412	0.482705	1.12217	0.263444	0.902577
NBN	-0.233398	-0.0768624	-1.11853	0.264988	0.905597
TMPRSS15	0.29626	-0.183128	1.11301	0.267346	0.908929
REG1A	0.27468	0.331382	1.10924	0.268961	0.908929
MLN	-0.340802	0.356713	-1.10914	0.269005	0.908929
CD5	-0.104058	0.103724	-1.10796	0.269511	0.908929
CLUL1	-0.1729	0.348726	-1.10787	0.269551	0.908929
CNTN3	-0.17626	0.200051	-1.10621	0.270269	0.908929
MIF	-0.467993	0.827067	-1.1054	0.270617	0.908929
HS3ST3B1	-0.140257	0.936475	-1.09939	0.273219	0.914727
PDGFC	0.108697	0.500695	1.09833	0.273682	0.914727
ARTN	-0.166172	0.0792339	-1.0928	0.276095	0.920542
CD160	-0.148742	0.601833	-1.08893	0.277792	0.922393
GFAP	0.134732	0.247915	1.08846	0.278	0.922393
IGFBP2	0.29394	0.459418	1.08628	0.278961	0.923342
IL20	-0.139822	-0.0840745	-1.08206	0.280828	0.927274
LXN	-0.122802	0.0447309	-1.0782	0.282539	0.928725
SPINK5	-0.135175	0.348221	-1.07801	0.282626	0.928725
SMAD5	-0.095675	0.191656	-1.07516	0.283892	0.929348
SMPD1	0.182097	0.254734	1.07453	0.284175	0.929348
CSF2RA	-0.223415	0.780965	-1.06799	0.287106	0.934875
CLMP	-0.0910333	0.216565	-1.06771	0.287233	0.934875
AGRN	-0.11316	0.11081	-1.06529	0.288321	0.935965
STX8	0.26941	0.11457	1.06393	0.288937	0.935965
ROBO2	-0.07519	0.14237	-1.06012	0.290662	0.936531
DDC	0.18909	0.346654	1.05653	0.292289	0.936531
SUSD2	-0.130912	0.506896	-1.05538	0.292816	0.936531
SORD	-0.320202	0.0268539	-1.05524	0.292881	0.936531
ITGA6	0.131062	-2.60268	1.05492	0.293027	0.936531
LTBR	-0.10081	0.146895	-1.05449	0.293223	0.936531
TBC1D23	0.43605	0.511194	1.05204	0.294339	0.936607
AGR2	0.384857	0.830904	1.04972	0.295405	0.936607
C1QA	0.088375	0.420368	1.04803	0.29618	0.936607
KLK14	-0.165997	0.535008	-1.04475	0.297688	0.936607
CD300LF	0.261433	0.604378	1.04213	0.298895	0.936607
ITGB7	0.17158	-0.114313	1.04195	0.298977	0.936607
MCFD2	0.1761	0.450364	1.04014	0.299819	0.936607
VPS37A	0.357235	0.0852412	1.03958	0.300075	0.936607
JCHAIN	-0.231483	0.366274	-1.03884	0.300419	0.936607
APOH	-0.110407	0.200001	-1.03878	0.300445	0.936607
NTRK2	-0.0880283	0.00680545	-1.03486	0.302268	0.936607
SLC16A1	-0.206978	-0.431989	-1.03475	0.302322	0.936607
MPHOSPH8	-0.29336	0.399099	-1.03454	0.30242	0.936607
CD83	-0.109743	0.257665	-1.03364	0.302839	0.936607
LILRA2	-0.130868	0.455734	-1.02813	0.305414	0.94244
CXCL5	-0.487385	1.19548	-1.02219	0.308208	0.94521
LYPD1	-0.203298	0.112744	-1.02187	0.308359	0.94521
FAM3B	0.13796	0.168461	1.01891	0.309759	0.94521
SEZ6L	-0.102343	0.341239	-1.01632	0.310985	0.94521
SDC1	-0.139663	0.531992	-1.01539	0.311426	0.94521
NPDC1	-0.12661	0.515585	-1.01404	0.31207	0.94521
PRKAB1	-0.18745	0.0957709	-1.014	0.312089	0.94521
FLT1	0.0759883	0.500547	1.01314	0.312495	0.94521
PTPRF	0.147225	0.200572	1.01068	0.313667	0.94521
CES2	-0.179533	-0.571219	-1.01012	0.313934	0.94521
FOLR1	-0.0896267	0.200933	-1.00971	0.314133	0.94521
CCT5	-0.157127	-0.383267	-1.00833	0.314791	0.94521
GPR37	-0.214462	0.594257	-1.00727	0.315301	0.94521
IL17RA	-0.157245	-0.163536	-1.00445	0.316651	0.945535
RABEPK	-0.212057	0.44275	-1.00416	0.316792	0.945535
FGF5	-0.119493	-0.863291	-1.0002	0.318697	0.947972
S100A16	0.195138	0.44648	0.998409	0.319563	0.947972
CDH6	-0.131815	0.142904	-0.998083	0.31972	0.947972
AARSD1	-0.278972	1.32719	-0.994921	0.321251	0.947972
PTN	0.182738	0.591895	0.994072	0.321663	0.947972
PRSS8	-0.137078	-0.022703	-0.992327	0.32251	0.947972
GCNT1	-0.124137	0.660446	-0.992127	0.322608	0.947972
SIGLEC1	0.14593	-0.118282	0.989326	0.323972	0.947972
PSRC1	-0.166783	0.225654	-0.988984	0.324138	0.947972
EPHA2	-0.093895	0.0760515	-0.987169	0.325024	0.947972
CDHR2	-0.324567	-0.396178	-0.985075	0.326049	0.947972
SPARC	-0.31149	0.591542	-0.984933	0.326118	0.947972
CCN2	-0.221118	0.576915	-0.983531	0.326806	0.947972
NFKBIE	-0.171223	0.341207	-0.982488	0.327317	0.947972
FSTL3	-0.119857	0.0313182	-0.978851	0.329106	0.951136
RNASET2	0.100282	0.267211	0.974092	0.331456	0.954654
ARG1	-0.18527	-0.597505	-0.972666	0.332162	0.954654
PON3	-0.0797583	0.936136	-0.969866	0.333552	0.954654
CDH3	-0.115157	0.62916	-0.969022	0.333972	0.954654
CA12	-0.0970667	0.375953	-0.967671	0.334644	0.954654
TNFRSF1A	-0.101393	0.130953	-0.967648	0.334656	0.954654
IDUA	0.13971	0.126564	0.966532	0.335211	0.954654
COL9A1	-0.23092	0.353805	-0.958757	0.339103	0.95718
DPP6	-0.124968	-0.00836909	-0.957631	0.339669	0.95718
INHBC	0.146598	-0.0459261	0.956009	0.340485	0.95718
CD48	0.103325	0.296982	0.954452	0.34127	0.95718
ISLR2	0.125223	0.289651	0.953292	0.341855	0.95718
CD93	-0.208188	0.480173	-0.952271	0.342371	0.95718
CPXM1	-0.227962	0.680588	-0.951404	0.34281	0.95718
FABP4	-0.221355	-0.0710103	-0.947502	0.344787	0.95718
GFER	-0.239542	0.891658	-0.945331	0.345891	0.95718
KLB	-0.233358	0.199455	-0.941625	0.34778	0.95718
ADGRB3	-0.0893633	0.536162	-0.939947	0.348637	0.95718
SEMA4C	0.0784383	0.319015	0.939828	0.348698	0.95718
AGXT	-0.223573	0.418109	-0.939589	0.348821	0.95718
RSPO3	-0.0959367	0.854841	-0.933163	0.352118	0.95718
FST	-0.177113	0.591002	-0.933121	0.352139	0.95718
PCSK9	0.149927	-0.362818	0.92642	0.355599	0.95718
TIMP1	-0.180435	0.385112	-0.925599	0.356025	0.95718
PLIN3	-0.16044	0.313124	-0.924978	0.356346	0.95718
GGH	-0.193157	0.109167	-0.923275	0.35723	0.95718
CDNF	-0.112712	0.766628	-0.92029	0.358783	0.95718
TNFRSF11A	-0.104915	0.129508	-0.919879	0.358997	0.95718
KLRB1	0.117893	0.348491	0.919799	0.359039	0.95718
PIK3AP1	-0.249517	0.534612	-0.91711	0.360441	0.95718
PADI2	0.213578	-0.0253103	0.914936	0.361578	0.95718
OLR1	0.204957	-0.149004	0.912824	0.362685	0.95718
PCOLCE	-0.215863	0.314227	-0.911947	0.363145	0.95718
PLTP	-0.133312	0.288236	-0.910997	0.363644	0.95718
SLAMF7	0.151037	-0.173392	0.908274	0.365076	0.95718
MMP8	0.263975	-0.0507091	0.908102	0.365166	0.95718
TFPI2	-0.11635	0.130981	-0.907304	0.365587	0.95718
APBB1IP	-0.142827	-1.33565	-0.905397	0.366593	0.95718
ENTPD6	-0.0721017	0.484689	-0.904851	0.366881	0.95718
TGFA	0.11078	-0.326613	0.901934	0.368424	0.95718
KIR2DL3	0.218422	0.701548	0.899604	0.36966	0.95718
TSPAN1	-0.0805217	0.0764552	-0.896791	0.371154	0.95718
NRCAM	-0.08725	0.0691333	-0.8962	0.371469	0.95718
FEN1	-0.170638	-0.744043	-0.896112	0.371516	0.95718
GFRA3	-0.0876633	0.305397	-0.895388	0.371902	0.95718
CCL27	0.214835	-0.68715	0.894621	0.37231	0.95718
CREG1	0.115195	0.142609	0.894517	0.372366	0.95718
FHIT	-0.313117	0.442617	-0.893246	0.373044	0.95718
RET	-0.1476	0.583855	-0.89296	0.373197	0.95718
IPCEF1	-0.380785	-1.51638	-0.892155	0.373627	0.95718
IL2RA	-0.114928	0.211113	-0.889929	0.374817	0.95718
CHMP1A	-0.354863	0.560528	-0.889531	0.37503	0.95718
CASP8	-0.239737	-1.64831	-0.888997	0.375316	0.95718
GDF15	-0.137245	0.125429	-0.886801	0.376494	0.95718
LSP1	-0.162917	-0.222038	-0.886746	0.376524	0.95718
VMO1	-0.193712	0.0413345	-0.88558	0.37715	0.95718
TFF1	-0.183702	-0.216887	-0.884203	0.37789	0.95718
DUSP3	-0.218542	-1.77877	-0.882649	0.378727	0.95718
CD58	-0.0599233	0.255388	-0.88132	0.379444	0.95718
ATXN10	-0.233137	-0.169347	-0.880019	0.380146	0.95718
VWC2	-0.11966	0.271124	-0.879944	0.380187	0.95718
GLOD4	-0.189413	0.470879	-0.879447	0.380455	0.95718
LSM1	0.16046	0.00644	0.878854	0.380776	0.95718
NDUFS6	-0.22152	0.381877	-0.874491	0.383139	0.95718
SERPINA12	-0.415965	-2.37189	-0.874014	0.383398	0.95718
STIP1	-0.260105	0.740614	-0.873891	0.383465	0.95718
RAD23B	-0.155307	-0.989618	-0.873381	0.383742	0.95718
DSC2	-0.121597	0.395678	-0.869327	0.385948	0.95718
PRSS2	0.230213	0.228294	0.866565	0.387456	0.95718
ABHD14B	-0.218018	-1.58866	-0.866129	0.387694	0.95718
KLK1	-0.329772	-0.957998	-0.864473	0.3886	0.95718
DKK3	-0.112347	0.100567	-0.862945	0.389437	0.95718
APP	-0.180577	0.368676	-0.861938	0.389989	0.95718
GPNMB	-0.080735	0.416252	-0.860673	0.390684	0.95718
PGF	-0.0691717	0.339979	-0.860612	0.390717	0.95718
CD40	-0.165057	0.709122	-0.855135	0.393733	0.95718
HAVCR1	-0.184962	-0.300914	-0.852672	0.395094	0.95718
MMP12	-0.160477	-0.0222721	-0.85091	0.396069	0.95718
CCL5	-0.38396	1.32618	-0.850844	0.396105	0.95718
TXNDC15	0.076035	0.442172	0.850142	0.396495	0.95718
CRISP2	0.205445	0.138972	0.849559	0.396818	0.95718
GFRA2	-0.0539983	0.211405	-0.84763	0.397888	0.95718
IGFBP1	-0.351953	0.664839	-0.846857	0.398318	0.95718
FGF19	0.210967	-0.589392	0.8443	0.399741	0.95718
ST6GAL1	0.13111	-0.157914	0.844174	0.399811	0.95718
ENG	0.0758133	0.241452	0.843337	0.400277	0.95718
NPTX1	0.132478	0.352892	0.840192	0.402033	0.95718
EDAR	-0.225383	0.481005	-0.839789	0.402258	0.95718
PSME1	-0.146257	0.484779	-0.838502	0.402978	0.95718
TEK	0.06293	0.11118	0.837776	0.403385	0.95718
CRTAM	-0.129917	0.359853	-0.836706	0.403984	0.95718
COL18A1	-0.07722	0.287055	-0.832606	0.406287	0.95718
SFRP1	-0.134552	0.393161	-0.831937	0.406663	0.95718
SIRPA	-0.14932	0.172832	-0.830951	0.407218	0.95718
IL12RB1	0.0922767	0.191308	0.830734	0.407341	0.95718
IDS	-0.0283583	0.0477709	-0.828425	0.408642	0.95718
SUSD1	0.21745	0.699168	0.824762	0.410713	0.95718
IL18RAP	0.45907	-2.05139	0.824375	0.410932	0.95718
CCL2	-0.143057	0.218336	-0.82376	0.411281	0.95718
TPPP3	-0.0822483	0.250389	-0.823268	0.41156	0.95718
CTSV	-0.118375	0.196694	-0.822852	0.411795	0.95718
NUDC	-0.240005	0.290404	-0.821764	0.412413	0.95718
PM20D1	-0.457813	-1.24629	-0.81926	0.413836	0.95718
RABGAP1L	-0.183812	0.751473	-0.818183	0.414449	0.95718
SULT2A1	-0.156515	-1.1795	-0.817367	0.414913	0.95718
COX5B	-0.188433	-0.482323	-0.814684	0.416443	0.95718
IL6	0.290374	-0.154705	0.810666	0.418741	0.95718
DUOX2	-0.20088	0.312722	-0.809327	0.419508	0.95718
ARHGAP1	-0.160223	-0.0223679	-0.807689	0.420448	0.95718
TXLNA	-0.322432	0.355096	-0.807665	0.420462	0.95718
TPP1	0.105702	-0.0987388	0.805622	0.421636	0.95718
ASAH2	0.133528	0.327323	0.805002	0.421992	0.95718
SHMT1	-0.32723	0.535919	-0.803991	0.422575	0.95718
FGF21	-0.32294	-1.55391	-0.800985	0.424308	0.95718
CDC27	-0.159518	0.300238	-0.798324	0.425845	0.95718
ARHGAP25	-0.148022	-0.135107	-0.797206	0.426492	0.95718
FASLG	0.0879517	0.19325	0.79596	0.427214	0.95718
MET	0.084565	0.412318	0.795917	0.427239	0.95718
CRIM1	-0.063875	0.577378	-0.790534	0.430366	0.95718
GALNT3	0.109258	0.521154	0.790466	0.430405	0.95718
SCG2	-0.09202	0.254351	-0.789935	0.430715	0.95718
LILRB5	-0.218358	0.0495115	-0.789665	0.430872	0.95718
FGFR2	-0.0742017	0.123592	-0.788997	0.431261	0.95718
IFNLR1	0.128165	0.10378	0.787107	0.432363	0.95718
NPY	-0.21194	0.713875	-0.786203	0.432891	0.95718
ISM1	0.105412	0.617079	0.785054	0.433563	0.95718
PDCD5	-0.195687	0.160458	-0.784044	0.434153	0.95718
HBQ1	-0.15141	0.984216	-0.783911	0.434231	0.95718
NRP1	-0.149998	0.530012	-0.782683	0.43495	0.95718
P4HB	-0.118247	0.254693	-0.782602	0.434997	0.95718
NADK	0.150677	-0.624982	0.782465	0.435078	0.95718
CES1	-0.225185	0.293077	-0.781014	0.435928	0.95718
CCL18	-0.208925	0.0350248	-0.781008	0.435932	0.95718
CD14	0.230918	0.543613	0.780679	0.436125	0.95718
CEBPB	-0.085615	-0.0527139	-0.779746	0.436673	0.95718
NEFL	0.15103	0.595971	0.77908	0.437064	0.95718
CNTN5	-0.090825	0.324856	-0.776574	0.438537	0.95718
SIRT5	-0.155543	-1.22414	-0.775576	0.439124	0.95718
CSTB	-0.117187	0.272911	-0.773842	0.440147	0.95718
ERBB4	-0.0669817	0.180699	-0.773312	0.440459	0.95718
UBAC1	-0.129733	0.935224	-0.770293	0.442242	0.95718
RRM2B	-0.16933	1.08331	-0.770078	0.442369	0.95718
FCRLB	0.114222	0.404473	0.767465	0.443916	0.95718
SLAMF1	0.145045	-0.243382	0.766389	0.444554	0.95718
MVK	-0.228013	1.02818	-0.766237	0.444645	0.95718
DAB2	-0.344143	0.349813	-0.764583	0.445626	0.95718
TFRC	0.140012	-0.129712	0.761969	0.447181	0.95718
CD302	-0.070385	0.524925	-0.761015	0.447749	0.95718
LILRB1	0.088865	-0.0333521	0.76069	0.447942	0.95718
ADCYAP1R1	-0.0624467	-0.355643	-0.759896	0.448416	0.95718
ESAM	-0.0966917	0.399457	-0.759894	0.448417	0.95718
MATN2	-0.084285	0.606142	-0.757307	0.449961	0.95718
LTBP2	-0.122283	0.320409	-0.757245	0.449998	0.95718
PRSS27	-0.096245	-0.105653	-0.755807	0.450857	0.95718
AKR1C4	0.10356	-0.147739	0.755771	0.450879	0.95718
TBCC	-0.278975	0.326784	-0.75513	0.451262	0.95718
GH2	0.403968	-1.31471	0.754332	0.451739	0.95718
EPO	0.241352	-0.0105297	0.752739	0.452694	0.95718
TNFRSF21	-0.07492	0.256035	-0.752473	0.452853	0.95718
PCDH1	-0.0460867	0.381698	-0.751918	0.453186	0.95718
AMIGO2	0.0590467	0.457679	0.750687	0.453924	0.95718
CCL14	-0.168137	0.547633	-0.750236	0.454195	0.95718
ANPEP	-0.14214	0.365567	-0.747156	0.456047	0.95718
CBLN4	0.0658467	0.49975	0.745671	0.456941	0.95718
IL19	-0.160985	-0.41957	-0.744474	0.457663	0.95718
EREG	-0.173298	-0.810584	-0.744449	0.457678	0.95718
CKMT1A_CKMT1B	-0.203925	0.90703	-0.739964	0.460387	0.95718
AKT1S1	-0.243883	1.38909	-0.738812	0.461085	0.95718
MAVS	0.281817	0.657429	0.736618	0.462415	0.95718
RP2	-0.115572	0.387073	-0.73653	0.462468	0.95718
PRTN3	0.124875	0.48401	0.723785	0.470236	0.95718
FABP5	-0.21764	-0.136195	-0.722558	0.470988	0.95718
PSMD9	-0.161548	1.16882	-0.719064	0.473132	0.95718
CHI3L1	-0.162778	-0.129778	-0.717477	0.474108	0.95718
CFC1	0.0956983	0.236135	0.714604	0.475877	0.95718
CD6	-0.112662	0.0579509	-0.714249	0.476096	0.95718
QDPR	-0.150428	0.357916	-0.707876	0.480034	0.95718
ACVRL1	-0.068415	0.299542	-0.70608	0.481148	0.95718
ACP5	-0.111868	0.376621	-0.704872	0.481897	0.95718
TNFRSF10A	-0.0792333	-0.0181448	-0.704791	0.481947	0.95718
CCL7	-0.148063	-0.0438552	-0.702245	0.483529	0.95718
FOSB	-0.0729767	0.0315855	-0.700559	0.484578	0.95718
DKK4	-0.110628	-0.160019	-0.700311	0.484733	0.95718
SELE	0.130948	-0.463046	0.698949	0.485581	0.95718
SORT1	0.085825	0.159988	0.698878	0.485625	0.95718
TDRKH	-0.193237	0.362105	-0.698553	0.485828	0.95718
CST3	-0.118972	0.149758	-0.696927	0.486843	0.95718
IGFBPL1	-0.0878267	0.200412	-0.696856	0.486887	0.95718
BAG6	-0.110022	0.481046	-0.694223	0.488532	0.95718
IL20RA	-0.09173	0.0538436	-0.69336	0.489072	0.95718
CCL16	0.151327	-0.556096	0.691146	0.490458	0.95718
ABL1	-0.186127	0.152545	-0.690185	0.49106	0.95718
CDH5	0.086925	0.403092	0.68993	0.49122	0.95718
CALCA	-0.17356	0.0313909	-0.689252	0.491646	0.95718
ICA1	-0.186403	0.077137	-0.687814	0.492549	0.95718
BID	0.178193	-2.5171	0.686869	0.493142	0.95718
AGRP	0.135485	-0.496496	0.686757	0.493213	0.95718
ATP6AP2	-0.0893717	-1.20115	-0.685306	0.494126	0.95718
NID2	-0.160592	0.909755	-0.681881	0.496283	0.95718
ART3	-0.145052	0.466032	-0.680839	0.496941	0.95718
NCAN	-0.09645	0.642053	-0.679791	0.497602	0.95718
APLP1	-0.170408	0.706662	-0.676753	0.499523	0.95718
NPTN	-0.160318	0.0321364	-0.675621	0.50024	0.95718
IL5	-0.331933	0.739121	-0.674947	0.500667	0.95718
CTSF	0.101493	0.252485	0.674851	0.500727	0.95718
PODXL2	-0.0620433	0.41575	-0.674016	0.501257	0.95718
PROK1	-0.168118	-0.0716958	-0.672821	0.502015	0.95718
PLXNB2	0.076385	0.114009	0.672621	0.502142	0.95718
EPHA10	-0.0990517	-0.230305	-0.671622	0.502776	0.95718
MCAM	-0.180848	0.531071	-0.667501	0.505397	0.95718
EBI3_IL27	0.0730867	0.521135	0.667408	0.505457	0.95718
ROR1	-0.0820517	0.306532	-0.667375	0.505477	0.95718
SMPDL3A	0.128107	0.46901	0.666272	0.50618	0.95718
IL4R	0.0703117	0.928414	0.665009	0.506986	0.95718
IL15	0.0648767	0.203456	0.664938	0.507031	0.95718
CHL1	-0.12845	0.410282	-0.664483	0.507321	0.95718
AGR3	-0.122403	-0.0112685	-0.664447	0.507344	0.95718
SPON1	-0.089335	0.370353	-0.663276	0.508092	0.95718
PAM	-0.0891167	0.0269212	-0.661627	0.509146	0.95718
SCAMP3	0.241187	0.595259	0.659185	0.510708	0.95718
NINJ1	0.082825	0.0912667	0.658431	0.511191	0.95718
SSC5D	-0.160492	0.35584	-0.657987	0.511476	0.95718
HLA-DRA	-0.0580433	-0.158035	-0.656557	0.512393	0.95718
DLK1	-0.154743	-0.0493521	-0.655912	0.512806	0.95718
PKLR	-0.143813	1.75566	-0.655661	0.512968	0.95718
DDX58	-0.113328	-0.255408	-0.653075	0.514629	0.95718
MEGF9	0.0872083	0.266592	0.651274	0.515788	0.95718
CRH	0.230047	0.473172	0.650786	0.516102	0.95718
F2R	-0.157093	0.701048	-0.648285	0.517714	0.95718
IMPA1	-0.131442	-0.0327339	-0.647577	0.518171	0.95718
STX4	0.15579	0.207245	0.646526	0.518849	0.95718
FUCA1	-0.192455	-0.423466	-0.646257	0.519023	0.95718
FCGR3B	0.132138	0.555797	0.645196	0.519709	0.95718
HARS1	-0.255095	0.0755891	-0.644489	0.520166	0.95718
LRRC25	-0.083315	0.0910727	-0.639764	0.523225	0.95718
TIMP4	0.093025	0.0606442	0.63942	0.523448	0.95718
FXN	-0.204535	0.53848	-0.635764	0.525823	0.95718
EPHA1	-0.08638	0.149257	-0.635368	0.526081	0.95718
IFNG	0.340753	-0.380508	0.633256	0.527455	0.95718
PLA2G7	-0.0704833	0.44024	-0.632998	0.527623	0.95718
TGFBR3	-0.0760183	0.621342	-0.63217	0.528162	0.95718
GAL	-0.138703	0.571603	-0.631853	0.528369	0.95718
MMP3	-0.154557	0.134299	-0.630901	0.52899	0.95718
BPIFB1	0.13976	-0.612547	0.629284	0.530045	0.95718
S100A12	-0.186532	-2.27874	-0.629002	0.530229	0.95718
MGMT	-0.376323	0.809197	-0.626816	0.531658	0.95718
EBAG9	-0.24257	0.228512	-0.626795	0.531671	0.95718
NTF4	0.0602517	0.436927	0.621878	0.534892	0.95718
CCL4	-0.151487	0.451214	-0.619799	0.536257	0.95718
CRTAC1	-0.076125	0.55809	-0.617818	0.537558	0.95718
PSME2	-0.116693	0.756884	-0.617098	0.538032	0.95718
SIGLEC15	0.161763	-0.268615	0.616835	0.538205	0.95718
FLT3	-0.058705	0.109567	-0.616123	0.538674	0.95718
APRT	-0.20754	0.700824	-0.615055	0.539377	0.95718
IGFBP7	-0.0916667	0.325258	-0.613714	0.540261	0.95718
AMBN	0.0405667	0.0428976	0.61271	0.540923	0.95718
DPP7	0.130232	0.385572	0.612475	0.541078	0.95718
BLMH	-0.0834833	0.341785	-0.61133	0.541834	0.95718
BST2	-0.113258	0.10953	-0.610115	0.542637	0.95718
SUMF2	-0.127517	0.34622	-0.609935	0.542755	0.95718
CXCL10	-0.161732	-0.531021	-0.609626	0.54296	0.95718
DSG3	-0.0760417	0.461753	-0.608415	0.54376	0.95718
HBEGF	-0.164045	0.198992	-0.60765	0.544266	0.95718
GRN	-0.06209	-0.0051703	-0.606667	0.544917	0.95718
NECTIN2	0.0636817	0.247759	0.606543	0.544999	0.95718
PEAR1	0.0672917	0.485518	0.603672	0.546902	0.95718
CGREF1	0.0935833	0.236559	0.601819	0.548131	0.95718
CLTA	0.0883133	-0.00271576	0.601737	0.548186	0.95718
MMP10	0.124948	0.303128	0.599853	0.549438	0.95718
MMP9	0.161975	0.690353	0.59942	0.549726	0.95718
LGALS3	-0.0715267	0.0852921	-0.596574	0.55162	0.95718
VASN	-0.135393	0.330424	-0.59393	0.553383	0.95718
KLK10	-0.0674533	0.160521	-0.593672	0.553556	0.95718
FLT4	0.07583	0.260193	0.592254	0.554502	0.95718
CCL15	-0.0996833	-0.0440958	-0.590145	0.555912	0.95718
ANGPTL3	-0.125095	0.466921	-0.589331	0.556456	0.95718
FCGR2A	0.155405	0.0919036	0.589239	0.556518	0.95718
ANGPTL2	-0.0925733	0.50359	-0.588412	0.557071	0.95718
PRTG	-0.059535	0.466192	-0.58673	0.558197	0.95718
ERP44	-0.0525917	0.167356	-0.585265	0.55918	0.95718
STK11	-0.163122	0.54899	-0.585171	0.559243	0.95718
ST3GAL1	-0.104868	0.625684	-0.584719	0.559546	0.95718
CD84	0.072065	0.48829	0.584475	0.55971	0.95718
TIA1	-0.201305	0.299252	-0.58423	0.559874	0.95718
C4BPB	0.0852483	0.497967	0.583613	0.560288	0.95718
IL18BP	0.121888	0.350814	0.583589	0.560305	0.95718
SPOCK1	-0.0515367	0.150827	-0.58343	0.560411	0.95718
PVALB	-0.253127	0.244448	-0.583295	0.560501	0.95718
CXCL14	0.11654	0.773292	0.581708	0.561568	0.95718
HPCAL1	-0.229247	0.514185	-0.581184	0.56192	0.95718
SPRY2	-0.185378	0.882004	-0.580704	0.562243	0.95718
IGSF3	-0.06782	-0.101091	-0.580174	0.562599	0.95718
SIGLEC10	0.0657967	0.409227	0.578959	0.563417	0.95718
GGT1	-0.0985117	-0.143061	-0.57701	0.564729	0.95718
CNTN1	-0.0745733	0.476682	-0.576351	0.565174	0.95718
SF3B4	0.211828	-0.410871	0.575403	0.565813	0.95718
SPINK4	0.12733	-0.294618	0.57498	0.566099	0.95718
CD46	-0.116765	0.425422	-0.574789	0.566227	0.95718
TBCB	-0.343002	0.90332	-0.57298	0.567449	0.95718
F7	-0.119803	0.542951	-0.57118	0.568666	0.95718
CXADR	0.102407	0.508685	0.570362	0.569219	0.95718
F11R	-0.130308	0.502839	-0.570361	0.569219	0.95718
CTF1	0.186217	0.423497	0.569937	0.569506	0.95718
BOC	-0.0517583	0.283836	-0.569512	0.569793	0.95718
MAP4K5	-0.282855	0.266538	-0.568549	0.570446	0.95718
EFEMP1	-0.124945	0.876739	-0.568031	0.570797	0.95718
IL34	0.0655983	0.195032	0.567962	0.570843	0.95718
CLEC4A	-0.0641883	0.181799	-0.566868	0.571584	0.95718
STC1	-0.0793333	0.185362	-0.566235	0.572013	0.95718
AZU1	-0.170325	-0.138762	-0.565542	0.572484	0.95718
GSTA1	-0.196108	-0.248535	-0.565524	0.572496	0.95718
CDH17	0.113337	-0.372502	0.563242	0.574045	0.95718
CCL11	0.0855033	0.0942418	0.5627	0.574413	0.95718
NRP2	-0.07409	0.419679	-0.562531	0.574528	0.95718
KEL	0.07461	0.00803091	0.56202	0.574875	0.95718
EIF4EBP1	-0.14781	1.33893	-0.561961	0.574915	0.95718
SPINK6	-0.130508	-0.0958382	-0.561814	0.575016	0.95718
ACP6	0.117045	0.432542	0.561751	0.575058	0.95718
PRDX5	-0.241272	-2.34317	-0.560077	0.576197	0.95718
PDGFRA	-0.0589133	0.164442	-0.560072	0.5762	0.95718
ENO1	-0.195588	0.582821	-0.55909	0.576869	0.95718
CNDP1	0.122592	1.70738	0.558716	0.577123	0.95718
QPCT	-0.06288	0.551787	-0.556837	0.578403	0.95718
AMY2B	-0.0959817	-0.0141855	-0.556281	0.578783	0.95718
SEMA7A	0.06564	0.212287	0.555952	0.579007	0.95718
HCLS1	-0.210708	-1.92146	-0.555723	0.579163	0.95718
TGFBR2	-0.0633867	0.0260255	-0.554328	0.580115	0.95718
GOLM2	0.0408183	0.315857	0.55388	0.580421	0.95718
BMP6	-0.0661883	0.513939	-0.552876	0.581107	0.95718
GGT5	-0.0373117	0.348339	-0.552502	0.581362	0.95718
FGR	-0.124777	0.22471	-0.551985	0.581715	0.95718
S100P	0.0820283	-1.2946	0.546986	0.585137	0.95718
TJAP1	0.178217	0.578153	0.546904	0.585194	0.95718
IL7	-0.144237	0.922452	-0.54657	0.585423	0.95718
CEP20	-0.146337	-0.390259	-0.546377	0.585555	0.95718
BANK1	0.28767	1.61292	0.544417	0.5869	0.95718
SIGLEC5	0.220263	0.149002	0.54435	0.586945	0.95718
ADAM23	0.0659417	0.486467	0.543951	0.587219	0.95718
AMY2A	-0.0956017	-0.00976061	-0.543749	0.587358	0.95718
SPINK1	0.0749017	0.246013	0.543247	0.587702	0.95718
FCRL6	0.120702	0.608036	0.54255	0.588181	0.95718
CA4	0.061885	0.303011	0.5422	0.588422	0.95718
TBL1X	-0.212187	0.542033	-0.541584	0.588845	0.95718
CD34	-0.0454283	0.210802	-0.535739	0.59287	0.95718
PDCD1LG2	0.0554967	0.0464691	0.530869	0.596233	0.95718
LAIR2	0.169828	-0.421438	0.530643	0.596389	0.95718
AHCY	-0.143947	-0.300104	-0.530099	0.596765	0.95718
GLO1	-0.152293	3.44421	-0.529849	0.596939	0.95718
HMOX1	-0.0791067	0.639331	-0.529731	0.59702	0.95718
PLA2G1B	0.0819867	0.480796	0.529176	0.597404	0.95718
KLK12	-0.229092	-0.466896	-0.526283	0.599408	0.95718
IL1RAP	0.0810083	1.11775	0.526222	0.59945	0.95718
MEP1B	-0.201407	-1.17466	-0.525797	0.599745	0.95718
SPINT2	-0.0646733	0.883428	-0.523854	0.601092	0.95718
TREML2	0.0608517	0.507791	0.523388	0.601416	0.95718
C2	0.0647033	-0.293687	0.522928	0.601735	0.95718
FCN2	0.101665	0.425593	0.522833	0.601801	0.95718
CDHR5	0.062	-0.0996624	0.521572	0.602677	0.95718
CD55	-0.103152	0.346822	-0.520203	0.603628	0.95718
CDH15	-0.096185	0.0902867	-0.519238	0.6043	0.95718
ICAM4	-0.100242	0.000946061	-0.518969	0.604487	0.95718
CXCL13	0.1618	-0.0618158	0.51895	0.6045	0.95718
GLRX	-0.114372	0.97104	-0.517595	0.605443	0.95718
SLITRK2	0.0660633	0.501956	0.516603	0.606135	0.95718
GFRA1	-0.04879	0.398928	-0.515592	0.606839	0.95718
SCGN	0.083045	0.38131	0.512994	0.608651	0.95718
PAPPA	0.105493	0.282687	0.512002	0.609343	0.95718
FKBP4	-0.118077	0.617684	-0.509699	0.610953	0.95718
F9	0.0610483	0.277335	0.508965	0.611466	0.95718
B4GALT1	0.05621	0.398748	0.508821	0.611566	0.95718
TANK	-0.11759	-0.0811661	-0.50858	0.611735	0.95718
TNFSF10	0.0628483	0.745608	0.507425	0.612543	0.95718
ZBTB16	0.124947	0.447479	0.507185	0.612711	0.95718
CCL26	0.160052	0.404247	0.506778	0.612996	0.95718
FYB1	-0.264532	-0.467781	-0.505966	0.613565	0.95718
UMOD	0.09907	0.453621	0.503472	0.615313	0.95718
MESD	-0.229358	0.750496	-0.502693	0.615859	0.95718
LY9	-0.054215	0.374334	-0.502319	0.616121	0.95718
IQGAP2	-0.105647	-0.28369	-0.502041	0.616317	0.95718
DNAJB1	-0.209013	1.73726	-0.502037	0.61632	0.95718
AFP	0.130215	0.154665	0.501298	0.616838	0.95718
TIE1	-0.0786917	0.233559	-0.500776	0.617205	0.95718
BGN	-0.20839	-1.04672	-0.500569	0.617351	0.95718
ENPP2	0.06904	0.164139	0.498197	0.619017	0.95718
ERBB3	0.0336517	0.125622	0.497731	0.619345	0.95718
THPO	0.0568	0.360885	0.497594	0.619441	0.95718
TNFRSF13B	-0.0691783	-0.0760952	-0.495841	0.620676	0.95718
HGF	0.0697067	0.0507206	0.495827	0.620685	0.95718
VSTM2L	-0.099645	-0.07624	-0.494436	0.621665	0.95718
SCRN1	-0.09502	-0.619291	-0.492701	0.622888	0.95718
RTN4R	-0.064595	0.265793	-0.492406	0.623096	0.95718
ATOX1	-0.167572	0.537118	-0.492155	0.623273	0.95718
CNPY4	-0.136377	0.365348	-0.491291	0.623882	0.95718
CDC37	-0.15895	0.313407	-0.490987	0.624097	0.95718
HEXIM1	-0.175015	0.73536	-0.49045	0.624476	0.95718
VAT1	-0.0299867	-0.542216	-0.490236	0.624627	0.95718
L1CAM	-0.0540567	-0.12854	-0.489859	0.624893	0.95718
LEFTY2	-0.108543	0.0931018	-0.489503	0.625144	0.95718
SUGT1	-0.191222	0.605593	-0.488174	0.626084	0.95718
GRK5	0.146303	0.347277	0.488107	0.626131	0.95718
SPARCL1	-0.09362	0.576519	-0.486955	0.626945	0.95718
CCL3	-0.0920383	-1.32523	-0.485914	0.627681	0.95718
ITGB5	-0.0805133	-0.0822388	-0.485636	0.627878	0.95718
SMOC1	0.0643883	0.711385	0.48526	0.628144	0.95718
PLXDC1	0.0453	0.343922	0.483484	0.629402	0.95718
RRM2	-0.0798683	0.553121	-0.483481	0.629404	0.95718
SERPINE1	-0.160148	-0.00108909	-0.483383	0.629473	0.95718
ENTPD2	-0.06823	0.0861855	-0.482924	0.629798	0.95718
ATG4A	-0.121828	1.24401	-0.482881	0.629829	0.95718
STAT5B	-0.319913	0.729471	-0.480804	0.631301	0.95718
VEGFD	-0.059595	0.0373394	-0.480739	0.631347	0.95718
TNFSF13B	-0.0796217	0.406749	-0.478573	0.632885	0.95718
SERPINA11	-0.0789883	1.1071	-0.478218	0.633137	0.95718
PCDH17	0.04995	0.374165	0.477872	0.633382	0.95718
NUB1	-0.170603	-0.97236	-0.477579	0.633591	0.95718
VSIG4	-0.0619283	0.0306315	-0.475296	0.635213	0.95718
ADGRE5	0.068025	0.11896	0.47434	0.635893	0.95718
IFNGR1	-0.03777	0.241617	-0.474303	0.635919	0.95718
MERTK	0.052385	0.78857	0.473735	0.636323	0.95718
IL1RN	0.08145	-0.573422	0.468854	0.639801	0.95718
ITGAV	-0.0366533	-0.072897	-0.465614	0.642114	0.95718
GP1BA	-0.0848383	0.503911	-0.464977	0.642569	0.95718
SCARF1	0.0835783	0.493399	0.46235	0.644448	0.95718
IL5RA	-0.0858417	0.0435352	-0.46139	0.645135	0.95718
ADGRE2	0.0541633	0.241324	0.461269	0.645222	0.95718
FCRL2	0.09097	0.253668	0.460739	0.645601	0.95718
PAMR1	-0.0569667	-0.0418897	-0.460418	0.64583	0.95718
ITIH3	0.095035	0.0631679	0.459902	0.6462	0.95718
IGF2R	0.0497317	0.185196	0.459184	0.646714	0.95718
IL6ST	0.0311417	0.19833	0.458313	0.647339	0.95718
FRZB	-0.0521867	0.333984	-0.458184	0.647431	0.95718
DECR1	-0.199805	1.75873	-0.457122	0.648193	0.95718
METAP1D	-0.155152	0.679774	-0.45619	0.648861	0.95718
CLSTN2	-0.07121	0.546407	-0.453407	0.65086	0.95718
FGF23	0.111765	0.00383455	0.452691	0.651374	0.95718
GP2	0.109302	0.387556	0.452325	0.651637	0.95718
CKAP4	-0.0427	0.249219	-0.44906	0.653985	0.95718
RARRES2	-0.130817	-0.159173	-0.447151	0.65536	0.95718
CNPY2	-0.0889167	0.52857	-0.446797	0.655616	0.95718
PPCDC	-0.09353	0.733774	-0.444778	0.657071	0.95718
STAMBP	-0.137847	0.908315	-0.444261	0.657444	0.95718
HMBS	-0.110355	1.86362	-0.44407	0.657581	0.95718
WNT9A	-0.0580467	0.676716	-0.441954	0.659109	0.95718
SH2B3	0.184457	-0.561278	0.441882	0.659161	0.95718
CCS	-0.0969017	0.997696	-0.441622	0.659348	0.95718
WASF1	0.1473	0.466833	0.440656	0.660047	0.95718
ADAMTS13	0.0462967	0.704681	0.440001	0.66052	0.95718
ENPP7	0.136203	0.25066	0.439195	0.661103	0.95718
MSRA	-0.139397	-0.388182	-0.437566	0.662281	0.95718
VEGFA	0.0716517	0.556708	0.437371	0.662422	0.95718
CCL13	-0.127775	0.613989	-0.435905	0.663483	0.95718
CSF1	0.050815	-0.190799	0.435657	0.663662	0.95718
PGLYRP1	-0.0794983	0.749432	-0.435558	0.663734	0.95718
CALB2	-0.0392517	-0.551274	-0.435181	0.664007	0.95718
MME	-0.114463	0.132656	-0.434418	0.66456	0.95718
MYO9B	0.123588	0.433804	0.433645	0.66512	0.95718
VTCN1	0.0448633	-0.111661	0.432847	0.665698	0.95718
CTSL	0.0360833	0.106144	0.430475	0.667419	0.95718
MNDA	-0.176998	-1.62626	-0.429059	0.668448	0.95718
IFNGR2	-0.0878083	-0.0389594	-0.427903	0.669287	0.95718
ITGB1	-0.0816983	0.263522	-0.426904	0.670013	0.95718
IL1RL2	0.0671933	0.236602	0.426615	0.670223	0.95718
ADGRG1	0.0777033	0.293061	0.425884	0.670755	0.95718
DEFA1_DEFA1B	-0.10578	0.466321	-0.424854	0.671504	0.95718
SERPINB6	-0.100963	0.375558	-0.424488	0.671771	0.95718
CXCL16	-0.0470033	-0.0985994	-0.42387	0.67222	0.95718
FETUB	0.069965	0.356321	0.423454	0.672523	0.95718
CA1	-0.127742	1.62163	-0.420921	0.674368	0.95718
PILRA	0.05769	0.223724	0.420658	0.67456	0.95718
HTRA2	-0.10187	0.793281	-0.419467	0.675428	0.95718
CRHR1	-0.0749633	0.145019	-0.419052	0.67573	0.95718
NCR1	-0.0479917	0.413452	-0.418253	0.676313	0.95718
STX16	0.08678	-1.08521	0.417403	0.676934	0.95718
TFF2	0.103885	0.117465	0.417334	0.676984	0.95718
C2CD2L	0.06195	-0.364662	0.417165	0.677107	0.95718
FCRL5	-0.0825917	-0.17717	-0.416263	0.677766	0.95718
TNFRSF1B	-0.0485967	0.150224	-0.415185	0.678553	0.95718
F3	-0.04267	0.359227	-0.415066	0.67864	0.95718
VSIR	0.0841033	0.419529	0.414528	0.679033	0.95718
TDGF1	0.162948	0.108579	0.414427	0.679107	0.95718
RASSF2	-0.07758	-0.844852	-0.414415	0.679116	0.95718
LDLR	0.0801683	0.208943	0.414117	0.679333	0.95718
ATP5IF1	-0.215107	1.40399	-0.4136	0.679712	0.95718
GMPR	-0.130963	1.59197	-0.411782	0.681041	0.95718
MDK	0.06749	0.603827	0.410975	0.681631	0.95718
CLPP	-0.119912	0.738699	-0.409657	0.682596	0.95718
MSTN	-0.0905533	0.0877582	-0.409644	0.682605	0.95718
AMN	0.06558	0.519339	0.40818	0.683678	0.95718
PPIB	-0.169907	0.825829	-0.407998	0.683811	0.95718
DPEP1	-0.0615717	0.684392	-0.407757	0.683988	0.95718
PTPN6	-0.221278	-0.0519164	-0.407058	0.6845	0.95718
AK1	-0.09903	0.302228	-0.403664	0.68699	0.95718
IL1R1	0.0392467	0.261576	0.403657	0.686995	0.95718
NOTCH3	-0.0684817	0.262969	-0.403319	0.687243	0.95718
CD74	0.055175	-0.119747	0.40298	0.687492	0.95718
NT5C3A	-0.183867	0.416744	-0.402841	0.687594	0.95718
CD200R1	0.0433417	0.417952	0.402676	0.687715	0.95718
KIFBP	0.15675	0.209401	0.402466	0.687869	0.95718
CCN1	-0.124892	-1.13729	-0.402412	0.687909	0.95718
HLA-E	-0.04671	0.286461	-0.402267	0.688015	0.95718
ADAMTS15	-0.0639917	2.9253	-0.402019	0.688197	0.95718
GUSB	-0.10283	0.0109164	-0.400599	0.689241	0.95718
IGSF8	0.0473533	0.233141	0.399008	0.69041	0.95718
WIF1	-0.0434667	0.466354	-0.398895	0.690493	0.95718
PAG1	0.08491	-0.333621	0.397839	0.69127	0.95718
EIF4B	-0.14866	1.18384	-0.396264	0.692429	0.95718
IGF1R	0.0440567	0.38055	0.39565	0.692881	0.95718
LAT	-0.171633	1.02587	-0.39334	0.694583	0.95718
SIRT2	-0.169913	0.727172	-0.39154	0.69591	0.95718
ENTPD5	0.0370817	0.182268	0.391107	0.69623	0.95718
DSG2	-0.0426283	0.816721	-0.390572	0.696624	0.95718
LGALS8	0.0794967	0.285811	0.387027	0.699242	0.95718
PSG1	0.14315	-0.39041	0.386985	0.699273	0.95718
KITLG	-0.0464817	0.424022	-0.386747	0.699449	0.95718
DCBLD2	0.049015	0.527968	0.386493	0.699636	0.95718
MMP1	-0.127035	2.52842	-0.385496	0.700373	0.95718
FAS	-0.0491217	-0.201844	-0.384269	0.701281	0.95718
CCL19	-0.134427	0.510847	-0.383835	0.701601	0.95718
GRAP2	-0.225208	0.712895	-0.383661	0.701731	0.95718
NAAA	-0.0763433	0.28931	-0.383349	0.701961	0.95718
FURIN	0.0616183	-0.0544103	0.383056	0.702178	0.95718
ADAM15	-0.0417083	0.364701	-0.382825	0.702349	0.95718
CCL23	-0.053555	0.18107	-0.382313	0.702728	0.95718
MZT1	0.064345	0.298685	0.382029	0.702938	0.95718
CD27	-0.0476283	0.140557	-0.381592	0.703261	0.95718
ALPP	-0.149568	-1.25614	-0.381323	0.703461	0.95718
CDKN2D	0.195438	0.0937648	0.380973	0.70372	0.95718
EPHB4	-0.0401067	0.207601	-0.380949	0.703738	0.95718
CD163	-0.08837	0.290719	-0.380927	0.703754	0.95718
LRIG1	0.043935	0.354384	0.378857	0.705288	0.95718
ECE1	0.04341	0.330153	0.377878	0.706013	0.95718
SMAD1	-0.100767	0.515496	-0.376417	0.707097	0.95718
SLAMF8	0.0689183	0.186668	0.375893	0.707486	0.95718
TIMD4	-0.086715	-0.0270921	-0.375876	0.707498	0.95718
CA13	-0.211677	0.463623	-0.375635	0.707677	0.95718
ADAMTS16	-0.0448833	0.381859	-0.375486	0.707788	0.95718
EGFL7	-0.04518	1.65363	-0.375164	0.708027	0.95718
IL12B	-0.07488	0.5379	-0.372943	0.709676	0.95718
LBR	-0.111013	0.134577	-0.372249	0.710192	0.95718
TRIM21	-0.101465	0.356667	-0.371348	0.710861	0.95718
CD59	-0.03976	0.19786	-0.369408	0.712304	0.95718
LAMP2	-0.0251933	0.148102	-0.367232	0.713923	0.95718
AXL	-0.0739933	0.265064	-0.366946	0.714136	0.95718
KLRD1	-0.0686217	0.342969	-0.363972	0.716351	0.95718
NCF2	-0.115108	-2.5265	-0.361256	0.718376	0.95718
ICAM1	-0.0721083	0.234954	-0.360211	0.719156	0.95718
SKAP2	0.19667	0.165045	0.359944	0.719355	0.95718
NCK2	-0.134917	0.42041	-0.359326	0.719817	0.95718
IKBKG	0.147092	0.0892588	0.358916	0.720123	0.95718
CPPED1	-0.0895317	0.257668	-0.355987	0.722311	0.95718
MSLN	-0.053475	0.170727	-0.354712	0.723264	0.95718
HSPB1	-0.151887	1.2895	-0.354437	0.72347	0.95718
GP6	0.129335	0.478848	0.353622	0.72408	0.95718
BAIAP2	-0.0711067	-0.263142	-0.353142	0.724439	0.95718
IL12A_IL12B	-0.0999317	0.716898	-0.352293	0.725074	0.95718
PROC	-0.0623567	0.507427	-0.352161	0.725173	0.95718
TNXB	-0.0367633	0.106408	-0.352151	0.725181	0.95718
CCL17	-0.113645	0.261042	-0.351123	0.72595	0.95718
LYN	-0.116432	0.446259	-0.349864	0.726893	0.95718
HSPA1A	-0.103562	-0.106047	-0.34906	0.727495	0.95718
BTC	-0.104973	-1.00582	-0.347559	0.72862	0.95718
CASP2	0.106165	0.128567	0.347139	0.728935	0.95718
TNFSF13	0.0338733	0.33272	0.345909	0.729858	0.95718
DNPH1	-0.09046	1.31555	-0.345892	0.729871	0.95718
SELP	0.0843683	0.266845	0.345873	0.729885	0.95718
CXCL12	-0.0410567	1.13794	-0.344735	0.730739	0.95718
GHRL	0.0807283	0.69604	0.343427	0.731721	0.95718
CD99L2	-0.0363233	0.286859	-0.342839	0.732162	0.95718
IL1B	-0.058245	-1.10052	-0.341686	0.733028	0.95718
ENO2	-0.0929033	0.946398	-0.34121	0.733386	0.95718
NT5E	-0.0550983	1.07136	-0.339397	0.734748	0.95718
MARCO	0.03759	0.133324	0.338533	0.735398	0.95718
IRAK4	-0.18741	0.497427	-0.338006	0.735794	0.95718
CARHSP1	-0.06841	0.8406	-0.337354	0.736284	0.95718
SNAP29	0.160455	0.76605	0.336356	0.737035	0.95718
SEMA3F	0.0309017	0.455281	0.335721	0.737513	0.95718
CRHBP	-0.0363717	0.176948	-0.335102	0.737979	0.95718
CCL24	0.0967417	0.573404	0.332724	0.739771	0.95718
ADGRG2	0.0316683	0.116354	0.332124	0.740223	0.95718
PRCP	-0.046775	-0.0520903	-0.331122	0.740978	0.95718
PDLIM7	0.16582	0.409232	0.331116	0.740983	0.95718
LPL	0.053115	0.778956	0.330943	0.741113	0.95718
IL17F	0.114168	-0.00300606	0.330508	0.741441	0.95718
PLXNB3	0.0530833	0.335552	0.330222	0.741657	0.95718
FLI1	-0.112758	0.0991558	-0.329495	0.742205	0.95718
HNRNPK	0.0801433	0.494307	0.329295	0.742356	0.95718
STC2	0.03734	0.795926	0.329198	0.742429	0.95718
SAMD9L	-0.104648	0.175069	-0.328551	0.742917	0.95718
TNFSF11	-0.07535	0.721964	-0.326141	0.744737	0.958621
GDNF	-0.0410667	0.288185	-0.323281	0.746897	0.959443
CD40LG	-0.120855	0.212424	-0.322717	0.747323	0.959443
ALCAM	-0.0332917	0.247292	-0.320031	0.749355	0.959443
MAP2K6	0.150408	1.59382	0.319498	0.749759	0.959443
SCG3	-0.0354967	0.392799	-0.318572	0.750459	0.959443
PTPN1	0.105045	-0.0791085	0.316596	0.751956	0.959443
ITGA11	-0.0334817	-0.636341	-0.316466	0.752054	0.959443
ANGPT1	-0.129922	1.11361	-0.315003	0.753163	0.959443
SRC	0.175977	0.873995	0.313386	0.754389	0.959443
MAX	0.10792	0.172792	0.312435	0.75511	0.959443
IL22RA1	0.064745	-0.0406485	0.31175	0.755629	0.959443
KYAT1	-0.0837117	0.254911	-0.310594	0.756506	0.959443
HSD11B1	0.0434383	0.406448	0.309776	0.757128	0.959443
TRAF2	0.104737	1.54179	0.307546	0.758821	0.959443
TGM2	-0.0769517	2.18454	-0.306457	0.759648	0.959443
ANGPT2	0.0448583	0.602315	0.305067	0.760705	0.959443
VAMP5	-0.066725	0.502139	-0.304838	0.760879	0.959443
FABP6	-0.052465	0.409522	-0.302686	0.762515	0.959443
AKR1B1	-0.107878	0.493802	-0.302451	0.762694	0.959443
CST5	-0.0502483	-0.124164	-0.302362	0.762762	0.959443
IL7R	-0.0606033	0.363015	-0.301732	0.763242	0.959443
EIF5A	-0.029945	-0.057157	-0.301491	0.763425	0.959443
ITGB1BP2	-0.163492	0.794107	-0.30134	0.76354	0.959443
BCL2L11	-0.050235	0.852147	-0.300888	0.763884	0.959443
CHAC2	-0.0745733	0.89529	-0.30047	0.764202	0.959443
FABP9	0.056905	0.447748	0.299306	0.765088	0.959443
FGF2	0.0610333	0.535179	0.298799	0.765474	0.959443
TXNDC5	-0.0693467	0.537436	-0.298444	0.765745	0.959443
TNC	0.0678233	0.555232	0.295475	0.768008	0.959443
MOG	0.0362683	0.467934	0.295253	0.768177	0.959443
ANKRD54	-0.061065	0.58433	-0.293148	0.769783	0.959443
RHOC	-0.165773	0.861458	-0.292656	0.770157	0.959443
ICOSLG	-0.018845	0.0659218	-0.292155	0.77054	0.959443
TRIM5	0.08516	0.188404	0.291515	0.771029	0.959443
RWDD1	-0.098925	0.493308	-0.291023	0.771404	0.959443
CNTN2	-0.062365	-0.0236618	-0.290063	0.772137	0.959443
CD209	-0.0457283	0.0363461	-0.289765	0.772365	0.959443
NOS3	0.0709583	0.966008	0.289293	0.772725	0.959443
SRPK2	-0.0700983	0.258792	-0.289176	0.772815	0.959443
LY75	0.0405933	0.56976	0.288344	0.77345	0.959443
PDCD6	0.0500883	0.678336	0.286047	0.775205	0.960466
SSC4D	-0.128942	-1.81162	-0.282853	0.777649	0.960466
USP8	0.107955	-0.675822	0.282341	0.77804	0.960466
CRADD	-0.12076	0.976337	-0.28194	0.778347	0.960466
ANXA11	0.110775	-1.36019	0.281585	0.778619	0.960466
CA2	-0.0924067	2.03918	-0.280589	0.779382	0.960466
PRKAR1A	-0.112672	-0.355553	-0.280408	0.77952	0.960466
SFTPD	-0.0649933	0.34737	-0.278203	0.78121	0.960466
CST6	0.04351	0.97541	0.276568	0.782463	0.960466
FOXO1	-0.0997383	0.3742	-0.276332	0.782643	0.960466
ANG	0.03679	0.147245	0.275005	0.783661	0.960466
ADM	0.0268317	1.22396	0.274512	0.784039	0.960466
OXT	-0.12183	-0.214432	-0.274171	0.784301	0.960466
LRPAP1	-0.054885	-0.26764	-0.273571	0.784761	0.960466
SLC27A4	-0.0410133	-0.09624	-0.272922	0.785259	0.960466
SCGB3A2	-0.0759383	0.168152	-0.271699	0.786197	0.960466
DNMBP	-0.0644667	0.320693	-0.271671	0.786219	0.960466
SLC39A5	0.04607	0.0612388	0.269408	0.787957	0.961379
NFATC1	0.0917817	0.542464	0.268866	0.788373	0.961379
LACTB2	-0.07564	0.455989	-0.265669	0.790831	0.962133
CDKN1A	-0.118233	0.537065	-0.265609	0.790876	0.962133
TNFRSF4	-0.031515	0.275075	-0.264377	0.791824	0.962133
CNTNAP2	-0.0530517	-0.184062	-0.264049	0.792076	0.962133
CCL22	-0.0428833	0.501532	-0.263485	0.79251	0.962133
CD69	0.12531	0.75905	0.260631	0.794707	0.963526
HYOU1	0.0251983	0.123409	0.260162	0.795067	0.963526
CRNN	0.0844817	0.254127	0.2583	0.796501	0.964409
RNF41	0.0710417	0.866645	0.255594	0.798587	0.965928
FUT8	-0.0449733	0.42461	-0.254839	0.799169	0.965928
CD22	-0.0607033	0.152122	-0.251889	0.801444	0.967822
METAP2	-0.0799217	0.732945	-0.250475	0.802536	0.968043
CLSTN1	-0.03709	0.151075	-0.249817	0.803044	0.968043
CX3CL1	-0.02793	0.664278	-0.247269	0.805011	0.96956
DKKL1	-0.0556133	0.727488	-0.245061	0.806718	0.969986
CD200	-0.0233183	0.319533	-0.2444	0.807228	0.969986
CLEC5A	0.0254067	0.301944	0.244057	0.807494	0.969986
PVR	0.0290283	0.701911	0.241409	0.809542	0.971217
YES1	0.104653	1.10776	0.240895	0.809939	0.971217
CD300C	-0.0280583	0.335756	-0.238409	0.811864	0.971627
CLEC1B	-0.09413	0.934018	-0.237831	0.812311	0.971627
PPP1R12A	0.0959933	0.353959	0.236765	0.813136	0.971627
NSFL1C	-0.078185	1.06366	-0.236053	0.813688	0.971627
HPGDS	-0.0309667	0.00551697	-0.235102	0.814425	0.971627
RUVBL1	-0.0739667	-0.0555273	-0.234946	0.814546	0.971627
PAEP	-0.13588	-1.72553	-0.231623	0.817122	0.973174
C1QTNF1	0.0567917	0.723405	0.231436	0.817266	0.973174
CA9	0.0304933	0.0112382	0.228354	0.819658	0.974211
SEZ6L2	-0.021185	0.192915	-0.226717	0.820928	0.974211
KLK4	0.04779	0.0650582	0.225334	0.822002	0.974211
NAMPT	-0.0303967	-1.10631	-0.224913	0.822329	0.974211
SDC4	0.0806633	-1.14129	0.223524	0.823408	0.974211
TFPI	-0.050305	0.327704	-0.22323	0.823637	0.974211
SOST	0.032675	0.298164	0.222612	0.824116	0.974211
VCAM1	0.0387633	0.485297	0.222198	0.824438	0.974211
RSPO1	0.0287017	0.906239	0.222052	0.824552	0.974211
IL1R2	0.0156683	0.16355	0.220049	0.826109	0.974904
GYS1	0.0965617	-0.53271	0.219216	0.826756	0.974904
NFASC	0.02454	-0.0118836	0.217766	0.827884	0.974904
SFTPA1	-0.0444667	0.481813	-0.217629	0.827991	0.974904
CCL20	-0.0561683	-0.0938418	-0.214483	0.830438	0.976269
ICAM3	0.0235	0.176624	0.214304	0.830578	0.976269
TARBP2	-0.0751433	0.105783	-0.212526	0.831962	0.977056
CEP43	0.0553517	0.61939	0.207851	0.835605	0.979125
NELL1	-0.0270833	0.318687	-0.207511	0.83587	0.979125
RNASE3	-0.0880867	0.56946	-0.205141	0.837718	0.979125
SPP1	0.0360483	1.1421	0.205103	0.837748	0.979125
NOTCH1	0.0200433	0.380855	0.204747	0.838026	0.979125
SFTPA2	0.0270367	0.0916339	0.203381	0.839091	0.979125
AMBP	-0.0159183	0.25571	-0.203004	0.839385	0.979125
NELL2	0.0239983	-0.150501	0.202192	0.840019	0.979125
PDGFA	-0.0720867	0.491233	-0.201998	0.840171	0.979125
CXCL17	-0.0435317	0.593518	-0.198076	0.843233	0.981631
CRKL	-0.105567	0.904271	-0.19697	0.844096	0.981631
CDH2	-0.0265417	0.393454	-0.195895	0.844937	0.981631
REG4	0.028425	-0.0473	0.195566	0.845193	0.981631
SIT1	-0.022445	-0.0420564	-0.193949	0.846458	0.981676
DOK2	0.0983167	0.815847	0.19272	0.847419	0.981676
PTPRS	-0.0221983	0.271883	-0.192348	0.847709	0.981676
SNX9	-0.0522633	0.889317	-0.191017	0.84875	0.981676
MDGA1	-0.042345	0.700125	-0.190924	0.848823	0.981676
DAG1	-0.03765	0.358787	-0.188371	0.85082	0.98252
S100A4	-0.0527683	0.693791	-0.183763	0.854428	0.98252
PPME1	-0.0633817	1.36297	-0.182072	0.855752	0.98252
COL4A1	0.0266483	0.693474	0.181542	0.856168	0.98252
WWP2	0.0378667	0.42701	0.180696	0.856831	0.98252
ITGB2	0.0234283	-0.723619	0.179683	0.857625	0.98252
PLA2G4A	-0.0662417	0.711002	-0.179222	0.857986	0.98252
CLIP2	-0.105098	0.776765	-0.177405	0.859411	0.98252
USO1	0.0803583	0.223744	0.176909	0.8598	0.98252
CXCL9	-0.0458517	0.469068	-0.176518	0.860106	0.98252
ASGR1	-0.01735	0.288841	-0.176412	0.86019	0.98252
THBD	0.0182533	0.413712	0.175773	0.860691	0.98252
RETN	0.0265217	0.74877	0.175066	0.861245	0.98252
AOC3	-0.03155	0.444147	-0.173398	0.862554	0.98252
PECAM1	0.019875	0.36321	0.17318	0.862725	0.98252
ADA2	0.0363867	0.412487	0.172008	0.863645	0.98252
LILRB4	0.02433	1.35827	0.171673	0.863908	0.98252
SIRPB1	-0.0284933	0.354586	-0.170561	0.864781	0.98252
MICB_MICA	-0.0894567	-0.0932612	-0.170394	0.864912	0.98252
PMVK	-0.125442	1.56567	-0.170342	0.864953	0.98252
KAZALD1	-0.0337717	0.481982	-0.169789	0.865387	0.98252
TNR	-0.0256233	0.577427	-0.16908	0.865944	0.98252
TNFRSF11B	0.020395	0.210226	0.168901	0.866084	0.98252
PRTFDC1	-0.0778267	1.02251	-0.166937	0.867627	0.983198
MANSC1	-0.015635	0.656453	-0.166309	0.86812	0.983198
CD70	0.0250367	0.0424048	0.164794	0.86931	0.983731
LY96	0.0172317	0.0217879	0.162992	0.870727	0.983853
CANT1	-0.012455	0.473832	-0.162553	0.871072	0.983853
IL2RB	-0.027015	0.116019	-0.161911	0.871577	0.983853
HEBP1	-0.0295333	-0.0975703	-0.155878	0.876322	0.988393
IL10RB	-0.015385	0.187977	-0.154949	0.877054	0.988403
OSMR	0.0252283	0.132584	0.152709	0.878817	0.989143
DBNL	-0.0771217	0.5852	-0.151231	0.879981	0.989143
NPPB	-0.060595	1.78395	-0.151053	0.880121	0.989143
CLEC4G	0.018205	0.560328	0.150188	0.880802	0.989143
VEGFC	-0.0310117	0.744036	-0.148171	0.882391	0.989143
BCAM	-0.0165067	0.331681	-0.148079	0.882464	0.989143
PLPBP	-0.051965	0.470935	-0.146366	0.883814	0.989143
CR2	0.0377217	0.510284	0.145385	0.884587	0.989143
MZB1	-0.0240217	-0.501655	-0.144957	0.884924	0.989143
BIN2	0.0612167	0.534816	0.144289	0.88545	0.989143
PI3	-0.0215533	-0.0157242	-0.141951	0.887295	0.989143
TBC1D17	0.0182933	0.588164	0.140535	0.888411	0.989143
LGMN	0.0160167	0.364276	0.140478	0.888456	0.989143
IRAK1	-0.0368383	0.567018	-0.139748	0.889032	0.989143
SEMA4D	0.0154617	0.232495	0.138021	0.890395	0.989143
SIGLEC6	-0.015305	0.338921	-0.137947	0.890453	0.989143
CD4	-0.0133983	0.699101	-0.137685	0.89066	0.989143
PODXL	0.00688	0.190105	0.137098	0.891123	0.989143
MPIG6B	0.06713	1.47593	0.136672	0.891459	0.989143
DRG2	-0.0237733	0.188523	-0.135672	0.892248	0.989194
BCR	-0.0529083	0.665245	-0.134359	0.893285	0.989194
AREG	0.0244283	0.0457206	0.133864	0.893675	0.989194
TGFB1	-0.0161533	0.789021	-0.131901	0.895225	0.990108
LAMP3	0.0227067	-0.22795	0.130433	0.896385	0.990573
PDGFB	-0.05941	0.589945	-0.129533	0.897096	0.990573
TNFRSF8	-0.0195433	0.381335	-0.127392	0.898788	0.991641
MUC13	0.022755	0.0731394	0.125833	0.90002	0.992156
PON2	0.0117267	-0.167784	0.124963	0.900707	0.992156
AXIN1	0.050255	0.420005	0.122944	0.902303	0.993114
STK4	-0.045085	0.113187	-0.118963	0.905451	0.99423
CEACAM1	0.00890167	0.496601	0.117198	0.906848	0.99423
PLAUR	-0.0114167	0.295042	-0.117161	0.906877	0.99423
RILP	-0.0389183	1.70838	-0.116884	0.907096	0.99423
DKK1	0.0295783	0.343726	0.11639	0.907487	0.99423
ARHGEF12	-0.0506067	1.26064	-0.116033	0.907769	0.99423
CTSH	-0.0272567	-1.60503	-0.11397	0.909402	0.99423
CD274	0.0155583	0.311256	0.113307	0.909927	0.99423
PLAT	0.02709	0.72035	0.11302	0.910154	0.99423
LAT2	-0.0408667	0.342269	-0.11247	0.910589	0.99423
CALB1	-0.020655	0.430939	-0.109415	0.913008	0.996075
CIAPIN1	-0.0364633	0.619088	-0.10694	0.914969	0.996336
DAPP1	-0.07423	0.790188	-0.106919	0.914985	0.996336
SLAMF6	0.0150483	0.276277	0.106352	0.915434	0.996336
GAS6	0.01192	0.728765	0.105125	0.916406	0.996552
IL18	0.0155433	-0.696787	0.103952	0.917335	0.996552
EGF	0.05331	-0.229322	0.103157	0.917966	0.996552
DARS1	-0.0364133	0.382634	-0.100115	0.920376	0.996552
PPP1R9B	-0.0412617	-0.181828	-0.0998407	0.920594	0.996552
PSMG3	-0.0216383	1.87811	-0.0984243	0.921716	0.996552
DIABLO	0.0495967	1.16935	0.0965969	0.923165	0.996552
MITD1	-0.048975	0.721915	-0.0919389	0.92686	0.996552
VTA1	-0.0336567	0.818335	-0.0905714	0.927944	0.996552
MED18	0.0269517	0.471828	0.088349	0.929708	0.996552
CTSC	-0.0128233	-0.368457	-0.0854014	0.932047	0.996552
ARSB	0.0184283	0.198451	0.0853434	0.932093	0.996552
VPS53	-0.021765	0.16588	-0.0842879	0.932931	0.996552
CC2D1A	-0.02858	0.655851	-0.0840117	0.93315	0.996552
BACH1	-0.021855	0.0930588	-0.0821966	0.934591	0.996552
IL6R	0.0175567	0.351702	0.0820008	0.934747	0.996552
DCTN1	0.0275133	0.437646	0.0819027	0.934825	0.996552
TFF3	-0.0263783	0.489468	-0.0817162	0.934973	0.996552
DNAJA2	-0.034865	0.338322	-0.0802542	0.936134	0.996552
KIR3DL1	-0.0274933	-0.464965	-0.0802296	0.936153	0.996552
CHGB	0.0107233	0.442897	0.07881	0.937281	0.996552
IL3RA	-0.00813	0.412443	-0.0785662	0.937474	0.996552
SNAP23	-0.03849	-0.251045	-0.0745993	0.940625	0.996552
IGFBP3	0.009345	0.470317	0.0744616	0.940734	0.996552
ADAM8	-0.00770667	0.747671	-0.0744264	0.940762	0.996552
MPI	0.0213733	-0.776489	0.0743501	0.940823	0.996552
CLC	0.0130683	-2.33398	0.0734856	0.94151	0.996552
GDF2	-0.00786333	-0.627959	-0.0722231	0.942513	0.996552
ANXA4	-0.0201033	-0.365846	-0.0719077	0.942764	0.996552
LAG3	0.010815	0.189323	0.0707662	0.943671	0.996552
PSPN	-0.0266367	0.0966606	-0.0686907	0.94532	0.996552
LEPR	0.00688167	0.257326	0.0685435	0.945437	0.996552
BTN3A2	-0.00803	0.796621	-0.0679476	0.945911	0.996552
APOM	-0.0115583	0.499283	-0.0677943	0.946033	0.996552
PLXNA4	0.0268233	1.26321	0.0672662	0.946452	0.996552
CCL28	-0.0110883	0.574503	-0.0662617	0.947251	0.996552
CTSB	-0.0137767	0.501932	-0.0639362	0.949099	0.996552
LCN2	-0.0126517	0.340744	-0.0634452	0.94949	0.996552
TPSAB1	-0.013355	0.201592	-0.0628841	0.949936	0.996552
DLL1	-0.00689833	0.234627	-0.0625179	0.950227	0.996552
CD79B	-0.00806167	0.445988	-0.0618136	0.950787	0.996552
CLEC11A	0.009505	0.249236	0.0604131	0.951901	0.996552
GOPC	-0.0257633	0.391892	-0.0594059	0.952702	0.996552
TNFSF12	0.006275	0.903833	0.0590854	0.952957	0.996552
MSR1	-0.00912167	0.0528242	-0.0582669	0.953607	0.996552
HYAL1	0.012045	0.38999	0.0578562	0.953934	0.996552
PDGFRB	0.00759	0.280295	0.0567819	0.954789	0.996552
CRLF1	0.00543667	0.26985	0.0522282	0.958411	0.996552
AIF1	-0.00902333	-0.401102	-0.0498537	0.9603	0.996552
CASP3	0.024135	0.601471	0.0497116	0.960413	0.996552
INPPL1	0.0197917	-0.897799	0.049418	0.960647	0.996552
IL1RL1	0.0114	0.298195	0.0491193	0.960884	0.996552
CETN2	0.0115967	-0.837525	0.0490865	0.960911	0.996552
HAGH	-0.0167383	-1.04322	-0.0489383	0.961028	0.996552
LYPD3	0.00652833	0.239095	0.0485313	0.961352	0.996552
MGLL	-0.0226433	0.667665	-0.0484807	0.961393	0.996552
GUCA2A	-0.00565	0.418279	-0.048366	0.961484	0.996552
SIAE	-0.00867833	0.258988	-0.0480274	0.961753	0.996552
SULT1A1	-0.03066	0.555641	-0.0475726	0.962115	0.996552
ERBIN	0.01886	0.424056	0.046965	0.962599	0.996552
ESM1	-0.00542333	0.973493	-0.0463284	0.963105	0.996552
TIMP3	0.019385	1.05598	0.0462679	0.963153	0.996552
FLRT2	-0.00454667	0.256037	-0.0462422	0.963174	0.996552
COMT	-0.0170217	0.633423	-0.0446655	0.964429	0.996552
NID1	-0.00999833	0.710688	-0.0436338	0.96525	0.996552
KRT5	-0.00588667	-0.016017	-0.0429152	0.965822	0.996552
BST1	-0.00629	0.0815079	-0.0426098	0.966065	0.996552
ANXA3	0.0159067	-2.82783	0.0423032	0.966309	0.996552
CD300E	0.00620667	0.0521388	0.0420902	0.966478	0.996552
CD63	-0.00922	0.165535	-0.0418582	0.966663	0.996552
NOMO1	-0.00431167	0.023697	-0.0402052	0.967979	0.997018
LBP	-0.0100633	0.630967	-0.0390838	0.968871	0.997018
WFIKKN1	0.00502667	-0.438442	0.034442	0.972567	0.997018
CD33	-0.00823667	-0.109288	-0.0343633	0.97263	0.997018
AIFM1	-0.01163	0.589594	-0.0325625	0.974063	0.997018
ITGA5	0.00356	0.0640261	0.0325589	0.974066	0.997018
EGFR	0.003215	0.287546	0.0317222	0.974732	0.997018
GALNT10	-0.00302	0.243065	-0.0313543	0.975025	0.997018
SLIT2	0.00505833	-0.0544721	0.0291041	0.976817	0.997018
IL13RA1	-0.00207	-0.0668624	-0.0276288	0.977992	0.997018
SELPLG	0.00188	0.213331	0.0261901	0.979138	0.997018
CHRDL2	-0.00481167	0.430004	-0.0245444	0.980448	0.997018
CD244	0.00205333	0.446205	0.0240428	0.980848	0.997018
PFKFB2	-0.00813833	-0.155224	-0.0214622	0.982903	0.997018
LRP11	-0.002685	0.0880848	-0.0208858	0.983362	0.997018
FKBP5	0.00891167	0.888151	0.0184992	0.985263	0.997018
CTSD	0.00306333	-0.0308915	0.0174437	0.986104	0.997018
CD2AP	0.00469833	1.01783	0.0174259	0.986118	0.997018
FCRL1	0.00390167	0.0579527	0.0164554	0.986891	0.997018
TACC3	0.00808333	0.766174	0.0161003	0.987174	0.997018
TNFSF14	-0.00326167	-0.100675	-0.0158512	0.987373	0.997018
MANF	0.01046	1.1612	0.0156846	0.987505	0.997018
GALNT7	0.00119833	0.239016	0.0156493	0.987533	0.997018
CEP85	-0.003615	0.188678	-0.0146141	0.988358	0.997018
EIF4G1	-0.00777333	0.480867	-0.0145219	0.988431	0.997018
FOXO3	-0.005295	0.158678	-0.0143535	0.988566	0.997018
KIT	0.00222667	0.3281	0.0138244	0.988987	0.997018
CLEC1A	0.00141333	0.278678	0.0138025	0.989004	0.997018
FOLR2	0.00124333	0.140076	0.0123231	0.990183	0.997018
VWF	0.00307667	1.07369	0.010412	0.991705	0.997018
CNST	0.00457	1.25145	0.0101726	0.991896	0.997018
TGFBI	-0.00183833	0.584942	-0.00988756	0.992123	0.997018
TACSTD2	-0.000833333	0.353336	-0.00834876	0.993349	0.997018
CES3	0.00141	-2.93398	0.00804761	0.993589	0.997018
CA11	0.000445	0.121019	0.00722192	0.994247	0.997018
IL17A	0.000688333	0.149367	0.00594594	0.995263	0.997018
CTSZ	0.00111	0.208255	0.00579612	0.995382	0.997018
CLEC10A	-0.0007	0.388618	-0.00552933	0.995595	0.997018
FADD	-0.00150833	-0.166416	-0.00478237	0.99619	0.997018
BAX	0.00124167	0.397501	0.00465883	0.996289	0.997018
CDH1	0.000311667	0.379142	0.00133478	0.998937	0.998937
