# Supplementary material for: Proteomics reveal biomarkers for diagnosis, disease activity and long-term disability outcomes in multiple sclerosis
Source: Nat Commun. 2023 Oct 30;14:6903. doi: 10.1038/s41467-023-42682-9 (PMC10616092; doi:10.1038/s41467-023-42682-9)
Supplement: Supplementary file 5 — Supplementary Data 2 [file 41467_2023_42682_MOESM5_ESM.xlsx]

## Sheet: Sheet1
sample_ID	sex	age range	diagnosis_at_baseline	developed_RRMS_or_not	followup_time_from_baseline_years	NEDA_EDA_2years	nARMSS	CSF_findings_Albumine_ratio	disease_duration_time_from_first_symptom_to_sampling	secondline_treatment_index	firstline_treatment_index	total_duration_of_observation	firstline_duration_month	secondline_duration_month	DMT_1	type_DMT_1	time_DMT_1_month	DMT_2	type_DMT_2	time_DMT_2_month	DMT_3	type_DMT_3	time_DMT_3_months	DMT_4	type_DMT_4	time_DMT_4_month	DMT_5	type_DMT_5	time_DMT_5_month	EDSS_1_interval_from_baseline_year	EDSS_1	ARMSS_1	EDSS_2_interval_from_baseline_year	EDSS_2	ARMSS_2	EDSS_3_interval_from_baseline_year	EDSS_3	ARMSS_3	EDSS_4_interval_from_baseline_year	EDSS_4	ARMSS_4	EDSS_5_interval_from_baseline_year	EDSS_5	ARMSS_5	EDSS_6_interval_from_baseline_year	EDSS_6	ARMSS_6	EDSS_7_interval_from_baseline_year	EDSS_7
Dis_HC_01	f	26-35	NA	NA	NA	NA	NA	3.6	NA	NA	NA	NA	NA	NA	NA	NA	NA	NA	NA	NA	NA	NA	NA	NA	NA	NA	NA	NA	NA	NA	NA	NA	NA	NA	NA	NA	NA	NA	NA	NA	NA	NA	NA	NA	NA	NA	NA	NA	NA
Dis_HC_02	f	26-35	NA	NA	NA	NA	NA	4	NA	NA	NA	NA	NA	NA	NA	NA	NA	NA	NA	NA	NA	NA	NA	NA	NA	NA	NA	NA	NA	NA	NA	NA	NA	NA	NA	NA	NA	NA	NA	NA	NA	NA	NA	NA	NA	NA	NA	NA	NA
Dis_HC_03	f	46-55	NA	NA	NA	NA	NA	4.9	NA	NA	NA	NA	NA	NA	NA	NA	NA	NA	NA	NA	NA	NA	NA	NA	NA	NA	NA	NA	NA	NA	NA	NA	NA	NA	NA	NA	NA	NA	NA	NA	NA	NA	NA	NA	NA	NA	NA	NA	NA
Dis_HC_04	f	56-65	NA	NA	NA	NA	NA	5	NA	NA	NA	NA	NA	NA	NA	NA	NA	NA	NA	NA	NA	NA	NA	NA	NA	NA	NA	NA	NA	NA	NA	NA	NA	NA	NA	NA	NA	NA	NA	NA	NA	NA	NA	NA	NA	NA	NA	NA	NA
Dis_HC_05	f	36-45	NA	NA	NA	NA	NA	3.8	NA	NA	NA	NA	NA	NA	NA	NA	NA	NA	NA	NA	NA	NA	NA	NA	NA	NA	NA	NA	NA	NA	NA	NA	NA	NA	NA	NA	NA	NA	NA	NA	NA	NA	NA	NA	NA	NA	NA	NA	NA
Dis_HC_06	m	26-35	NA	NA	NA	NA	NA	5.2	NA	NA	NA	NA	NA	NA	NA	NA	NA	NA	NA	NA	NA	NA	NA	NA	NA	NA	NA	NA	NA	NA	NA	NA	NA	NA	NA	NA	NA	NA	NA	NA	NA	NA	NA	NA	NA	NA	NA	NA	NA
Dis_HC_07	m	26-35	NA	NA	NA	NA	NA	5.5	NA	NA	NA	NA	NA	NA	NA	NA	NA	NA	NA	NA	NA	NA	NA	NA	NA	NA	NA	NA	NA	NA	NA	NA	NA	NA	NA	NA	NA	NA	NA	NA	NA	NA	NA	NA	NA	NA	NA	NA	NA
Dis_HC_08	m	16-25	NA	NA	NA	NA	NA	5.2	NA	NA	NA	NA	NA	NA	NA	NA	NA	NA	NA	NA	NA	NA	NA	NA	NA	NA	NA	NA	NA	NA	NA	NA	NA	NA	NA	NA	NA	NA	NA	NA	NA	NA	NA	NA	NA	NA	NA	NA	NA
Dis_HC_09	f	16-25	NA	NA	NA	NA	NA	2.7	NA	NA	NA	NA	NA	NA	NA	NA	NA	NA	NA	NA	NA	NA	NA	NA	NA	NA	NA	NA	NA	NA	NA	NA	NA	NA	NA	NA	NA	NA	NA	NA	NA	NA	NA	NA	NA	NA	NA	NA	NA
Dis_HC_10	f	56-65	NA	NA	NA	NA	NA	6.5	NA	NA	NA	NA	NA	NA	NA	NA	NA	NA	NA	NA	NA	NA	NA	NA	NA	NA	NA	NA	NA	NA	NA	NA	NA	NA	NA	NA	NA	NA	NA	NA	NA	NA	NA	NA	NA	NA	NA	NA	NA
Dis_HC_11	f	26-35	NA	NA	NA	NA	NA	2.1	NA	NA	NA	NA	NA	NA	NA	NA	NA	NA	NA	NA	NA	NA	NA	NA	NA	NA	NA	NA	NA	NA	NA	NA	NA	NA	NA	NA	NA	NA	NA	NA	NA	NA	NA	NA	NA	NA	NA	NA	NA
Dis_HC_12	f	26-35	NA	NA	NA	NA	NA	4.2	NA	NA	NA	NA	NA	NA	NA	NA	NA	NA	NA	NA	NA	NA	NA	NA	NA	NA	NA	NA	NA	NA	NA	NA	NA	NA	NA	NA	NA	NA	NA	NA	NA	NA	NA	NA	NA	NA	NA	NA	NA
Dis_HC_13	f	36-45	NA	NA	NA	NA	NA	5.7	NA	NA	NA	NA	NA	NA	NA	NA	NA	NA	NA	NA	NA	NA	NA	NA	NA	NA	NA	NA	NA	NA	NA	NA	NA	NA	NA	NA	NA	NA	NA	NA	NA	NA	NA	NA	NA	NA	NA	NA	NA
Dis_HC_14	m	26-35	NA	NA	NA	NA	NA	5.2	NA	NA	NA	NA	NA	NA	NA	NA	NA	NA	NA	NA	NA	NA	NA	NA	NA	NA	NA	NA	NA	NA	NA	NA	NA	NA	NA	NA	NA	NA	NA	NA	NA	NA	NA	NA	NA	NA	NA	NA	NA
Dis_HC_15	f	56-65	NA	NA	NA	NA	NA	7	NA	NA	NA	NA	NA	NA	NA	NA	NA	NA	NA	NA	NA	NA	NA	NA	NA	NA	NA	NA	NA	NA	NA	NA	NA	NA	NA	NA	NA	NA	NA	NA	NA	NA	NA	NA	NA	NA	NA	NA	NA
Dis_HC_16	f	36-45	NA	NA	NA	NA	NA	4	NA	NA	NA	NA	NA	NA	NA	NA	NA	NA	NA	NA	NA	NA	NA	NA	NA	NA	NA	NA	NA	NA	NA	NA	NA	NA	NA	NA	NA	NA	NA	NA	NA	NA	NA	NA	NA	NA	NA	NA	NA
Dis_HC_17	m	46-55	NA	NA	NA	NA	NA	6.8	NA	NA	NA	NA	NA	NA	NA	NA	NA	NA	NA	NA	NA	NA	NA	NA	NA	NA	NA	NA	NA	NA	NA	NA	NA	NA	NA	NA	NA	NA	NA	NA	NA	NA	NA	NA	NA	NA	NA	NA	NA
Dis_HC_18	f	16-25	NA	NA	NA	NA	NA	3.6	NA	NA	NA	NA	NA	NA	NA	NA	NA	NA	NA	NA	NA	NA	NA	NA	NA	NA	NA	NA	NA	NA	NA	NA	NA	NA	NA	NA	NA	NA	NA	NA	NA	NA	NA	NA	NA	NA	NA	NA	NA
Dis_HC_19	f	16-25	NA	NA	NA	NA	NA	4.5	NA	NA	NA	NA	NA	NA	NA	NA	NA	NA	NA	NA	NA	NA	NA	NA	NA	NA	NA	NA	NA	NA	NA	NA	NA	NA	NA	NA	NA	NA	NA	NA	NA	NA	NA	NA	NA	NA	NA	NA	NA
Dis_HC_20	f	26-35	NA	NA	NA	NA	NA	2.5	NA	NA	NA	NA	NA	NA	NA	NA	NA	NA	NA	NA	NA	NA	NA	NA	NA	NA	NA	NA	NA	NA	NA	NA	NA	NA	NA	NA	NA	NA	NA	NA	NA	NA	NA	NA	NA	NA	NA	NA	NA
Dis_HC_21	f	46-55	NA	NA	NA	NA	NA	4.9	NA	NA	NA	NA	NA	NA	NA	NA	NA	NA	NA	NA	NA	NA	NA	NA	NA	NA	NA	NA	NA	NA	NA	NA	NA	NA	NA	NA	NA	NA	NA	NA	NA	NA	NA	NA	NA	NA	NA	NA	NA
Dis_HC_22	f	36-45	NA	NA	NA	NA	NA	6	NA	NA	NA	NA	NA	NA	NA	NA	NA	NA	NA	NA	NA	NA	NA	NA	NA	NA	NA	NA	NA	NA	NA	NA	NA	NA	NA	NA	NA	NA	NA	NA	NA	NA	NA	NA	NA	NA	NA	NA	NA
Dis_HC_23	f	16-25	NA	NA	NA	NA	NA	3	NA	NA	NA	NA	NA	NA	NA	NA	NA	NA	NA	NA	NA	NA	NA	NA	NA	NA	NA	NA	NA	NA	NA	NA	NA	NA	NA	NA	NA	NA	NA	NA	NA	NA	NA	NA	NA	NA	NA	NA	NA
Dis_MS_01	m	26-35	RRMS	yes	11.4	NEDA	-3.98213	2.9	11	0	0.617021	94	58	0	interferon beta-1b	1	26	dimethyl fumarate	1	32										0.452055	0	0.88	1.46849	0	0.87	2.4274	0	0.82	3.56712	0	0.72	4.47671	0	0.72	5.43562	1	2.26	6.02466	1
Dis_MS_02	f	16-25	CIS	yes	10.93	EDA	-3.00875	4.4	1	0.61039	0.142857	77	11	47	interferon beta-1b	1	11	natalizumab	2	35	natalizumab	2	12							0	0	1.4	0.323288	0	1.4	1	0	1.33	1.43836	0	1.33	1.94247	1	3.53	3.51233	0	1.09	4.5589	0
Dis_MS_03	f	26-35	CIS	yes	11.56	NEDA	3.10997	3.3	2	0.482353	0.494118	85	42	41	interferon beta-1b	1	42	natalizumab	2	41										0	4	8.66	0.430137	3.5	8.27	2.15616	4	8.42	3.58356	4	8.12	4.52329	4	7.92	5.37808	4	7.92	5.9726	4
Dis_MS_04	f	26-35	CIS	no	2	EDA	NA	3.1	7	0	0	31	0	0																-0.558904	2	6.09	0	0	1.01	0.194521	0	1.01	0.978082	0	1.01	1.98356	0	0.96
Dis_MS_05	f	26-35	CIS	yes	10.68	EDA	2.79793	3.2	9	1.42857	1.01429	70	71	100	Glatiramer	1	35	interferon beta-1a	1	36	natalizumab	2	100							-0.00273973	5	9	0.99726	3.5	8.16	1.51233	3.5	7.99	2.85479	3.5	7.86	3.53425	3.5	7.66	4.0137	3.5	7.66	4.61918	3.5
Dis_MS_06	f	46-55	CIS	yes	11.57	EDA	-2.98016	4.1	48	0.366667	0.444444	90	40	35	interferon beta-1b	1	34	fingolimod	2	35	dimethyl fumarate	1	6							0	0	0.31	0.964384	2	2.67	2.10959	2	2.51	4.02466	1.5	1.51	4.54247	1.5	1.41	5.07945	1.5	1.41	5.57808	1.5
Dis_MS_07	f	56-65	CIS	yes	12.04	NEDA	-2.89024	2.2	6	0	0	104	0	0																0	2.5	2.02	1.06027	2.5	1.9	1.96164	2.5	1.78	2.86301	3.5	2.9	4.01096	3.5	2.76	5.05753	3.5	2.61	5.99726	3.5
Dis_MS_08	f	26-35	RRMS	yes	11.63	EDA	-1.41411	5.4	1	0	0	65	0	0																5.26301	1.5	3.73	6.34247	1.5	3.6	8.63836	1.5	3.09	9.62466	2	4.13	10.6712	2	3.89
Dis_MS_09	f	46-55	CIS	yes	11.02	EDA	-3.29955	3.7	2	0	0.984848	132	130	0	interferon beta-1b	1	130													0	1	0.68	0.989041	2	1.86	1.98904	2	1.75	2.98904	2	1.69	3.95068	2	1.53	4.97534	3	2.7	5.91507	3
Dis_MS_10	f	56-65	CIS	yes	10.81	EDA	-4.53054	7.4	30	0	0.527778	72	38	0	interferon beta-1b	1	2	dimethyl fumarate	1	36										2.07123	1.5	0.49	3.05479	1.5	0.47	4.12329	1.5	0.42	4.98904	1.5	0.37	5.42466	1.5	0.37	6.07945	2	0.63	6.6137	2
Dis_MS_11	m	26-35	RRMS	yes	10.43	EDA	-2.30751	8.3	0	0.671642	0.358209	67	24	87	interferon beta-1b	1	24	natalizumab	2	50	rituximab	2	37							0.608219	0	0.77	0.99726	1	2.5	2.31507	1	2.36	3.4	1	2.26	3.99178	1.5	3.39	4.5589	1.5	3.23	5.07671	1.5
Dis_MS_12	m	16-25	CIS	yes	10.78	EDA	-3.8694	6.6	3	1.57143	0.0769231	91	7	95	interferon beta-1a	1	7	Glatiramer	2	25	natalizumab	2	68	fingolimod	2	50				0	0	1.4	0.986301	0	1.33	1.94795	0	1.28	4.01918	0	1.09	4.53425	0	1.01	5.05205	0	1.01	5.53151	0
Dis_MS_13	f	36-45	CIS	yes	11.36	EDA	-0.20198	2.6	1	0.794118	0.198529	136	27	108	interferon beta-1b	1	27	fingolimod	2	108										0	4.5	6.69	0.356164	4.5	6.69	0.534247	3.5	5.53	1.03014	3.5	5.53	1.9726	3.5	5.4	2.6	3.5	5.22	3.3726	3.5
Dis_MS_14	f	16-25	CIS	yes	12.65	EDA	1.55522	3	1	0	0.0657895	152	10	0	interferon beta-1b	1	10													-0.0164384	2	6.28	0.632877	2.5	7.26	0.761644	2.5	7.26	1.64384	2.5	7.23	2.58356	2.5	7.13	3.66575	2.5	7.05	4.5863	2.5
Dis_MS_15	f	26-35	CIS	yes	10.72	EDA	-3.21775	3.9	2	0.441176	0.382353	102	39	45	interferon beta-1b	1	6	dimethyl fumarate	1	33	fingolimod	2	45							2.25205	0	0.77	3.92055	1	2.26	4.94247	1	2.08	5.97808	1	1.96	7.03014	1	1.87	7.6411	1	1.81	8.72603	1
Dis_MS_16	f	26-35	CIS	yes	9.01	NEDA	-3.34322	3.1	9	0	0.246914	81	20	0	interferon beta-1b	1	18	dimethyl fumarate	1	2										0.561644	0	0.72	0.972603	0	0.72	1.86027	1	2.26	3.41644	1	2.08	3.89863	1	1.96	4.88767	1	1.87	5.88219	1
Dis_MS_17	f	16-25	CIS	yes	11.02	EDA	-3.86241	8.5	4	0.737705	0.245902	61	15	45	interferon beta-1b	1	15	natalizumab	2	45										0	0	1.33	0.353425	0	1.33	1.28493	0	1.28	1.81096	0	1.14	3.10411	0	1.09	3.61918	0	1.01	4.03562	0
Dis_MS_18	f	16-25	RRMS	yes	7.32	EDA	-2.94941	4.9	17	0.966667	0	60	0	58	natalizumab	2	13	fingolimod	2	45										1.21096	0	1.28	2.02466	0	1.14	2.45753	0	1.14	2.64658	0	1.09	3.5863	0	1.01	3.96164	1	3.07	4.46301	1
Dis_MS_19	f	26-35	CIS	yes	11.53	EDA	-1.40657	4.1	3	0.861111	0.0555556	144	8	124	interferon beta-1b	1	8	natalizumab	2	124										-0.476712	1	2.76	0	0	0.88	1.04658	2	5.36	1.95616	2	5.21	2.38904	2	5.21	3.06849	2.5	6.11	3.49863	2.5
Dis_MS_20	f	26-35	CIS	yes	10.5	EDA	-2.80892	4.9	69	0.631579	0.342105	76	26	48	interferon beta-1b	1	26	natalizumab	2	48										0.030137	2	4.78	1.00822	0	0.61	1.97534	0	0.57	2.86849	1	1.87	3.46027	1	1.87	4.45205	2	4.13	5.0274	2
Dis_MS_21	f	26-35	CIS	no	8.57	NEDA	-4.43828	7.5	1	0	0	99	0	0																-0.00273973	2	4.88	1.08767	0	0.68	1.42192	0	0.68	2.01918	0	0.61	3.98356	0	0.56	5.9589	0	0.5	8.26575	0
Dis_MS_22	f	26-35	CIS	yes	8.36	NEDA	-1.4592	2.6	17	1.48611	0.361111	72	26	107	Intravenous immunoglobulin (IVIG)	1	13	Interferon beta-1a	1	13	natalizumab	2	107							0	1	2.84	1.09315	1	2.76	1.99178	1	2.71	2.60548	1	2.62	2.83562	1	2.62	3.09315	1	2.62	4.43014	2
Dis_MS_23	f	36-45	CIS	yes	10.22	EDA	-3.81925	6.2	1	0.684211	0.263158	76	20	52	interferon beta-1b	1	20	natalizumab	2	52										0.40274	2	4.57	0.682192	0	0.57	2.30411	0	0.56	3.52329	1	1.69	4.0411	1	1.69	4.5589	1	1.62	5.11781	1
Dis_MS_24	f	26-35	CIS	yes	5.76	EDA	-1.21759	9.1	5	0.311475	0.327869	61	20	23	interferon beta-1b	1	17	Interferon beta-1a	1	3	fingolimod	2	11	rituximab	2	12				0.115068	0	1.01	1.01644	0	1.01	2.29863	1	2.94	2.51781	1	2.84	2.95342	2	5.68	3.91507	2	5.53	4.39452	3
Dis_MS_25	m	26-35	CIS	yes	9.07	EDA	-1.65686	3.9	1	0.202381	0.75	84	63	17	natalizumab	2	17	interferon beta-1b	1	26	dimethyl fumarate	1	37							0.120548	0	0.87	0.619178	0	0.82	1.60548	0	0.77	1.93425	0	0.77	2.94795	2	4.88	3.98356	2	4.78	5.06027	2
Dis_MS_26	f	26-35	RRMS	yes	8.78	EDA	-2.26315	3.8	15	0	0.858696	92	79	0	interferon beta-1b	1	3	Interferon beta-1a	1	12	dimethyl fumarate	1	63							1.11507	0	0.72	2.0411	1	2.26	2.99726	1	2.08	4.0274	1	1.96	4.9863	1	1.87	5.95068	2	4.13	6.63288	2
Dis_MS_27	m	26-35	CIS	yes	9.62	EDA	0.551273	7.4	7	0.704225	0.267606	71	19	50	interferon beta-1b	1	19	natalizumab	2	50										0	2	5.84	1.01096	2	5.68	1.60548	3.5	7.99	1.96164	2	5.53	2.56986	2	5.36	3.72329	2	5.21	4.27945	2
Dis_MS_28	f	16-25	CIS	yes	9.04	NEDA	-4.00482	3.8	4	0	0.541284	109	59	0	dimethyl fumarate	1	59													0	0	1.28	1.01644	0	1.14	1.9726	0	1.09	4.07397	0	1.01	4.99452	0	0.96	5.99726	0	0.9	7.18082	0
Dis_MS_29	m	16-25	CIS	no	6.39	NEDA	2.10633	4.4	12	0	0	74	0	0																0	2.5	7.37	0.986301	2.5	7.26	1.9863	2.5	7.23	2.98082	2.5	7.13	3.92055	2.5	7.05	6.20274	2.5	6.81
Dis_MS_30	m	46-55	CIS	yes	8.13	EDA	-4.08085	4.7	5	0.905882	0.0941176	85	8	77	interferon beta-1b	1	8	fingolimod	2	77										0.060274	2	3.01	1.0411	1	1.09	2.03014	1	1.03	2.55342	1	0.94	3.23562	1	0.94	4.00548	1	0.87	4.95068	1
Dis_MS_31	f	46-55	CIS	yes	10.08	EDA	-1.77703	3.9	7	0.132231	0.85124	121	103	16	interferon beta-1b	1	4	Interferon beta-1a	1	51	dimethyl fumarate	1	48	rituximab	2	16				-0.0136986	1	1.03	0.923288	2	2.51	2.03014	3	4.1	3.08219	2.5	3.11	4.00548	3.5	4.49	4.95068	3.5	4.29	6.00548	3.5
Dis_MS_32	m	16-25	CIS	yes	8.6	EDA	0.308547	4.2	1	0	0.619048	84	52	0	dimethyl fumarate	1	52													0	2	6.28	0.917808	2	6.12	2.03014	2	6.09	2.62192	2	5.98	3.13699	2	5.98	4.05479	2	5.94	4.89863	2
Dis_MS_33	f	26-35	CIS	no	4.13	NEDA	-3.82972	6.6	2	0	0	50	0	0																-0.0575342	1	3.04	0.969863	0	0.96	2.08767	0	0.9	4.13425	0	0.87
Dis_MS_34	f	16-25	CIS	yes	8.97	EDA	-3.74642	5.9	1	0.823529	0.161765	68	11	72	interferon beta-1b	1	11	natalizumab	2	72										-0.106849	0	1.44	0.284932	0	1.44	1.40548	0	1.4	1.94247	0	1.33	3.00822	0	1.28	3.60548	0	1.14	3.97808	0
Dis_MS_35	f	16-25	CIS	yes	8.6	NA	-2.49781	4.5	27	0	0.711538	104	74	0	interferon beta-1b	1	9	dimethyl fumarate	1	65										-0.060274	0	1.14	0.956164	0	1.09	2.12329	1	3.07	2.6411	1	3.04	3.72877	1	2.94	4.69315	1	2.84	5.7726	1
Dis_MS_36	f	36-45	CIS	yes	8.74	NEDA	-4.70415	4.8	0	0	0.975309	81	79	0	interferon beta-1b	1	67	dimethyl fumarate	1	12										-0.00547945	3	5.05	0.958904	0	0.35	1.98356	0	0.33	3	0	0.31	3.85479	0	0.29	4.86849	0	0.26	5.80274	0
Dis_MS_37	f	26-35	CIS	yes	9.05	NEDA	-1.62032	4.8	0	0	0	109	0	0																0	3.5	7.86	1.23836	2	5.21	1.9863	2	5.04	3.0137	2	4.88	3.9726	2	4.78	4.68767	2	4.57	7.05753	0
Dis_MS_38	f	16-25	CIS	yes	9.21	EDA	1.77129	3	2	0.666667	0.0277778	72	2	66	interferon beta-1b	1	2	natalizumab	2	10	natalizumab	2	27	natalizumab	2	29				-0.0410959	2	6.28	0.942466	2	6.12	2.01096	2.5	7.23	2.87671	2.5	7.13	3.31233	2.5	7.13	3.96712	2.5	7.05	4.50137	2.5
Dis_MS_39	m	36-45	RRMS	yes	10.56	EDA	0.845413	7.8	2	0.458333	0.777778	72	56	21	interferon beta-1b	1	44	dimethyl fumarate	1	12	natalizumab	2	21							1.01644	3	5.56	3.09315	3	5.21	4.04658	4	6.39	4.79178	4	6.23	5.13973	4	6.23	5.9863	4	6.13	6.40274	4
Dis_MS_40	m	16-25	CIS	yes	7.36	NEDA	-3.34589	3.6	3	0	0.974026	77	75	0	interferon beta-1b	1	47	dimethyl fumarate	1	28										-0.030137	0	1.28	0	0	1.28	0.0739726	0	1.28	0.49589	0	1.28	2.26027	0	1.09	3.03014	0	1.01	3.77534	0
Dis_MS_41	m	16-25	CIS	yes	7.49	EDA	1.55038	7.8	22	0.788732	0	71	0	56	rituximab	2	56													0	1	4.24	0.230137	1	4.24	1.48767	3	8.18	2.52329	2	6.71	3.50959	2	6.31	4.87123	2	6.33	5.51233	2.5
Dis_MS_42	f	46-55	RRMS	yes	7.7	EDA	-4.72698	6.9	2	0.434783	0.550725	69	38	30	interferon beta-1b	1	38	rituximab	2	30										1.62466	1	1.03	2.18082	0	0.29	2.46027	0	0.29	3.47671	0	0.26	4.73699	0	0.22	6.25205	0	0.2	7.33973	0
Dis_MS_43	f	16-25	RRMS	yes	7.8	NEDA	-3.0153	5.6	1	0	0.963415	82	79	0	interferon beta-1b	1	79													0.0739726	1	3.28	0.739726	1	3.24	1.6411	0	1.01	2.21644	0	1.01	3.11781	0	1.01	3.25205	0	1.01	4.6411	1
Dis_MS_44	f	36-45	CIS	yes	6.64	NEDA	-3.82849	2.7	3	0.0655738	0	61	0	4	rituximab	2	4													-0.10137	0	0.61	0	0	0.61	0.134247	0	0.61	0.39726	0	0.61	0.838356	0	0.57	2.66301	0	0.54	4.07945	1.5
Dis_MS_45	f	16-25	CIS	yes	6.07	EDA	-3.70288	5.1	15	0.604651	0.27907	43	12	26	dimethyl fumarate	1	12	rituximab	2	26										-0.0849315	1	3.77	0	0	1.4	0.690411	0.5	1.33	1.16164	0.5	1.33	1.28767	0.5	1.33	1.89041	0.5	1.28	3.50137	0
Dis_MS_46	f	26-35	RRMS	yes	6.97	NEDA	-3.55682	3.8	31	0.4125	0.2625	80	21	33	dimethyl fumarate	1	20	dimethyl fumarate	1	1	rituximab	2	33							0.249315	0	0.96	0.920548	0.5	0.9	1.26575	0.5	0.9	1.4274	0.5	0.9	2.41644	0.5	0.88	3.37534	0	0.87	3.93699	0
Dis_MS_47	m	46-55	RRMS	yes	6.95	NEDA	-4.57228	5.9	4	0	0.987805	82	81	0	dimethyl fumarate	1	81													0.0958904	1	0.94	0.621918	1	0.87	1.18904	1	0.87	2.1726	0	0.22	3.4137	0	0.2	4.46027	1	0.7	5.51507	0
Dis_MS_48	m	46-55	CIS	no	5.75	NEDA	-4.72538	5.8	22	0	0	79	0	0																-1.30411	0.5	0.35	-0.969863	0.5	0.35	-0.0958904	0.5	0.33	0	0.5	0.33	3.20274	0.5	0.26	5.2411	0.5	0.22
Dis_MS_49	f	26-35	RRMS	yes	6.75	EDA	-3.90723	4.8	114	1.6875	0.95	80	76	135	interferon beta-1a	1	76	natalizumab	2	20	fingolimod	2	1	natalizumab	2	22	rituximab	2	92	0.10137	0	0.68	0.967123	1	2.08	1.80274	1	1.96	2.49315	1	1.96	3.72877	0	0.54	4.77534	0	0.5	5.71507	0
Dis_MS_50	f	26-35	CIS	no	4.15	NEDA	-4.36943	3	3	0	0.215686	51	11	0	dimethyl fumarate	1	11													-0.0575342	0	0.72	0	0	0.72	0.268493	0	0.72	0.652055	0	0.68	1.46849	0	0.68	2.12329	0	0.61	3.20274	0
Dis_MS_51	f	36-45	CIS	no	1.64	NEDA	NA	3.6	14	0	0	22	0	0																-0.210959	2	4.13	0	2	4.13	1.05479	2	3.89	1.63562	2	3.73
Dis_MS_52	f	16-25	RRMS	yes	6.58	NEDA	-3.55214	3.8	37	0.974359	0	78	0	0	rituximab	2	76													0.106849	0	1.5	0.315068	0	1.5	1.41918	0	1.5	2.53151	0	1.59	3.61096	0	1.44	4.60274	0	1.4	5.63014	0
Dis_MS_53	m	36-45	CIS	yes	5.05	NEDA	-1.95152	4.5	1	0.766667	0.116667	60	7	46	dimethyl fumarate	1	7	rituximab	2	46										-0.030137	2	3.37	0.487671	2	3.37	0.975342	2	3.22	1.72603	2	3.12	3.04658	2	3.01	4.03014	2	2.86	5.04658	2
Dis_MS_54	m	16-25	RRMS	yes	5.12	EDA	-1.53951	3.5	12	0.983051	0	59	0	58	rituximab	2	58													0.268493	0	1.28	1.13151	0	1.14	2.1863	1.5	4.82	2.75068	1.5	4.67	3.70411	1	3.04	4.0274	1.5	4.63	5.12329	1.5
Dis_MS_55	f	46-55	CIS	no	5.22	EDA	-4.8339	7	2	0	0	64	0	0																-0.0767123	0	0.2	0	0	0.2	0.0958904	0	0.2	0.260274	0	0.2	1.30411	0	0.19	2.03288	0	0.17	4.12877	0
Dis_MS_56	m	46-55	CIS	yes	4.5	EDA	-4.49735	6.6	12	0.477273	0	44	0	21	rituximab	2	21													-0.115068	1.5	1.8	0	1	1.03	0.556164	0	0.26	1.53425	0	0.23	1.79178	1	0.87	3.51233	0	0.2
Dis_MS_57	f	46-55	CIS	yes	4.39	EDA	-2.89892	3.2	4	0	0.962963	54	52	0	dimethyl fumarate	1	52													-0.0657534	1	0.84	0.671233	2	2.13	1.11781	2	2.13	2.30685	2.5	2.79	3.19452	2	1.96	4.39178	2	1.86
Dis_MS_58	f	16-25	RRMS	yes	4.86	NEDA	1.50733	5.3	39	0.982759	0	58	0	57	rituximab	2	57													0.0328767	2.5	7.25	0.758904	2	6.33	1.73699	2	6.31	2.69589	2	6.28	3.83562	2	6.12	4.86301	3	7.93
Dis_MS_59	f	26-35	CIS	yes	5.58	EDA	-2.89881	2.6	6	0.885714	0	70	0	62	rituximab	2	62													-0.287671	1	2.26	0	1	2.26	0.909589	1	2.08	1.50959	1.5	3.23	2.48219	1	1.96	3.58082	1	1.81	4.49589	1
Dis_MS_60	f	26-35	RRMS	yes	2.19	NEDA	NA	6.2	4	0.88	0	25	0	22	rituximab	2	22													-0.0575342	2	4.78	0.471233	2	4.78	2.07123	2	4.41
Dis_MS_61	f	36-45	CIS	yes	4.27	EDA	-4.66955	3	0	0.333333	0	51	0	17	rituximab	2	17													0.0164384	2	3.22	0.145205	0	0.37	1.01096	0	0.35	2.2	0	0.33	3.19726	0	0.31	4.23562	0	0.29
Dis_MS_62	f	16-25	RRMS	yes	4.15	EDA	-3.58341	2.5	0	0.921053	0	38	0	48	rituximab	2	44	natalizumab	2	4										0.167123	0	1.59	0.643836	0	1.44	1.16164	0	1.44	1.77534	0	1.4	2.26575	0	1.4	3.29315	0	1.33
Dis_MS_63	f	26-35	RRMS	yes	4.89	EDA	0.228077	2.5	2	0.666667	0	36	0	24	natalizumab	2	2	rituximab	2	6	rituximab	2	16							0.879452	1	3.04	1.99178	2	5.84	2.93699	2	5.68	3.92877	2	5.53
Dis_MS_64	f	26-35	RRMS	yes	4.14	EDA	-4.28302	4.1	5	0.632653	0	49	0	31	rituximab	2	30	rituximab	2	1										0.0273973	0	0.82	0.142466	0	0.82	0.863014	0	0.77	1.99178	0	0.72	2.9863	0	0.68	4.13699	0	0.61
Dis_MS_65	m	26-35	RRMS	yes	3.88	EDA	NA	4	0	1.33333	0	24	0	32	rituximab	2	32													1	0	0.87	3.0274	0	0.77
Dis_MS_66	m	26-35	CIS	yes	3.22	EDA	-2.01632	3	1	0.973684	0	38	0	37	rituximab	2	37													0.0821918	2.5	7.13	1.29041	1	3.04	2.23562	1	2.94	3.21918	1	2.84
Dis_MS_67	f	36-45	RRMS	yes	3.45	NEDA	-4.45899	1.5	0	0	1	38	38	0	dimethyl fumarate	1	38													0.317808	0	0.57	0.813699	0	0.56	1.29315	0	0.56	1.7726	0	0.54	2.27123	0	0.54	3.45205	0	0.5
Dis_MS_68	m	36-45	CIS	yes	3.13	NEDA	-3.45304	6.7	2	1	0	37	0	37	rituximab	2	37													0	1	1.69	0.610959	1	1.62	0.994521	1	1.62	2.16712	1	1.49	3.13425	1	1.39
Dis_MS_69	f	16-25	CIS	yes	3.12	NEDA	0.592534	2.6	3	0.948718	0	39	0	37	rituximab	2	37													-0.0931507	2	6.12	0.539726	2	6.09	0.978082	2	6.09	2.14521	2	5.98	3.12329	1	3.04
Dis_MS_70	f	36-45	RRMS	yes	3.12	EDA	-1.50895	1.6	7	0.972973	0	37	0	36	rituximab	2	36													-0.0273973	3.5	5.78	1.06575	1.5	2.13	2.13973	2.5	4.01	3.12055	2	2.86
Dis_MS_71	m	46-55	CIS	yes	2.97	EDA	NA	2.7	91	0.92	0	25	0	23	rituximab	2	23													0	2	2.36	1.09315	3.5	4.72	2.05205	3	3.71
Dis_MS_72	f	26-35	RRMS	yes	2.17	EDA	NA	6.3	10	1	0	25	0	25	rituximab	2	25													0.0684932	1.5	4.16	0.424658	1	2.71	1.13151	1	2.62	2.16712	1	2.5
Dis_MS_73	f	36-45	CIS	yes	1.18	NA	NA	2.7	1	0.857143	0	14	0	12	natalizumab	2	12													-0.030137	0	0.43	0.0876712	0	0.43	0.643836	0	0.39	1.17808	0	0.39
Dis_MS_74	f	16-25	CIS	no	1.82	NEDA	NA	3.4	3	0	0	13	0	0																-0.153425	0	1.33	0.920548	0	1.28
Dis_MS_75	f	46-55	CIS	yes	1.11	NA	NA	1.8	0	0.769231	0	13	0	10	natalizumab	2	2	rituximab	2	8										0.0465753	2	2.36	0.479452	2.5	3.27	1.10959	2.5	3.11
Dis_MS_76	f	26-35	RRMS	yes	1.47	NA	NA	4.6	15	0.888889	0	18	0	16	rituximab	2	16													-0.00547945	2	4.88	0.528767	1.5	3.6	1.46849	1.5	3.6
Dis_MS_77	m	16-25	RRMS	yes	1.08	NA	NA	5.5	83	0.923077	0	13	0	12	natalizumab	2	6	rituximab	2	6										0.0493151	3.5	8.57	0.369863	2	6.31	1.07945	2	6.28
Dis_MS_78	m	26-35	RRMS	yes	1.12	NA	NA	6.1	0	1	0	12	0	12	rituximab	2	12													0.106849	1	2.36	1.08767	1	2.26
Dis_MS_79	f	46-55	CIS	no	1.18	NA	NA	7.7	1	0.5	0	8	0	4	rituximab	2	4													-0.0958904	1	1.09	0	0	0.31	0.117808	1	1.09	0.517808	1	1.03
Dis_MS_80	f	26-35	RRMS	yes	1.06	NA	NA	5.8	18	0.923077	0	13	0	12	natalizumab	2	12													0	2	5.68	1.06301	2	5.53
Dis_MS_81	f	46-55	CIS	yes	0.47	NA	NA	2.4	83	0	0	4	0	0																-0.0575342	1	0.7	0.0794521	1	0.7	0.249315	1	0.7
Dis_MS_82	f	16-25	CIS	yes	0.52	NA	NA	4.8	0	0	0	7	0	0																0	4	8.96	0.520548	3	7.98
Dis_MS_83	f	16-25	CIS	yes	1.13	NA	NA	2.2	4	0	0	2	0	0																-0.117808	1	3.53	0.0739726	1	3.53
Dis_MS_84	f	26-35	CIS	yes	0.28	NA	NA	3.1	0	0	0	1	0	0																0	1.5	4.28	0.0547945	1	2.76
Dis_MS_85	f	26-35	CIS	no	0.34	NA	NA	3.8	9	0	0	13	0	0																-0.805479	1	3.07	-0.142466	0	1.01	0.060274	0	1.01	0.336986	0	1.01
Dis_MS_86	f	16-25	CIS	yes	0.86	NA	NA	2.9	1	0	NA	NA	0	0																-0.0219178	2	6.12
Dis_MS_87	m	26-35	CIS	yes	2.39	EDA	NA	2	56	1	0	28	0	28	rituximab	2	28													0.0410959	2	4.88	0.29863	2	4.88	1.27945	2	4.78	2.39178	2	4.57
Dis_MS_88	f	26-35	RRMS	yes	7.23	EDA	-2.03917	3.9	136	0.367816	0.908046	87	79	32	Glatiramer	1	6	Glatiramer	1	9	Glatiramer	1	10	dimethyl fumarate	1	54	rituximab	2	32	-0.060274	1	2.84	0.591781	1	2.76	1.09041	1	2.76	2.03014	1	2.71	3.21918	1.5	4.04	4.41096	1.5	3.9	5.25753	1
Dis_MS_89	f	26-35	CIS	yes	5.07	EDA	-4.09494	2.7	13	0.459016	0.196721	61	12	28	dimethyl fumarate	1	12	rituximab	2	28										0	1	2.76	0.621918	0	0.87	1.05479	0	0.87	2.03562	0	0.82	2.88493	0	0.77	4.00822	0	0.72	5.07397	0
Dis_MS_90	m	46-55	RRMS	yes	5.2	NEDA	-3.05088	8.2	36	0.230769	0.903846	52	47	12	interferon beta-1b	1	16	dimethyl fumarate	1	31	rituximab	2	12							-0.556164	2	2.26	-0.0931507	2	2.13	0.545205	2	2.03	1.05479	2	2.03	2.20548	2	1.96	2.64658	2	1.86	3.7589	2
Dis_MS_91	f	26-35	RRMS	yes	5.98	NEDA	-1.08162	5	59	0.777778	0.0694444	72	5	56	dimethyl fumarate	1	5	rituximab	2	6	rituximab	2	50							-0.0986301	1	3.07	0.917808	1	3.04	1.47397	1	3.04	2.03014	1.5	4.53	3.01644	1.5	4.41	4.0274	1.5	4.28	4.94521	1.5
Dis_MS_92	m	26-35	RRMS	yes	4.77	NEDA	-0.336936	3.8	2	0.72549	0.235294	51	12	33	dimethyl fumarate	1	12	rituximab	2	33										-0.0465753	1	3.04	0.756164	1	2.94	0.958904	1	2.94	1.8411	2	5.68	3.01096	2	5.53	4.16438	2	5.36
Rep_HC_01	m	36-45	NA	NA	NA	NA	NA	5.4	NA	NA	NA	NA	NA	NA	NA	NA	NA	NA	NA	NA	NA	NA	NA	NA	NA	NA	NA	NA	NA	NA	NA	NA	NA	NA	NA	NA	NA	NA	NA	NA	NA	NA	NA	NA	NA	NA	NA	NA	NA
Rep_HC_02	f	16-25	NA	NA	NA	NA	NA	3	NA	NA	NA	NA	NA	NA	NA	NA	NA	NA	NA	NA	NA	NA	NA	NA	NA	NA	NA	NA	NA	NA	NA	NA	NA	NA	NA	NA	NA	NA	NA	NA	NA	NA	NA	NA	NA	NA	NA	NA	NA
Rep_HC_03	f	36-45	NA	NA	NA	NA	NA	3.4	NA	NA	NA	NA	NA	NA	NA	NA	NA	NA	NA	NA	NA	NA	NA	NA	NA	NA	NA	NA	NA	NA	NA	NA	NA	NA	NA	NA	NA	NA	NA	NA	NA	NA	NA	NA	NA	NA	NA	NA	NA
Rep_HC_04	m	26-35	NA	NA	NA	NA	NA	3.2	NA	NA	NA	NA	NA	NA	NA	NA	NA	NA	NA	NA	NA	NA	NA	NA	NA	NA	NA	NA	NA	NA	NA	NA	NA	NA	NA	NA	NA	NA	NA	NA	NA	NA	NA	NA	NA	NA	NA	NA	NA
Rep_HC_05	f	26-35	NA	NA	NA	NA	NA	2.8	NA	NA	NA	NA	NA	NA	NA	NA	NA	NA	NA	NA	NA	NA	NA	NA	NA	NA	NA	NA	NA	NA	NA	NA	NA	NA	NA	NA	NA	NA	NA	NA	NA	NA	NA	NA	NA	NA	NA	NA	NA
Rep_HC_06	m	46-55	NA	NA	NA	NA	NA	4.8	NA	NA	NA	NA	NA	NA	NA	NA	NA	NA	NA	NA	NA	NA	NA	NA	NA	NA	NA	NA	NA	NA	NA	NA	NA	NA	NA	NA	NA	NA	NA	NA	NA	NA	NA	NA	NA	NA	NA	NA	NA
Rep_HC_07	m	26-35	NA	NA	NA	NA	NA	5.9	NA	NA	NA	NA	NA	NA	NA	NA	NA	NA	NA	NA	NA	NA	NA	NA	NA	NA	NA	NA	NA	NA	NA	NA	NA	NA	NA	NA	NA	NA	NA	NA	NA	NA	NA	NA	NA	NA	NA	NA	NA
Rep_HC_08	f	26-35	NA	NA	NA	NA	NA	11.1	NA	NA	NA	NA	NA	NA	NA	NA	NA	NA	NA	NA	NA	NA	NA	NA	NA	NA	NA	NA	NA	NA	NA	NA	NA	NA	NA	NA	NA	NA	NA	NA	NA	NA	NA	NA	NA	NA	NA	NA	NA
Rep_HC_09	m	26-35	NA	NA	NA	NA	NA	3.4	NA	NA	NA	NA	NA	NA	NA	NA	NA	NA	NA	NA	NA	NA	NA	NA	NA	NA	NA	NA	NA	NA	NA	NA	NA	NA	NA	NA	NA	NA	NA	NA	NA	NA	NA	NA	NA	NA	NA	NA	NA
Rep_HC_10	m	26-35	NA	NA	NA	NA	NA	3.4	NA	NA	NA	NA	NA	NA	NA	NA	NA	NA	NA	NA	NA	NA	NA	NA	NA	NA	NA	NA	NA	NA	NA	NA	NA	NA	NA	NA	NA	NA	NA	NA	NA	NA	NA	NA	NA	NA	NA	NA	NA
Rep_HC_11	f	26-35	NA	NA	NA	NA	NA	6.4	NA	NA	NA	NA	NA	NA	NA	NA	NA	NA	NA	NA	NA	NA	NA	NA	NA	NA	NA	NA	NA	NA	NA	NA	NA	NA	NA	NA	NA	NA	NA	NA	NA	NA	NA	NA	NA	NA	NA	NA	NA
Rep_HC_12	f	26-35	NA	NA	NA	NA	NA	2.7	NA	NA	NA	NA	NA	NA	NA	NA	NA	NA	NA	NA	NA	NA	NA	NA	NA	NA	NA	NA	NA	NA	NA	NA	NA	NA	NA	NA	NA	NA	NA	NA	NA	NA	NA	NA	NA	NA	NA	NA	NA
Rep_HC_13	f	26-35	NA	NA	NA	NA	NA	3.8	NA	NA	NA	NA	NA	NA	NA	NA	NA	NA	NA	NA	NA	NA	NA	NA	NA	NA	NA	NA	NA	NA	NA	NA	NA	NA	NA	NA	NA	NA	NA	NA	NA	NA	NA	NA	NA	NA	NA	NA	NA
Rep_HC_14	m	16-25	NA	NA	NA	NA	NA	3	NA	NA	NA	NA	NA	NA	NA	NA	NA	NA	NA	NA	NA	NA	NA	NA	NA	NA	NA	NA	NA	NA	NA	NA	NA	NA	NA	NA	NA	NA	NA	NA	NA	NA	NA	NA	NA	NA	NA	NA	NA
Rep_HC_15	m	26-35	NA	NA	NA	NA	NA	12	NA	NA	NA	NA	NA	NA	NA	NA	NA	NA	NA	NA	NA	NA	NA	NA	NA	NA	NA	NA	NA	NA	NA	NA	NA	NA	NA	NA	NA	NA	NA	NA	NA	NA	NA	NA	NA	NA	NA	NA	NA
Rep_HC_16	f	26-35	NA	NA	NA	NA	NA	3.2	NA	NA	NA	NA	NA	NA	NA	NA	NA	NA	NA	NA	NA	NA	NA	NA	NA	NA	NA	NA	NA	NA	NA	NA	NA	NA	NA	NA	NA	NA	NA	NA	NA	NA	NA	NA	NA	NA	NA	NA	NA
Rep_HC_17	f	36-45	NA	NA	NA	NA	NA	6	NA	NA	NA	NA	NA	NA	NA	NA	NA	NA	NA	NA	NA	NA	NA	NA	NA	NA	NA	NA	NA	NA	NA	NA	NA	NA	NA	NA	NA	NA	NA	NA	NA	NA	NA	NA	NA	NA	NA	NA	NA
Rep_HC_18	m	16-25	NA	NA	NA	NA	NA	5	NA	NA	NA	NA	NA	NA	NA	NA	NA	NA	NA	NA	NA	NA	NA	NA	NA	NA	NA	NA	NA	NA	NA	NA	NA	NA	NA	NA	NA	NA	NA	NA	NA	NA	NA	NA	NA	NA	NA	NA	NA
Rep_HC_19	m	26-35	NA	NA	NA	NA	NA	6	NA	NA	NA	NA	NA	NA	NA	NA	NA	NA	NA	NA	NA	NA	NA	NA	NA	NA	NA	NA	NA	NA	NA	NA	NA	NA	NA	NA	NA	NA	NA	NA	NA	NA	NA	NA	NA	NA	NA	NA	NA
Rep_HC_20	f	16-25	NA	NA	NA	NA	NA	4.2	NA	NA	NA	NA	NA	NA	NA	NA	NA	NA	NA	NA	NA	NA	NA	NA	NA	NA	NA	NA	NA	NA	NA	NA	NA	NA	NA	NA	NA	NA	NA	NA	NA	NA	NA	NA	NA	NA	NA	NA	NA
Rep_MS_01	f	36-45	CIS	yes	10.64	EDA	3.21926	3.9	8	0.844037	0.110092	109	12	92	Betaferon	1	12	natalizumab	2	52	rituximab	2	40							-0.142466	3.5	7.15	0.139726	3.5	7.15	0.934247	2.5	5.52	1.89315	3.5	6.92	2.43014	5.5	8.14	2.94795	5.5	8.02	3.50959	6
Rep_MS_02	f	26-35	CIS	yes	11.15	NEDA	-2.09707	3.9	15	0.474453	0.489051	137	67	65	Interferon beta-1a	1	67	rituximab	2	65										-0.252055	1	2.84	0.0767123	0	0.9	1.01644	0	0.88	2.75342	1	2.62	6.09041	1	2.26	7.04384	2	4.57	8.1726	2
Rep_MS_03	f	26-35	RRMS	yes	11.53	EDA	-2.52458	3.8	10	0.804348	0.0724638	138	10	111	Interferon beta-1a	1	10	Daclizumab	2	4	fingolimod	2	79	rituximab	2	28				0	1	3.04	0.342466	1	3.04	0.550685	1	2.94	0.783562	1	2.94	1.45479	1	2.94	2.36164	1	2.84	2.43288	1
Rep_MS_04	f	26-35	RRMS	yes	11.2	NEDA	-3.58787	6	5	0.746269	0.231343	134	31	100	Interferon beta-1a	1	31	fingolimod	2	100										0.0794521	1	2.5	2.74521	0	0.61	3.99178	1.5	3.23	5.00822	1	1.87	5.5863	0	0.54	6.37808	1	1.81	7.11781	1
Rep_MS_05	m	36-45	CIS	yes	11.34	EDA	-0.112632	5.3	4	0.882353	0.286765	136	39	122	Interferon beta-1a	1	11	study drug	1	28	fingolimod	2	122							0	2	3.22	0.0767123	1	1.31	1.13699	3	4.9	1.70685	2.5	4.01	2.36712	2	3.01	3.14795	1.5	1.9	4.20548	2
Rep_MS_06	f	16-25	CIS	yes	10.47	EDA	-2.19073	2.7	16	0.88	0	125	0	110	Daclizumab	2	10	natalizumab	2	88	natalizumab	2	1	natalizumab	2	11				0	1	3.62	0.10137	1	3.62	0.150685	1	3.62	0.249315	1	3.62	0.383562	3.5	8.57	0.539726	2.5	7.37	0.613699	2.5
Rep_MS_07	f	36-45	CIS	yes	11.18	EDA	-3.63449	5.4	9	0.932836	0	134	0	125	Daclizumab	2	66	fingolimod	2	43	fingolimod	2	16							0	1.5	3.09	1.28493	1	1.81	2.1863	1	1.69	2.43562	1	1.69	3.26027	1	1.62	3.49041	1	1.62	3.72055	1
Rep_MS_08	m	36-45	CIS	yes	11.43	EDA	-4.27434	5.9	1	0.970803	0	137	0	133	natalizumab	2	43	rituximab	2	90										-0.0219178	1	1.31	0.323288	1	1.31	0.939726	1	1.23	1.43562	1	1.23	2.47123	1	1.16	4.13973	0	0.29	5.02192	0
Rep_MS_09	f	26-35	RRMS	yes	10.42	EDA	-0.246682	2.3	7	0.793651	0.0396825	126	5	95	Interferon beta-1a	1	5	natalizumab	2	7	natalizumab	2	88							-0.0520548	2	5.68	0.172603	2	5.68	0.306849	2	5.68	0.772603	2	5.53	0.863014	2.5	6.66	1.10137	2	5.53	1.32329	2
Rep_MS_10	f	36-45	CIS	yes	10.99	EDA	-0.00657217	4.4	3	0.887218	0.0827068	133	11	118	Interferon beta-1a	1	11	natalizumab	2	118										-0.0767123	2.5	5.4	0.0958904	3	6.22	0.249315	2	4.27	0.326027	2	4.27	1.11781	4.5	7.58	1.53699	2.5	4.96	1.97534	2.5
Rep_MS_11	f	26-35	CIS	yes	10.95	EDA	-2.96053	3.1	4	0	0.857143	133	114	0	Interferon beta-1a	1	61	dimethyl fumarate	1	53										-0.0657534	1.5	3.6	0.0876712	1.5	3.6	0.79726	1	2.08	1.8137	1	1.96	2.89863	1	1.87	4.09589	1	1.81	5.71233	1
Rep_MS_12	f	46-55	RRMS	yes	9.49	EDA	-3.7796	2.6	0	0.284404	0.559633	109	61	33	Daclizumab	2	33	dimethyl fumarate	1	61										0.421918	1.5	1.51	0.665753	1.5	1.41	0.89589	1.5	1.41	1.09589	2	2.13	1.12877	1.5	1.41	2.04658	1.5	1.29	2.50685	1
Rep_MS_13	f	26-35	RRMS	yes	10.95	EDA	-3.46974	7.6	2	1	0	124	0	124	natalizumab	2	124													0.613699	0	0.9	1.29041	0	0.9	1.47397	1	2.84	2.01096	1	2.76	4.44658	1	2.62	5.38356	1	2.5	6.53425	0
Rep_MS_14	f	16-25	CIS	yes	10.58	EDA	2.35207	3.2	2	0.929134	0.023622	127	3	118	Interferon beta-1a	1	3	natalizumab	2	14	natalizumab	2	2	rituximab	2	102				-0.0493151	2	6.33	-0.00273973	3	7.92	0.0794521	2	6.33	0.180822	3	7.92	0.232877	2	6.33	0.345205	3.5	8.49	0.421918	3
Rep_MS_15	m	26-35	CIS	yes	10.72	EDA	-1.96422	7.9	0	0.929688	0.0390625	128	5	119	Interferon beta-1a	1	5	fingolimod	2	47	rituximab	2	72							0	2	4.88	0.550685	2.5	5.87	1.14521	1.5	3.6	1.14521	1.5	3.6	2.75616	1.5	3.23	3.38904	1.5	3.23	3.52329	2.5
Rep_MS_16	f	36-45	RRMS	yes	10.01	EDA	-2.38323	3.1	6	0.663793	0.37069	116	43	77	Interferon beta-1a	1	30	rituximab	2	77	ocrelizumab	1	13							0.0712329	2	4.57	0.567123	2	4.41	0.989041	1.5	3.23	2.29315	1.5	3.09	3.98082	1.5	2.79	4.65205	1.5	2.67	5.74521	1.5
Rep_MS_17	f	16-25	CIS	yes	10.49	EDA	-0.466841	2.2	3	0.954128	0.247706	109	27	77	fingolimod	2	11	dimethyl fumarate	1	27	rituximab	2	66							1.35068	0	1.59	1.70959	1.5	5.25	2.03836	0	1.44	2.61644	1	3.77	3.29589	1.5	5.23	3.95616	1.5	5.12	5.20274	1.5
Rep_MS_18	f	46-55	CIS	yes	9.92	EDA	2.01217	5.8	8	0.97479	0	119	0	116	rituximab	2	116													0	2.5	2.7	0.139726	2.5	2.7	0.49863	6.5	8	0.945205	6	6.72	2.02466	6	6.55	2.99178	6.5	7.62	4.10411	6.5
Rep_MS_19	f	26-35	CIS	yes	9.18	EDA	-2.18673	3.3	0	0.636364	0.444444	99	44	63	Interferon beta-1a	1	44	rituximab	2	63										0.860274	1	2.76	1.50959	1	2.71	2.2411	1	2.71	3.77534	1	2.5	5.06575	1	2.36	7.23014	1.5	3.39	8.27123	1.5
Rep_MS_20	f	26-35	CIS	yes	8.13	EDA	-3.8368	4.1	3	0	0.191919	99	19	0	Interferon beta-1a	1	19													-0.128767	0	0.87	0.112329	0	0.87	1.05479	0	0.82	2.98904	0	0.72	4.22466	0	0.68	6.1589	1	1.96	7.15068	1
Rep_MS_21	m	16-25	CIS	yes	9.8	EDA	-0.628984	3.4	2	0.982609	0	115	0	113	ocrelizumab	2	113													0.156164	3	8.06	0.80274	1	3.28	1.26027	0	1.14	1.48767	1.5	4.82	3.1589	2	5.98	3.49315	2	5.98	4.1726	2
Rep_MS_22	f	26-35	CIS	yes	2.07	EDA	NA	7	65	1	0	23	0	23	rituximab	2	23													0.030137	2	5.84	1.14247	2	5.68	1.9863	2	5.53
Rep_MS_23	f	26-35	CIS	yes	6.14	EDA	-3.45545	4.1	3	0.337838	0	74	0	25	rituximab	2	25													0	0	0.77	4.00274	1	1.96	4.12055	1	1.96	5.11781	1	1.87	6.13425	1	1.81
Rep_MS_24	f	36-45	CIS	yes	5.76	EDA	NA	3.2	1	0.972222	0	36	0	35	rituximab	2	35													2.71233	3	4.9	3.83836	3	4.8	5.29863	3	4.64	5.70137	3	4.44
Rep_MS_25	f	46-55	RRMS	yes	3.24	NEDA	-4.6871	7.1	45	0.666667	0	57	0	38	rituximab	2	38													-1.51233	1	1.31	-0.00273973	1	1.16	0.109589	0	0.33	1.10959	0	0.31	2.10685	0	0.29	3.23562	0	0.26
Rep_MS_26	m	36-45	CIS	yes	3.88	EDA	-1.82178	5.5	40	0.972222	0	36	0	35	rituximab	2	35													0.863014	2	3.37	1.89863	2	3.22	2.87671	2	3.12	3.87397	2	3.01
Rep_MS_27	f	26-35	RRMS	yes	3.13	EDA	NA	4.4	0	1	0	36	0	36	rituximab	2	36													0.0958904	2	5.36	1.03562	1	2.62	2.09589	1.5	3.9	3.09041	1.5	3.73
Rep_MS_28	m	36-45	RRMS	yes	3.78	EDA	0.685004	10	5	0.977273	0	44	0	43	rituximab	2	43													0.0630137	3	5.37	1.20822	2.5	4.42	1.9589	4	6.39	2.0137	4	6.39	2.47671	4	6.39	2.47671	4	6.39	3.78082	4
Rep_MS_29	f	36-45	RRMS	yes	3.05	EDA	NA	9.8	128	1	0	35	0	35	rituximab	2	35													0.0986301	2.5	4.11	1.15616	2.5	4.01	2.11507	2.5	3.83	3.05205	2.5	3.61
Rep_MS_30	f	26-35	RRMS	yes	3.14	NEDA	NA	3.6	73	0.972222	0	36	0	35	rituximab	2	35													0.112329	3	7.06	1.09315	3	6.84	2.37534	3	6.68	3.10685	3.5	7.27
Rep_MS_31	m	16-25	RRMS	yes	3.08	EDA	NA	8.6	4	1.52174	0	23	0	35	rituximab	2	35													1.08493	1.5	4.82	3.07945	1	3.04
Rep_MS_32	f	36-45	RRMS	yes	2.21	EDA	NA	3	25	1.84615	0	13	0	24	rituximab	2	24													1.10137	1	1.87	1.88767	1	1.81	2.20548	1	1.81
Rep_MS_33	m	26-35	RRMS	yes	3.3	EDA	2.78111	6.6	25	0.972973	0	37	0	36	rituximab	2	36													0.00547945	2	5.94	0.0410959	2.5	7.05	1.00274	3	7.69	2.08767	3.5	8.16	3.05753	3.5	7.99
Rep_MS_34	m	26-35	RRMS	yes	3.16	EDA	-2.03996	4.4	44	1	0	36	0	36	rituximab	2	36													0.131507	1	2.84	1.16164	1	2.76	2.19726	1	2.71	3.15616	1.5	4.04
Rep_MS_35	f	26-35	RRMS	yes	3.05	EDA	2.96448	4	29	0.972973	0	37	0	36	rituximab	2	36													0.0191781	3.5	8.27	0.0328767	3.5	8.27	0.0328767	3	7.69	2.06027	3.5	7.99	3.04658	3	7.25
Rep_MS_36	f	16-25	RRMS	yes	3.24	EDA	1.38142	3.6	5	1	0	37	0	37	rituximab	2	37													0.156164	2	6.71	1.15342	2	6.31	2.12877	2	6.33	3.2411	2	6.31
Rep_MS_37	f	26-35	CIS	yes	3.17	EDA	-2.55704	3.8	26	0.973684	0	38	0	37	rituximab	2	37													-0.00547945	3	7.06	0.0136986	1.5	4.04	0.334247	1	2.62	1.12055	1	2.5	2.12603	1	2.36	3.1726	1	2.26
Rep_MS_38	f	26-35	RRMS	yes	3.09	EDA	NA	4.3	2	0.971429	0	35	0	34	rituximab	2	34													0.0712329	2.5	5.93	1.14247	1	2.26	2.04384	1	2.08	2.98356	1	1.96
Rep_MS_39	f	16-25	RRMS	yes	3.07	EDA	-3.2678	8.5	3	0.162162	0	37	0	6	rituximab	2	6													0.0630137	0	1.14	1.11781	0	1.09	3.07397	1	3.04
Rep_MS_40	m	26-35	RRMS	yes	3.13	EDA	1.35655	6.6	14	1	0	37	0	37	rituximab	2	37													0.0246575	2.5	5.87	1.15068	2.5	5.69	2.05479	3.5	7.01	3.13151	3.5	6.92
Rep_MS_41	f	26-35	RRMS	yes	2.08	EDA	NA	2.6	73	1	0	24	0	24	rituximab	2	24													0.0438356	1.5	3.6	0.060274	3	6.63	1.07397	1.5	3.39	2.07945	1	1.96
Rep_MS_42	f	16-25	RRMS	yes	3.07	EDA	-0.425927	6.7	4	1	0	36	0	36	rituximab	2	36													0.0410959	1.5	5.12	1.15068	1.5	5.03	1.66575	1.5	4.82	2.09315	1	3.28	3.07123	1.5	4.82
Rep_MS_43	f	16-25	RRMS	yes	2.22	EDA	NA	3.2	2	0.88	0	25	0	22	rituximab	2	1	ocrelizumab	2	21										0.109589	1.5	4.82	0.320548	1.5	4.82	0.383562	1.5	4.82	1.1863	0	1.09	2.16712	0	1.01
Rep_MS_44	f	16-25	CIS	NA	2.1	EDA	NA	3.5	1	0.96	0	25	0	24	rituximab	2	24													-0.0219178	3	7.92	0.652055	3	8.02	1.05479	2.5	7.34	2.07123	2	6.28
Rep_MS_45	f	36-45	RRMS	yes	2.15	NEDA	NA	2.7	6	0.875	0	24	0	21	rituximab	2	21													0.0410959	1.5	3.39	1.11233	1.5	3.23	2.03562	1.5	3.09
Rep_MS_46	f	26-35	RRMS	yes	2.32	EDA	NA	3	4	1	0	27	0	27	rituximab	2	27													0.030137	2	4.78	2.29315	2.5	5.52
Rep_MS_47	f	16-25	RRMS	yes	2.11	EDA	NA	6.2	0	1	0	12	0	12	rituximab	2	12													0.0164384	1	3.53	0.0219178	1.5	5.03	1.05753	1	3.28
Rep_MS_48	m	26-35	RRMS	yes	1.94	EDA	NA	4	1	0.916667	0	24	0	22	rituximab	2	22													-0.0575342	2.5	7.05	0.830137	1.5	4.53	1.09315	1.5	4.53	1.93973	1.5	4.41
Rep_MS_49	f	36-45	RRMS	yes	2.1	EDA	NA	3.6	0	1	0	25	0	25	rituximab	2	25													0.0191781	2	4.41	1.01918	0	0.56	1.59452	0	0.54	2.09589	1	1.81
Rep_MS_50	f	36-45	RRMS	yes	2.1	EDA	NA	2.7	1	0.857143	0	7	0	6	rituximab	2	6													0.0219178	0	0.43	0.558904	0	0.39
Rep_MS_51	m	26-35	RRMS	yes	1.05	NA	NA	4.6	12	NA	NA	NA	NA	2	rituximab	2	NA													0	2	5.36
[truncated: 49 more columns]
