# Supplementary material for: Proteomics reveal biomarkers for diagnosis, disease activity and long-term disability outcomes in multiple sclerosis
Source: Nat Commun. 2023 Oct 30;14:6903. doi: 10.1038/s41467-023-42682-9 (PMC10616092; doi:10.1038/s41467-023-42682-9)
Supplement: Supplementary file 7 — Source Data [file 41467_2023_42682_MOESM7_ESM.xlsx]

## Sheet: Figure 2a
	CSF		Plasma
Sample	PC1	PC2	PC1	PC2
Dis_MS_1	0.697199	-2.06369	47.9095	0.66998
Dis_MS_2	-1.06608	1.25319	18.5413	-2.28972
Dis_MS_3	-6.96068	0.18928	24.544	-10.2098
Dis_MS_4	-18.7276	-4.89339	19.788	-10.6285
Dis_MS_5	24.984	4.18532	-7.18994	1.93791
Dis_MS_6	-1.24196	6.24823	-6.89034	1.48713
Dis_MS_7	-5.93459	-3.14473	34.8502	-2.44663
Dis_MS_8	0.0481823	-6.68498	69.3952	-1.73588
Dis_MS_9	-10.2813	2.35023	-22.8956	-7.17459
Dis_MS_10	18.9912	-7.58411	-8.48152	4.76823
Dis_MS_11	13.3337	4.2621	-4.59813	12.9288
Dis_MS_12	19.5482	-6.41987	-10.9222	0.792176
Dis_MS_13	-4.54238	5.37847	-12.8268	7.52669
Dis_MS_14	-1.06588	-6.24553	5.48819	-5.66697
Dis_MS_15	8.75466	-5.40527	-9.05409	6.29179
Dis_MS_16	14.4567	-1.25286	-13.6743	3.51497
Dis_MS_17	15.1058	5.15601	-18.8654	-8.88346
Dis_MS_18	-9.72479	7.32176	-19.4276	2.61003
Dis_MS_19	3.85741	8.83392	-3.01657	-1.86852
Dis_MS_20	15.0152	6.52142	-6.78402	-0.494238
Dis_MS_21	2.74975	-6.81107	-21.8836	-9.19961
Dis_MS_22	-21.7961	0.318992	15.8187	0.0505666
Dis_MS_23	11.7143	3.66458	-9.13063	1.95731
Dis_MS_24	12.776	5.44539	-17.2556	-7.02037
Dis_MS_25	15.5792	6.41471	2.57594	3.01894
Dis_MS_26	-6.83335	6.44211	-15.0617	-3.60941
Dis_MS_27	2.13754	3.90018	-9.93019	1.58027
Dis_MS_28	-12.9392	0.15705	-10.0797	-5.17388
Dis_MS_29	-2.01414	-2.40991	33.9864	-12.5444
Dis_MS_30	2.5058	-1.01248	-11.1939	2.53695
Dis_MS_31	-6.88918	0.943167	-1.45307	7.11044
Dis_MS_32	15.3071	-5.54385	-8.28879	-7.05405
Dis_MS_33	9.09696	-7.73048	-14.2537	-2.95126
Dis_MS_34	-7.0696	7.80407	-8.32823	-5.37261
Dis_MS_35	-0.881659	-0.573758	-6.5581	0.392116
Dis_MS_36	-8.41548	-2.1009	-6.22126	-9.77162
Dis_MS_37	-14.5434	-3.39185	-8.54731	-9.02648
Dis_MS_38	-11.0946	6.17222	4.68355	5.79941
Dis_MS_39	8.46533	10.4955	34.5938	-0.0873395
Dis_MS_40	11.0381	-4.08714	-9.79192	-2.48088
Dis_MS_41	6.49965	10.3371	13.91	-1.66591
Dis_MS_42	2.81464	-2.61641	-4.48927	7.24696
Dis_MS_43	-2.36307	4.127	15.8803	-4.22862
Dis_MS_44	-15.3705	-4.02212	18.688	9.16109
Dis_MS_45	3.07133	2.25276	-2.24047	18.6953
Dis_MS_46	2.89805	4.25955	7.67554	1.21292
Dis_MS_47	21.3728	6.12413	0.258811	5.20387
Dis_MS_48	19.8259	-5.66093	2.58921	14.3399
Dis_MS_49	-1.85847	6.01487	7.50132	-3.26052
Dis_MS_50	2.32176	-1.85138	38.9114	-11.2069
Dis_MS_51	-1.28765	-3.03089	-9.81347	2.21646
Dis_MS_52	-6.86353	6.66962	-2.95884	8.54127
Dis_MS_53	8.09716	12.8484	-5.09401	8.04861
Dis_MS_54	7.71526	0.784986	-2.82538	5.30381
Dis_MS_55	0.686972	5.43468	-18.7811	-5.35354
Dis_MS_56	8.32608	-2.95523	-3.1409	7.64389
Dis_MS_57	7.81859	1.11061	-10.993	9.07525
Dis_MS_58	11.9288	1.08594	42.085	3.74698
Dis_MS_59	-1.31827	4.45634	-18.8176	-8.77538
Dis_MS_60	15.1014	4.04979	-8.95358	2.17256
Dis_MS_61	-7.43436	6.81038	-13.0919	-1.91532
Dis_MS_62	-12.1702	1.7313	11.9312	-6.19751
Dis_MS_63	-17.4422	-1.51656	-8.86019	0.510486
Dis_MS_64	17.7518	-2.21844	26.7149	-2.87664
Dis_MS_65	-12.2392	7.87663	5.83429	0.360706
Dis_MS_66	-14.8054	0.371133	8.67787	4.55474
Dis_MS_67	-8.92916	-5.00356	-8.53284	1.68044
Dis_MS_68	19.0805	15.9731	-14.8816	-1.52467
Dis_MS_69	4.33626	-5.88051	-12.8183	-9.8121
Dis_MS_70	-3.54204	2.48275	5.73678	2.58755
Dis_MS_71	-5.00618	0.142445	-6.0295	10.3402
Dis_MS_72	-9.06652	0.209205	-20.2793	-2.65152
Dis_MS_73	4.18363	3.61721	-16.9609	-4.28654
Dis_MS_74	-13.2268	0.412851	-16.0391	-8.10288
Dis_MS_75	5.12668	4.23147	-12.583	-9.37153
Dis_MS_76	3.96085	5.17067	-15.1982	5.43611
Dis_MS_77	7.05883	3.99997	-9.66232	4.34591
Dis_MS_78	27.1083	-1.51612	41.6987	1.0611
Dis_MS_79	9.88118	5.94554	20.8637	-9.22941
Dis_MS_80	4.27702	1.49806	-13.005	22.2876
Dis_MS_81	20.5394	7.90047	1.79006	14.9633
Dis_MS_82	-3.70015	-0.311859	-13.1175	-3.5153
Dis_MS_83	-8.49384	-1.60526	3.39915	-0.900664
Dis_MS_84	3.95409	7.72002	-5.77728	-6.11692
Dis_MS_85	-15.3778	2.14943	-5.19042	6.96673
Dis_MS_86	-18.045	-1.4625	-10.6535	-10.1322
Dis_MS_87	11.3039	5.20435	-11.7472	3.96195
Dis_MS_88	-3.14719	7.65926	-17.3904	-6.0541
Dis_MS_89	-7.8359	13.6212	41.6846	-5.53966
Dis_MS_90	-1.36311	5.46554	36.7609	5.38994
Dis_MS_91	-14.8131	5.63109	-17.0123	-0.208191
Dis_MS_92	0.654333	6.95126	62.2794	-5.14076
Rep_MS_1	-16.199	13.0458
Rep_MS_2	1.32708	-1.36917
Rep_MS_3	-9.47962	2.93622
Rep_MS_4	-2.65684	3.29662
Rep_MS_5	9.69653	2.95427
Rep_MS_6	-3.87818	-0.498576
Rep_MS_7	-0.862978	-4.60618
Rep_MS_8	16.6508	-1.39885
Rep_MS_9	-7.37826	1.21468
Rep_MS_10	6.40812	0.771301
Rep_MS_11	2.87775	1.16204
Rep_MS_12	-13.1401	6.32596
Rep_MS_13	1.91512	4.68983
Rep_MS_14	-18.8599	5.07903
Rep_MS_15	11.0627	2.0957
Rep_MS_16	1.17687	6.7424
Rep_MS_17	-21.1615	12.9432
Rep_MS_18	-16.9595	13.6502
Rep_MS_19	-13.9204	-3.77476
Rep_MS_20	-12.449	3.50399
Rep_MS_21	7.19278	5.10428
Rep_MS_22	-15.1087	5.78807	-15.2047	-3.9213
Rep_MS_23	6.13547	-2.17818	39.9871	5.23076
Rep_MS_24	18.7091	-4.99222	-11.6285	1.26224
Rep_MS_25	9.4667	-4.51308	-16.3064	-2.71356
Rep_MS_26	-8.38507	2.3966	-19.6469	-3.97715
Rep_MS_27	26.68	8.58396	-10.8455	-0.00883567
Rep_MS_28	17.8009	0.778956	1.72574	7.46013
Rep_MS_29	4.76941	0.0760749	61.4368	-5.35779
Rep_MS_30	-24.3193	2.92367	-7.40606	-3.37622
Rep_MS_31	13.2475	11.9937	-1.97061	3.17952
Rep_MS_32	5.22688	-4.64214	-6.90351	-8.79537
Rep_MS_33	-9.57929	4.7658	4.72304	-5.49405
Rep_MS_34	-14.2056	2.31287	-12.3445	-4.70752
Rep_MS_35	1.79969	4.80598	41.7566	-5.91201
Rep_MS_36	-23.7436	-1.53789	-19.6167	-9.97519
Rep_MS_37	-0.877568	0.753701	-22.3558	-10.4147
Rep_MS_38	-1.61764	5.07627	21.9096	2.99331
Rep_MS_39	-5.79047	4.2779	4.24881	-1.18439
Rep_MS_40	4.85922	-1.30197	9.43047	9.15854
Rep_MS_41	-3.2822	0.861735	-5.56435	14.376
Rep_MS_42	1.38315	10.4189	-16.8064	-8.69806
Rep_MS_43	-2.97151	0.857153	-8.21899	-9.68696
Rep_MS_44	1.92331	4.13092	-20.9378	-3.25955
Rep_MS_45	-6.35559	-5.95051	-14.9414	-3.39316
Rep_MS_46	-9.6242	0.771933	21.1183	-11.7452
Rep_MS_47	2.97615	9.92252	-2.5809	10.3086
Rep_MS_48	-9.59384	0.889652	13.6879	7.27251
Rep_MS_49	-14.534	-1.0195	-16.7087	-5.83301
Rep_MS_50	-8.75815	-5.353	5.59887	7.16306
Rep_MS_51	-16.8198	-3.24955	-11.9276	4.49396
Dis_HC_1	-0.764098	-7.71255	-5.21623	2.39867
Dis_HC_2	-9.16666	-7.25441	-10.8868	-7.49738
Dis_HC_3	-1.27802	-5.13141	47.5921	-7.16348
Dis_HC_4	8.08829	-7.29261	38.3737	-8.91435
Dis_HC_5	-5.07447	-8.71193	-3.35298	-9.95025
Dis_HC_6	-18.0614	-3.47419	-9.69852	-9.56582
Dis_HC_7	3.93376	-5.22394	-5.58018	7.20953
Dis_HC_8	-11.6581	-4.27818	-17.0839	-0.498542
Dis_HC_9	-5.32548	-10.0478	-20.5156	-1.78453
Dis_HC_10	26.3634	-7.28981	-6.69826	10.7001
Dis_HC_11	-5.38743	-9.12392	-19.1337	-5.19359
Dis_HC_12	-4.77455	-9.92636	18.0638	19.1965
Dis_HC_13	3.2458	-7.41122	-13.2156	-2.79056
Dis_HC_14	3.35249	-6.9313	-9.70057	-2.43756
Dis_HC_15	11.3983	-6.53974	-4.30064	11.3966
Dis_HC_16	4.19177	-9.10362	-3.0094	4.63304
Dis_HC_17	20.4405	-7.63058	-11.4842	1.71002
Dis_HC_18	-6.02945	-6.35351	-11.3945	-6.7855
Dis_HC_19	-11.837	-6.44957	-19.4161	-2.33512
Dis_HC_20	0.79477	-7.99495	-12.4076	-4.87996
Dis_HC_21	5.44599	-8.70556	-2.4409	8.2475
Dis_HC_22	15.5686	-9.89166	-5.18742	9.71477
Dis_HC_23	-11.8831	-7.31215	-12.4354	-7.91719
Rep_HC_1	4.50321	-10.6589	-6.30747	-5.47433
Rep_HC_2	-18.1278	-9.3207	6.12335	-2.21096
Rep_HC_3	2.37454	-7.71973	76.1012	-2.38295
Rep_HC_4	5.72043	-8.47198	-8.78675	1.92699
Rep_HC_5	12.0542	-11.9337	-12.7366	-4.46653
Rep_HC_6	19.24	-6.35529	-8.91627	2.53474
Rep_HC_7	-1.36858	-6.10686	-2.01272	13.0614
Rep_HC_8	-3.94492	-5.95325	-9.80953	10.4393
Rep_HC_9	-1.95711	-8.27806	9.08023	-2.92171
Rep_HC_10	2.69311	-8.66621	21.1628	6.07479
Rep_HC_11	11.9878	-7.90084	-8.43297	11.2449
Rep_HC_12	-21.6005	-4.75956	2.08732	-5.07071
Rep_HC_13	-14.3718	-5.91879	-21.5395	-3.90673
Rep_HC_14	42.8658	4.9207	25.027	5.06175
Rep_HC_15	6.69246	-2.61398	-0.825208	9.04689
Rep_HC_16	-18.9849	-5.8751	-13.3396	-3.18984
Rep_HC_17	-11.6993	-3.16233	-3.60933	7.55265
Rep_HC_18	1.00315	-6.12649	17.3843	10.732
Rep_HC_19	3.54425	-8.17943	-18.2021	-3.41521
Rep_HC_20	-19.1172	-7.42619	-14.5307	-4.84646

## Sheet: Figure 2b
	CSF Discovery		CSF Replication		Plasma Discovery		Plasma Replication
Protein	Log2FC	-Log10Pvalue	Log2FC	-Log10Pvalue	Log2FC	-Log10Pvalue	Log2FC	-Log10Pvalue
MZB1	3.4262	17.6476	3.58213	15.527	0.0718715	0.23269	-0.0261114	0.0592725
CD27	2.76714	15.411	2.72988	12.3078	-0.0547895	0.238173	-0.0476619	0.157966
TNFRSF13B	2.67483	12.7547	2.86521	11.6176	-0.0790135	0.309139	-0.0695594	0.205343
CD79B	3.056	12.2863	3.18147	10.6731	0.0254244	0.0924018	-0.00834341	0.0229077
IL12B	1.82766	9.72232	2.33543	11.8401	-0.253053	0.914605	-0.0760152	0.151371
CCL3	0.935161	8.12661	0.860706	5.71675	-0.285618	1.15811	-0.0998053	0.217569
ADA2	0.96493	7.95963	0.842309	5.12095	-0.162703	0.462008	0.0351654	0.0611614
LTA	0.866866	7.76854	0.959262	7.45377	-0.227609	1.41012	-0.20372	0.875012
IL12A_IL12B	1.60598	7.22511	1.95649	8.14845	-0.382311	1.00232	-0.103357	0.144253
CD5	1.09594	7.06027	0.984002	4.76263	0.0475287	0.270746	-0.101929	0.547667
FCRL5	1.03045	6.77876	1.12063	6.31549	-0.328845	1.39422	-0.0807207	0.166304
NEFL	1.6814	6.72504	1.58198	4.90836	0.158244	0.500839	0.151139	0.358968
LY9	0.759848	6.49052	0.555573	3.11201	-0.0858019	0.487524	-0.054138	0.211049
CD48	0.972702	6.40851	0.833795	4.0019	-0.104323	0.615899	0.0995605	0.436726
CD300E	0.536597	5.96062	0.304944	1.90841	-0.0943273	0.360101	0.00438727	0.0102823
ICAM3	0.78417	5.75193	0.605783	3.02801	-0.112972	0.704195	0.0251031	0.0881566
MMP9	0.850105	5.67481	0.92888	5.32938	0.132157	0.258693	0.161599	0.255509
IL1RN	0.674041	5.44307	0.674433	4.40881	0.210121	0.847679	0.0872415	0.207168
GZMA	0.699667	5.41877	0.875085	6.39073	-0.214299	0.999406	-0.368969	1.64882
FCRL1	0.758186	5.16017	0.537747	2.37175	-0.0347649	0.0659227	0.00326749	0.00470332
TNFSF14	0.63541	5.13383	0.658202	4.40837	0.0858271	0.214519	0.000336791	0.000561693
CD6	0.58565	5.10093	0.500778	3.18287	-0.0301282	0.0918518	-0.114478	0.338725
CXCL13	1.29839	4.87862	0.993719	2.54182	0.326036	0.707941	0.161585	0.219623
CST7	0.690119	4.53236	0.505724	2.20796	0.250112	0.827327	0.459212	1.4873
CCL22	0.802068	4.4178	0.67932	2.72286	0.0573612	0.177149	-0.0419335	0.098133
ADAM8	0.554498	4.18687	0.207877	0.748932	0.0552627	0.297467	-0.0086491	0.0303475
SDC1	0.627783	4.01717	0.709171	3.99057	0.0270097	0.0930064	-0.140581	0.51619
GZMB	0.801613	3.98558	0.623138	2.1461	0.123718	0.243406	-0.518902	1.25479
CXCL10	1.19194	3.98331	0.922402	2.12956	-0.459099	1.41903	-0.173868	0.28195
CD40LG	0.29285	3.69161	0.43953	5.90825	-0.0073353	0.00843675	-0.120039	0.12527
TNFRSF9	0.506168	3.68352	0.303983	1.33299	-0.0607856	0.280257	-0.304432	1.975
FASLG	0.516972	3.51532	0.281707	1.1045	-0.199832	1.54408	0.0833409	0.340189
CCL17	0.871598	3.48947	0.600898	1.56681	-0.172161	0.290183	-0.114129	0.139537
IL2RA	0.535825	3.43676	0.0479414	0.110788	0.025027	0.0922801	-0.115664	0.437329
CD22	0.500516	3.40958	0.355575	1.60623	-0.0747973	0.145522	-0.0615083	0.09252
TNF	0.279319	3.31818	0.121236	0.756167	-0.211992	1.62191	-0.141138	0.655883
CXCL11	0.647483	3.23122	0.519766	1.8482	-0.454031	1.38162	0.327277	0.633834
CLEC6A	0.311037	3.20686	0.253072	1.87431	-0.0247153	0.0696373	0.205399	0.677671
CXCL9	0.877948	3.20609	1.52095	6.51996	-0.33268	0.943818	-0.0447066	0.0640347
SLAMF7	0.573848	3.16257	0.418586	1.5595	-0.0272559	0.0768836	0.153008	0.452576
CHI3L1	0.509681	3.159	0.52343	2.68432	-0.0191493	0.0382846	-0.165033	0.337072
CXCL8	0.44909	3.15438	0.262763	1.11385	-0.0799192	0.268635	-0.33564	1.42276
IL18	0.362004	3.04798	0.0446874	0.146522	0.126173	0.534119	0.014425	0.0351577
FYB1	0.303241	2.98301	0.314965	2.58356	0.347952	0.390527	-0.270838	0.221102
SETMAR	0.266674	2.97294	-0.00759857	0.0298874	0.0624451	0.284854	-0.41683	3.21014
KLRB1	0.535192	2.90487	0.569282	2.61591	-0.087973	0.399912	0.116659	0.43826
CRTAM	0.334551	2.89424	-0.00160548	0.00481751	-0.11962	0.447417	-0.129603	0.377812
FCN2	0.406404	2.77806	-0.140025	0.476794	0.439711	2.25775	0.100084	0.218212
TNFRSF1B	0.415994	2.7517	0.313961	1.44245	-0.0491868	0.217349	-0.0486021	0.167432
TYMP	0.404537	2.71345	-0.159502	0.559746	0.0599385	0.126375	-0.255807	0.57361
GZMH	0.486095	2.62634	0.132789	0.33852	-0.180432	0.324996	-0.868936	2.24581
PDCD1	0.256899	2.60061	0.127463	0.7407	-0.064994	0.265473	-0.158567	0.638259
APEX1	0.678371	2.55886	0.161928	0.280779	0.588116	1.47923	-0.629954	1.19174
SLAMF8	0.307453	2.41584	0.302114	1.92062	-0.25856	1.118	0.0781051	0.178383
ITGA5	0.32047	2.40248	0.0258195	0.0777994	0.0174177	0.0749514	0.00341482	0.0111385
ICAM1	0.338763	2.37883	0.0196583	0.0544431	-0.0214967	0.050298	-0.07363	0.152987
SIT1	0.199994	2.34545	0.230814	2.41246	0.176002	1.18417	-0.0178392	0.0558958
FABP4	0.564689	2.33606	-0.0683657	0.11929	0.48932	1.97039	-0.216656	0.448396
CASP3	0.308249	2.33256	-0.0096181	0.0281448	0.276493	0.318582	0.0231258	0.0168939
CD8A	0.550247	2.32868	0.411498	1.21705	0.00130741	0.00341138	0.254448	0.907502
AKR1C4	-0.258121	2.31972	0.00557429	0.0192269	0.110672	0.510166	0.10312	0.354085
HLA-DRA	0.329946	2.19834	0.201393	0.857297	-0.0380273	0.22557	-0.0580156	0.291197
VCAM1	0.286771	2.15787	0.0330343	0.10686	-0.102512	0.337448	0.0407248	0.090464
MNDA	0.336546	2.15354	-0.0297557	0.0799225	0.593906	1.14682	-0.207297	0.215589
CCL8	0.726542	2.12075	-0.0172731	0.0200336	-0.128248	0.272141	0.353984	0.779702
CLSTN2	-0.262265	2.02299	-0.239737	1.4443	-0.0218243	0.0631894	-0.0706929	0.183857
RTN4R	-0.303512	2.0151	-0.282751	1.48136	0.26071	1.81888	-0.0629299	0.199138
SKAP2	0.185364	1.98031	-0.0136979	0.0623109	0.529811	0.63909	0.195023	0.14279
TACSTD2	-0.199605	1.97028	-0.423605	5.53188	-0.0767552	0.474016	0.000296721	0.0010466
NPTX1	-0.384501	1.95668	-0.337811	1.31678	-0.190034	0.899915	0.142214	0.4525
CTSO	-0.306687	1.94827	-0.188892	0.779635	0.0796199	0.404567	0.227505	1.30344
GRPEL1	0.315398	1.94039	-0.0166698	0.04316	0.366071	1.45455	-0.422982	1.31377
CD74	0.219316	1.93938	0.273798	2.26041	0.0713458	0.284464	0.0551751	0.163281
CHIT1	1.25065	1.93583	1.38026	1.85419	-0.563127	0.751253	1.05131	1.37466
PLXNA4	-0.398485	1.89708	-0.360381	1.33571	0.352018	0.559725	0.026901	0.0240491
IDS	-0.106269	1.89575	-0.0909521	1.22815	0.0319389	0.59978	-0.027685	0.376353
ULBP2	-0.428244	1.86286	-0.302352	0.909942	0.0276953	0.115519	-0.130072	0.585579
LILRA5	0.268704	1.84917	0.149077	0.643639	0.150101	0.978328	0.235087	1.39352
LAIR1	0.255636	1.81613	0.0927893	0.362308	0.147881	0.900455	-0.182542	0.899439
LGALS8	-0.282761	1.81164	-0.323247	1.83441	0.11625	0.310746	0.0800106	0.155092
SIGLEC6	0.307684	1.80729	0.116009	0.37874	0.0967216	0.565074	-0.0173785	0.0590378
TFPI2	-0.465168	1.78812	-0.735871	3.05593	0.0987155	0.464196	-0.115411	0.432002
CD4	0.142109	1.77268	-0.0103314	0.056839	0.0820714	0.518466	-0.011907	0.0440354
TIMP4	-0.326218	1.7489	-0.275357	1.11437	0.0168946	0.0540817	0.0952522	0.299496
DPP10	-0.300517	1.74769	-0.315612	1.55065	0.00371529	0.0129316	-0.169316	0.754275
ASGR1	0.272756	1.74241	-0.151148	0.610146	0.213002	2.09699	-0.0172923	0.065427
ITGB2	0.271814	1.73596	0.132557	0.512026	-0.196725	1.27985	0.033709	0.104144
CA1	0.693631	1.73581	-0.00545357	0.00574529	0.0647389	0.101467	-0.128042	0.172378
PGLYRP1	0.33497	1.71091	-0.189522	0.617792	0.0862325	0.25642	-0.0834694	0.191871
CD163	0.238883	1.70937	-0.0880226	0.35166	-0.18689	0.518205	-0.0851933	0.152655
SEMA7A	-0.256997	1.66893	-0.257248	1.37664	-0.181596	1.26171	0.0690636	0.257887
CNTNAP2	-0.28239	1.66827	-0.278513	1.34545	-0.394328	1.79356	-0.053295	0.102102
CD209	0.317155	1.66516	0.0615748	0.159817	-0.197278	0.938056	-0.0408433	0.101769
SPP1	0.077235	1.65598	0.0596205	0.928729	0.052363	0.153642	0.0354705	0.0789323
CTSZ	0.226978	1.63935	-0.097315	0.412257	0.0535746	0.144457	-0.00144268	0.00274668
GFER	-0.266494	1.63476	-0.295756	1.58063	0.0907608	0.181568	-0.238768	0.459899
FLT3	-0.241529	1.6115	-0.214166	1.10909	-0.120938	0.917698	-0.0594917	0.271222
MSR1	0.31828	1.59027	-0.0127752	0.0284271	-0.0773147	0.255726	-0.0114615	0.0252602
FGF23	-0.312811	1.58716	0.0200117	0.0460919	-0.266263	0.731906	0.102674	0.168396
SEMA4C	-0.198686	1.5842	-0.150575	0.867982	0.0147696	0.0806419	0.0771066	0.436124
CD200	-0.262179	1.57039	-0.31104	1.68418	-0.0705214	0.453015	-0.0225665	0.0918389
CA4	-0.261344	1.55774	-0.253565	1.22781	-0.052881	0.255319	0.0665842	0.261284
TPP1	-0.062261	1.53425	-0.0376857	0.615537	0.0609555	0.242648	0.104333	0.362733
MMP7	0.39294	1.53084	0.168165	0.388602	0.101812	0.420192	-0.352977	1.83779
NPM1	0.276638	1.52873	0.0697348	0.203003	0.400901	0.889561	-1.13438	3.21446
CCL25	-0.580355	1.52769	-0.253132	0.397487	0.0643664	0.174537	0.304608	0.987808
CCL21	0.241139	1.5129	-0.0368093	0.113643	-0.0912235	0.396957	-0.244964	1.16134
SFTPD	-0.443206	1.51274	-0.200694	0.413714	-0.12086	0.28105	-0.0655924	0.10836
CALCA	0.272097	1.50867	-0.0899257	0.278009	0.176608	0.407285	-0.164246	0.285128
CA11	-0.281979	1.49441	-0.146031	0.487889	0.0134545	0.099973	0.000592339	0.00323082
CPPED1	-0.281312	1.48439	-0.094315	0.279307	0.189454	0.452106	-0.088653	0.139824
PILRA	0.244974	1.4515	0.119874	0.441797	-0.000235073	0.000722768	0.0567147	0.164899
CDH1	0.162788	1.44732	-0.108753	0.669156	-0.000136298	0.00026181	0.000217868	0.000338794
PDLIM7	-0.170275	1.4441	-0.00293976	0.0112731	0.427547	0.535261	0.165713	0.130576
CRADD	0.283577	1.43917	0.151885	0.493813	0.340281	0.49016	-0.124913	0.114121
MDGA1	-0.435293	1.42379	-0.386032	0.98563	-0.27029	0.897867	-0.0378413	0.0644752
SRP14	0.25623	1.42246	-0.0290248	0.0784626	0.271039	0.622366	-0.591088	1.41639
SPOCK1	-0.240092	1.42154	-0.238056	1.16029	-0.0436214	0.262998	-0.051373	0.248227
CR2	0.348715	1.41398	0.26948	0.80323	-0.0484709	0.0887649	0.0383397	0.0550246
L1CAM	-0.238906	1.41321	-0.311177	1.75091	-0.129262	0.867858	-0.0517657	0.202424
DCTN6	0.204979	1.41284	-0.142473	0.691657	0.197179	0.386053	-0.396947	0.741921
CCL14	0.243836	1.40351	-0.255621	1.24566	-0.0551237	0.123997	-0.171864	0.371808
ITGB1BP1	-0.239827	1.39615	0.139675	0.537669	-0.187538	1.12084	-0.177738	0.764101
LRIG1	-0.320621	1.39246	-0.36055	1.37451	0.166506	1.10982	0.0442675	0.153134
IL5RA	0.237293	1.37725	0.261561	1.31884	-0.189037	0.668222	-0.087116	0.191942
NPTN	-0.275008	1.37502	-0.308162	1.35001	0.0765052	0.147694	-0.149115	0.251832
CA3	0.893638	1.37216	0.352113	0.319968	-0.228286	0.614393	-0.617393	1.95033
CDON	-0.336266	1.35506	-0.166049	0.421675	0.0333407	0.145003	-0.238477	1.43807
CD160	0.317761	1.35387	0.0629295	0.140268	-0.0693133	0.276155	-0.148874	0.560884
STAMBP	0.128443	1.35294	0.00261857	0.0127767	0.164786	0.292841	-0.140257	0.187494
LIFR	-0.258772	1.35212	-0.238727	0.993757	-0.0285574	0.164005	0.119191	0.76362
PRCP	-0.183021	1.33891	-0.118377	0.596866	0.0169096	0.0570486	-0.0506241	0.150319
PAG1	0.213128	1.32687	0.0239088	0.0739161	0.308615	1.11863	0.0868494	0.164443
ARSB	-0.239952	1.31982	-0.233965	1.05295	0.117321	0.296536	0.0202943	0.0335707
TPSAB1	0.290947	1.31353	0.201612	0.644648	-0.00659182	0.0134664	-0.0127829	0.0213221
PTPN1	0.13018	1.31337	-0.0359312	0.200964	0.29413	0.562581	0.104974	0.124088
LCN2	0.268197	1.3114	0.101454	0.293193	0.135831	0.411018	-0.0169296	0.0312665
LBR	0.199731	1.29634	-0.000698333	0.00210484	0.443345	1.18532	-0.120035	0.164491
ARSA	-0.184607	1.29312	-0.034814	0.128292	-0.0198673	0.0442562	-0.25204	0.672902
INHBC	0.214028	1.29131	0.1842	0.860119	0.333676	2.13872	0.145084	0.468458
EBI3_IL27	0.264999	1.28781	-0.0852836	0.237452	-0.111678	0.649259	0.0660366	0.251754
SERPINA11	0.173867	1.28768	-0.00724238	0.0256251	-0.0554664	0.167194	-0.0785124	0.195835
IL18R1	0.251864	1.28295	-0.0579167	0.159699	0.245292	1.77675	0.239167	1.2357
ATP5IF1	0.271653	1.27924	0.0402669	0.097448	0.665704	0.950605	-0.223328	0.177212
CAPG	0.250035	1.27231	-0.0316993	0.0818628	0.21991	0.672786	-0.527217	1.79017
DPT	0.301725	1.26378	-0.0499119	0.108999	-0.141104	0.72297	-0.367026	2.21098
CD1C	0.139073	1.25444	0.0956264	0.611771	-0.156408	1.63822	-0.175907	1.41772
BAIAP2	-0.237149	1.24871	-0.184251	0.721156	0.440331	2.0796	-0.0615721	0.11761
VCAN	-0.224219	1.2404	-0.200706	0.875849	-0.140733	1.11463	-0.193512	1.30857
FGF19	-0.330735	1.23769	-0.48069	1.8129	-0.530507	1.99354	0.202727	0.374455
SERPINA9	0.15448	1.2353	-0.00983357	0.0386225	-0.350848	1.00515	-0.352931	0.748816
RSPO3	-0.207314	1.23349	-0.236435	1.24385	-0.101126	0.658008	-0.095755	0.460341
CPM	-0.303643	1.23063	-0.243836	0.745122	0.230454	1.26136	-0.190826	0.70648
TNFSF12	-0.218465	1.22489	-0.233457	1.12072	-0.0758759	0.42459	0.00656385	0.022035
PCDH17	-0.215915	1.21289	-0.205982	0.939708	0.134152	0.943813	0.0500748	0.199556
IL17RB	-0.234292	1.21096	-0.254115	1.13283	0.166125	0.559866	0.246779	0.720962
F11R	0.176569	1.20718	0.079595	0.340545	0.189274	0.515582	-0.131573	0.249157
WIF1	-0.445166	1.20644	-0.811869	2.53602	0.0320239	0.146411	-0.0440736	0.165659
EGFL7	-0.248662	1.20191	-0.378647	1.89193	-0.093219	0.484918	-0.0436976	0.14885
LILRB2	0.243227	1.19505	0.0673276	0.18738	-0.129914	0.56151	0.16343	0.575441
CNTN4	-0.238521	1.18782	-0.312733	1.48008	-0.106221	0.690541	-0.138701	0.74609
PKLR	0.335055	1.18701	0.137752	0.299436	0.133801	0.343763	-0.142101	0.284934
IGFBP7	-0.0810466	1.18496	-0.00927548	0.0696701	-0.211896	1.14781	-0.0879129	0.265442
PTN	0.377154	1.18258	-0.309114	0.73872	0.0830936	0.238685	0.18208	0.490515
SIAE	-0.0854823	1.18243	-0.0612721	0.613591	0.142519	0.478315	-0.00686762	0.013319
CXCL1	0.366475	1.18092	0.30653	0.759117	0.280754	0.583434	-0.516654	1.02321
TNFRSF10A	0.220341	1.1758	0.0361681	0.102486	0.0343038	0.154877	-0.081915	0.340347
ENO2	-0.200182	1.17449	-0.216571	1.09489	0.103704	0.19541	-0.0929894	0.135241
LEP	0.22816	1.16605	0.278405	1.30159	0.612254	1.34155	0.67644	1.13447
HMOX2	-0.178322	1.16301	-0.079146	0.32373	0.174085	0.768582	-0.245764	0.929978
TNFRSF4	0.263977	1.16005	0.487179	2.47773	0.0729106	0.348216	-0.0317769	0.102914
LGALS9	0.183482	1.15855	0.050514	0.181753	0.116564	0.673353	-0.141333	0.65621
FCGR3B	0.188045	1.1561	0.068606	0.253265	-0.058139	0.137494	0.130237	0.276186
MFGE8	-0.256718	1.1509	-0.475937	2.47464	-0.0602742	0.158869	-0.241525	0.693898
CCL4	0.286097	1.13964	0.402542	1.58122	-0.677393	3.17811	-0.142385	0.255244
UXS1	-0.185237	1.13906	-0.130576	0.579734	0.0817723	0.175861	0.293841	0.674231
LTBP3	-0.242889	1.13173	-0.265391	1.07092	-0.016359	0.0467292	-0.290919	1.17812
KYAT1	-0.202483	1.1276	-0.223153	1.08067	0.172259	0.368591	-0.0850798	0.124297
SMPD1	-0.269107	1.12705	-0.282513	1.00566	0.122242	0.428254	0.181942	0.547571
CD28	0.200715	1.12656	-0.146162	0.599817	0.00900547	0.0365725	-0.11153	0.508429
ITGB5	-0.205375	1.12492	-0.269077	1.39802	-0.0524354	0.159905	-0.0808629	0.206933
OSCAR	0.255724	1.11796	0.213431	0.71877	0.0718419	0.378247	0.127975	0.612712
NFASC	-0.0754941	1.11192	-0.0743033	0.903637	-0.138513	0.893358	0.0254682	0.086139
ICAM4	0.238532	1.11084	0.218838	0.816342	-0.0505458	0.127078	-0.100017	0.218654
IL6	0.315098	1.10969	0.129369	0.282757	0.531787	1.19407	0.287038	0.380591
CRIM1	-0.185924	1.10892	-0.242114	1.36488	0.0211785	0.1291	-0.0649449	0.381107
FGF5	-0.209115	1.10697	-0.253924	1.2257	-0.0393619	0.163987	-0.118808	0.490722
ANGPT1	-0.228019	1.10392	-0.0348507	0.0904753	-0.207765	0.275398	-0.128985	0.123535
MB	0.706654	1.10353	0.0552976	0.0442815	-0.353797	1.35155	-0.70011	2.84401
TNFRSF10C	0.17606	1.09772	0.0483845	0.173905	0.137875	0.521848	0.443073	2.1163
RET	-0.187436	1.09594	-0.0227748	0.0702244	0.1927	0.819607	-0.146617	0.424698
ASAH2	-0.229432	1.09291	-0.092056	0.271488	-0.00445384	0.0117995	0.134549	0.385357
KLK11	-0.0859102	1.09198	-0.00868071	0.0575374	-0.0245743	0.139187	-0.282826	2.88642
CD300LF	0.420293	1.08805	0.629061	1.65815	0.089471	0.180557	0.260064	0.52136
PSME2	0.24338	1.07702	0.162137	0.510842	0.120621	0.366993	-0.117589	0.273376
AGRP	-0.264713	1.06763	-0.355859	1.37775	-0.0456125	0.111418	0.135545	0.310302
IL15RA	0.178304	1.06573	-0.127955	0.558936	-0.0948041	0.45661	-0.238198	1.2359
QDPR	-0.142898	1.06512	-0.152377	0.973065	0.247731	0.831215	-0.155622	0.336931
PODXL2	-0.084073	1.05965	-0.124452	1.58521	0.132413	1.11385	-0.0617097	0.298565
FURIN	-0.0907019	1.0558	-0.112653	1.20847	0.0588699	0.186524	0.0616207	0.154075
DPP6	-0.174348	1.05314	-0.190539	0.997371	-0.109915	0.52688	-0.125002	0.472191
DPP4	0.160729	1.04996	-0.226908	1.45934	-0.0646338	0.176413	-0.248441	0.743359
PRSS27	-0.26101	1.04856	-0.343035	1.30671	-0.100843	0.475993	-0.0962807	0.341798
CCN1	-0.29526	1.04493	-0.364261	1.18384	-0.0852429	0.137893	-0.12615	0.169458
SORD	0.234295	1.04211	0.0805143	0.21679	0.25786	0.52464	-0.309532	0.504973
AKR1B1	0.271547	1.03961	-0.11965	0.2921	-0.213886	0.345061	-0.105932	0.117622
PLA2G15	-0.210299	1.03295	-0.224354	0.944668	0.0982787	0.735773	0.121907	0.740003
IL6ST	-0.155153	1.03099	-0.215751	1.39916	0.00315346	0.0202965	0.0310515	0.188278
MSMB	0.26885	1.03013	0.0244979	0.0494735	-0.0299538	0.0675726	-0.368519	1.14303
CDH15	-0.291553	1.02756	-0.415053	1.44529	0.0755747	0.210769	-0.0950266	0.215224
GPNMB	0.264765	1.02659	0.229448	0.698879	-0.0974014	0.699964	-0.080729	0.410336
LAMP2	-0.141285	1.02481	-0.111344	0.612133	0.106781	1.3197	-0.0303512	0.189025
IL18BP	0.196435	1.02382	0.109884	0.388915	-0.095531	0.253881	0.129731	0.284885
SIGLEC9	0.285537	1.02108	0.181932	0.459189	0.0585569	0.30855	0.155618	0.854291
FUT3_FUT5	0.227515	1.01955	0.00951381	0.0219031	0.153176	0.609518	0.308367	1.22615
PILRB	0.228142	1.01796	0.209314	0.750822	0.155057	0.519619	0.26	0.790435
NELL1	-0.260275	1.01576	-0.236104	0.737446	-0.175531	1.07153	-0.0219017	0.0649011
TNFRSF6B	0.359452	1.01387	-0.0332855	0.0497485	-0.118951	0.3809	-0.343327	1.23274
PNLIPRP2	-0.787935	1.01319	-0.808049	0.875518	-0.575761	0.316566	2.97693	2.43355
IL20	0.135793	1.00415	0.0396545	0.173946	0.149654	0.79573	-0.135354	0.518552
CBLN4	-0.274113	1.00299	-0.273022	0.831428	-0.0199711	0.110258	0.0673957	0.359602
IL1RL1	0.212141	1.00045	-0.240168	0.997833	0.130755	0.311402	0.0122775	0.0186569
CD244	0.155707	1.00011	-0.192166	1.13287	0.0471799	0.306281	0.00196953	0.00808893
CHRDL2	-0.215624	0.99869	-0.190462	0.699143	-0.0946581	0.252971	-0.00685477	0.0120538
SPRY2	-0.205723	0.998048	-0.282149	1.32461	0.19107	0.343947	-0.191761	0.266057
SEMA3F	-0.285917	0.996895	-0.285876	0.831046	0.0684906	0.444256	0.0312019	0.133616
IFNGR2	-0.202119	0.996626	-0.338004	1.79655	0.140734	0.402427	-0.0885782	0.177124
COL1A1	0.108722	0.993355	-0.0801081	0.543017	-0.136506	0.885784	-0.203611	1.16733
CD300C	0.218291	0.98562	0.0204717	0.0494015	0.0848383	0.432249	-0.029173	0.0955172
IGSF3	-0.219056	0.984499	-0.296548	1.2805	-0.038749	0.166453	-0.0678466	0.251011
CES1	0.135109	0.98436	0.0967905	0.518642	-0.0880368	0.148431	-0.221273	0.34636
LILRB1	0.19852	0.98245	0.0945143	0.306438	-0.0743636	0.368982	0.089586	0.357424
FXN	0.0918766	0.981631	-0.0719238	0.582803	0.351727	0.758776	-0.210419	0.29272
PI3	0.244529	0.980375	0.127263	0.341824	0.109538	0.418072	-0.0177324	0.0415956
POLR2F	0.114891	0.979192	-0.0125593	0.0578111	0.0994064	0.511871	-0.364383	2.55441
MEGF10	-0.198743	0.978765	-0.16763	0.643498	-0.260507	1.39933	-0.198592	0.692672
PLAT	-0.159459	0.976879	-0.358517	2.82666	-0.148212	0.366515	0.0334459	0.0529235
GRN	0.142495	0.969577	0.0270021	0.103955	-0.0555511	0.295951	-0.062033	0.261574
LAMA4	-0.193352	0.967677	-0.296855	1.52399	-0.0324442	0.142015	-0.184361	0.991859
PTH1R	-0.169393	0.965116	-0.19332	0.973945	0.0115691	0.0619382	-0.105161	0.659154
TEK	-0.193857	0.960406	-0.260512	1.23435	0.172628	2.31999	0.0620508	0.390968
EPCAM	-0.224064	0.957991	-0.0995302	0.27547	-0.478755	1.26066	0.511711	1.01674
EGFR	-0.173749	0.954746	-0.252377	1.38011	-0.099246	0.713004	0.0114444	0.0442278
TYRO3	-0.167292	0.954228	-0.200497	1.03437	0.0143224	0.0611777	0.167969	0.929355
UMOD	0.194246	0.951237	-0.011096	0.028743	0.00868301	0.0198637	0.101532	0.224887
PAM	-0.234917	0.950144	-0.272194	0.980211	-0.140014	0.765065	-0.0856681	0.30314
B4GAT1	-0.124644	0.947541	-0.184513	1.40933	-0.0793866	0.434588	-0.12537	0.602381
SIGLEC1	0.224418	0.941189	0.235506	0.84165	-0.124706	0.510836	0.137678	0.440639
PDGFA	-0.10584	0.935202	-0.106337	0.786198	-0.235619	0.388804	-0.0687431	0.073101
PDCD6	-0.11648	0.934908	0.186357	1.56576	-0.0216247	0.0558272	0.0496962	0.109182
SORT1	-0.179886	0.933918	-0.19264	0.859814	-0.0357757	0.144581	0.0869215	0.322482
ICAM2	0.158185	0.933747	-0.0827262	0.329758	-0.0283899	0.10771	0.187642	0.863307
GPC5	-0.231051	0.933539	-0.257715	0.911303	-0.192264	0.663971	-0.472697	1.83467
ENTPD6	-0.185435	0.933141	-0.215594	0.967386	0.00341801	0.0192041	-0.0743017	0.46784
TIMP3	-0.341605	0.927454	-0.489065	1.30968	-0.156727	0.191383	0.0196631	0.0165945
IL1R2	0.241334	0.924476	-0.138564	0.367717	0.0327633	0.24555	0.0155845	0.0830388
DDR1	-0.16591	0.924137	-0.179816	0.865644	0.0615402	0.47287	-0.132128	1.01834
EFNA1	-0.206494	0.919239	-0.254567	1.03812	0.12135	0.789609	-0.153349	0.815415
ERBB4	-0.190469	0.919147	-0.260032	1.20778	-0.0551843	0.371833	-0.0672009	0.365122
IDUA	-0.18982	0.908055	-0.366297	2.03592	0.126521	0.557388	0.139869	0.480758
ELOA	0.197571	0.90189	0.240985	1.00243	0.382426	1.22594	-0.662403	2.06761
SPON1	-0.217154	0.901465	-0.334642	1.42178	-0.02448	0.0873062	-0.0913878	0.312633
GPC1	-0.299163	0.90001	-0.417243	1.22015	-0.104945	0.626305	-0.277301	1.92222
NPPC	-0.0570089	0.896964	-0.0872938	1.40052	0.19998	0.650025	-0.291031	0.817449
FOLR1	0.0666758	0.89264	0.0242674	0.204611	0.000199073	0.000960086	-0.0891334	0.49954
IGF1R	-0.163994	0.891469	-0.264296	1.50498	-0.0880583	0.489275	0.0471206	0.174618
DCBLD2	-0.227462	0.890734	-0.260277	0.902215	0.127668	0.681926	0.0481685	0.154934
LRP11	-0.295168	0.888521	-0.373497	1.04196	0.0525576	0.215801	-0.00417227	0.0115636
SFRP1	-0.414298	0.887754	-0.250305	0.378563	0.104497	0.367952	-0.130446	0.372865
MLN	-0.186615	0.886858	-0.342023	1.82839	-0.225777	0.432676	-0.339307	0.56068
CD33	0.307974	0.884454	-0.198838	0.410813	0.00641588	0.0116412	-0.00823666	0.0121039
TINAGL1	-0.174384	0.881552	-0.230294	1.10087	-0.0189287	0.0941242	0.116216	0.655203
PCDH1	-0.110958	0.877432	-0.134719	0.968354	-0.0093842	0.0723981	-0.0470819	0.36451
IGFBPL1	-0.19114	0.876625	-0.189582	0.724921	-0.0577116	0.249693	-0.0883776	0.324946
CEACAM1	0.216824	0.875964	-0.0339857	0.0782895	0.0455182	0.337647	0.00899722	0.0430022
MAP2K6	-0.231314	0.874978	-0.243198	0.7854	0.317151	0.3941	0.149698	0.125293
GPR37	-0.241073	0.872161	-0.281353	0.908862	0.154847	0.440392	-0.22102	0.532841
GNLY	0.230375	0.87132	0.102418	0.254609	-0.146907	0.473396	-0.289155	0.898652
TNFRSF8	-0.194909	0.860737	-0.115044	0.357618	-0.0346269	0.108585	-0.0194391	0.046524
MITD1	0.145518	0.859821	0.02838	0.0979179	0.589808	0.763919	-0.0484114	0.032675
KLK6	0.0757999	0.859523	0.0979512	1.03874	0.056848	0.269171	-0.250174	1.53243
ADAM15	-0.200157	0.8585	-0.20063	0.720854	0.0321084	0.145844	-0.0420143	0.155728
ANG	0.177272	0.857638	-0.11735	0.4127	0.0809094	0.343636	0.0366532	0.106158
ADA	-0.202544	0.852952	-0.105628	0.303905	-0.0145574	0.0493345	-0.166219	0.671183
ESM1	-0.244917	0.848596	-0.334724	1.11354	-0.0799393	0.384923	-0.0074231	0.0219127
DKK3	0.0301807	0.843923	0.0161769	0.311517	-0.158482	0.922021	-0.110996	0.424311
BLVRB	0.134216	0.836614	0.0563312	0.229628	-0.0719371	0.176888	-0.227702	0.570809
TNFRSF11A	0.207885	0.83598	0.103999	0.283783	0.187076	1.37979	-0.10959	0.479107
FCGR2A	0.240762	0.832648	0.11597	0.270021	-0.123809	0.26144	0.166562	0.290128
FIS1	-0.240397	0.832139	-0.303475	0.97109	0.159663	0.298414	-0.395618	0.744575
CTSS	0.137999	0.826456	0.102861	0.465606	0.0356201	0.22284	0.117133	0.789799
DDAH1	-0.178398	0.82519	-0.244861	1.08856	0.130497	0.444579	-0.282799	0.963642
LRRN1	-0.172802	0.82418	-0.301687	1.56469	0.0169385	0.0603494	-0.284393	1.55946
PRL	0.297741	0.820137	0.520442	1.55926	0.477645	1.33467	0.365355	0.666577
VEGFA	-0.198694	0.817912	-0.319483	1.36766	0.134854	0.524188	0.0701062	0.17934
SNAP23	-0.140371	0.815741	0.0205355	0.0688968	0.529986	0.692214	-0.0410942	0.0286433
CD14	0.367489	0.804721	-0.0917498	0.122261	-0.0550445	0.0896289	0.236959	0.385592
BTN2A1	-0.130894	0.80295	-0.151646	0.827624	0.00294954	0.0152393	-0.153196	1.15152
CNTN1	-0.115392	0.80112	-0.124304	0.744977	-0.174835	1.08772	-0.0709587	0.247375
SPINT2	-0.0645389	0.800136	-0.0836212	0.968891	-0.0245267	0.0942274	-0.065037	0.224607
S100P	0.0896386	0.799914	-0.0267033	0.148495	0.199336	1.0193	0.0795429	0.229895
KIT	-0.158412	0.798433	-0.290466	1.63087	-0.0897457	0.313623	0.00298035	0.00654759
TIA1	0.102077	0.797536	0.0118981	0.0531997	0.175205	0.272871	-0.196341	0.242506
VNN2	0.323085	0.796835	0.201605	0.358292	0.0467711	0.130894	0.275176	0.939249
F9	0.160773	0.795121	-0.0737193	0.244599	0.12866	0.730516	0.0611397	0.214589
VTA1	0.121164	0.794848	0.0867731	0.42642	0.220368	0.337258	-0.0364089	0.0356378
DNPH1	0.177279	0.793797	0.0341857	0.090958	0.16147	0.352679	-0.0918973	0.140185
VASN	0.0962281	0.786779	-0.0118593	0.0558609	0.0989945	0.237804	-0.143904	0.289724
IGFBP1	-0.183541	0.786729	-0.176387	0.624763	-0.55343	0.99394	-0.352346	0.401078
TXLNA	0.129075	0.784518	-0.0598198	0.244949	0.491994	0.891091	-0.32328	0.379225
VSIG4	0.203114	0.782479	-0.195143	0.621259	0.00312766	0.0104923	-0.0625285	0.201796
IL34	-0.157775	0.778251	-0.136045	0.533918	-0.111609	0.629784	0.0641353	0.23684
ENTPD2	-0.167621	0.775856	-0.166714	0.646112	0.00182841	0.00561552	-0.068682	0.204446
NELL2	0.0671708	0.77491	0.105124	1.23922	-0.0310963	0.12772	0.0242952	0.0771955
APP	-0.0656088	0.774429	-0.105069	1.28211	-0.180818	0.536727	-0.180576	0.406018
TGFBI	0.157735	0.773982	-0.111636	0.409872	-0.00781223	0.0188795	-0.00153625	0.00295229
TNR	-0.117088	0.772537	-0.0446031	0.191648	0.0839955	0.302109	-0.0236349	0.0567688
WFIKKN2	-0.0694917	0.771077	-0.0843002	0.84842	-0.144316	0.852769	-0.142489	0.623327
PTGDS	0.0354367	0.769097	0.0447667	0.896906	0.0342661	0.0876262	-0.304062	1.00705
DSC2	0.168107	0.767915	0.0149224	0.0388721	-0.0445429	0.159912	-0.122008	0.420039
TIMP1	0.143059	0.767158	-0.162943	0.771789	-0.0659045	0.175793	-0.183609	0.478042
PLIN3	0.0961878	0.764935	0.0514829	0.285499	0.142132	0.515502	-0.168326	0.487448
RGMB	-0.223956	0.761689	-0.369894	1.31971	-0.0348768	0.171321	-0.227567	1.56209
RASA1	0.107586	0.760237	0.00335952	0.0132083
ADAM23	-0.111984	0.756293	-0.192347	1.39002	-0.0203086	0.0789378	0.067656	0.242863
CPB1	-0.223686	0.756159	-0.157516	0.398653	-0.0279728	0.0647686	0.301665	0.889547
ISLR2	-0.230608	0.755983	-0.265021	0.770184	0.00554651	0.0190108	0.128546	0.502474
CC2D1A	0.109592	0.754843	0.0510129	0.238284	0.200018	0.331145	-0.0294974	0.031203
CDH2	-0.162377	0.754681	-0.20846	0.900375	0.244586	1.57653	-0.0269667	0.0747567
RNASET2	0.104809	0.754192	0.0345852	0.159136	-0.0471732	0.247759	0.103001	0.508698
COLEC12	-0.0485493	0.753091	-0.0516638	0.688961	0.0452998	0.222938	-0.286167	2.11284
REG1B	0.255137	0.749908	0.240355	0.580533	0.0260176	0.0493305	0.543242	1.62705
TGFA	-0.137938	0.745431	-0.134472	0.604663	0.101631	0.511515	0.110509	0.432569
CRH	-0.2234	0.744905	-0.312907	1.00819	-0.185043	0.283526	0.225796	0.279282
ENPP5	-0.0947776	0.743371	-0.138039	1.06546	0.00317246	0.0093143	-0.207999	0.797655
DRAXIN	-0.214704	0.742891	-0.394631	1.51241	-0.0316997	0.0948887	-0.234188	0.85849
IL6R	0.164442	0.742532	-0.0701898	0.211944	-0.0367496	0.0834333	0.0199659	0.0349758
IL10RB	0.142691	0.741539	0.0867688	0.325322	0.17746	1.58735	-0.0192221	0.0736948
SIGLEC10	0.156305	0.740243	0.0812283	0.267653	-0.0636655	0.292344	0.0600657	0.211242
CGREF1	-0.0885467	0.739625	-0.0732481	0.481592	0.157948	0.707032	0.0904313	0.260844
LHB	-0.107841	0.736139	0.0979086	0.542593	0.187669	0.396425	0.428265	0.913324
BSG	-0.135895	0.732557	-0.19282	1.00968	0.0326726	0.264684	-0.0888402	0.739309
ROBO2	-0.201003	0.732068	-0.290376	1.03595	-0.0587678	0.507597	-0.0750406	0.530466
CSTB	0.138382	0.73062	-0.022506	0.0709812	0.059105	0.198986	-0.113412	0.339374
REG3A	0.188624	0.730068	-0.0493119	0.119157	0.0511999	0.117622	0.324216	0.909825
CTSD	0.0822576	0.72586	0.0652931	0.448245	-0.0232731	0.0628171	0.00348607	0.00718443
MCAM	-0.205038	0.723011	-0.353643	1.33215	-0.139764	0.291069	-0.18191	0.31045
SEZ6L	-0.0714575	0.719789	-0.12037	1.27913	-0.0288285	0.139738	-0.10162	0.50044
C1QA	0.129053	0.718365	0.0699674	0.274564	-0.0879058	0.70175	0.0880061	0.52694
BMP4	0.33443	0.71622	-0.45773	0.935802	0.0584094	0.245932	-0.157891	0.6738
CA2	0.193434	0.713453	0.198848	0.622862	0.0311249	0.0423828	-0.0922314	0.108254
CALB1	-0.110342	0.709582	-0.132539	0.769065	0.109197	0.342064	-0.0263479	0.0536134
CD69	0.164657	0.708533	0.224701	0.921446	0.393991	0.51018	0.123699	0.0992821
EPHA2	0.154245	0.707152	-0.0948333	0.316154	0.0349323	0.190037	-0.0956478	0.510503
NPY	-0.158589	0.706733	-0.032745	0.0895471	-0.133239	0.269049	-0.212617	0.369839
FST	-0.141832	0.704809	-0.239201	1.25262	0.192055	0.693888	-0.185988	0.498751
TNFRSF1A	0.140433	0.70224	-0.00705667	0.0202394	0.0327024	0.156985	-0.102944	0.49331
LY6D	0.16103	0.699956	-0.28074	1.30716	0.0819545	0.421347	-0.356652	2.65227
ICAM5	-0.0783286	0.699553	-0.0574252	0.390897	-0.201327	0.999805	0.471219	2.68892
KLK13	0.0528501	0.696782	-0.0140598	0.117052	0.0462745	0.171264	-0.289319	1.46215
SIRT2	-0.162967	0.696752	-0.0937314	0.287344	0.427976	0.655287	-0.174089	0.163392
DEFA1_DEFA1B	0.134037	0.694489	0.0168871	0.0520457	0.138574	0.321259	-0.112794	0.194213
THBS2	-0.103724	0.693084	-0.184517	1.33333	-0.106768	0.49661	-0.158954	0.638626
PAMR1	-0.174208	0.69305	-0.21344	0.772197	-0.0871941	0.422584	-0.0566674	0.19215
C4BPB	-0.102597	0.692906	-0.147322	0.969292	0.00832847	0.0259636	0.087858	0.272113
IFNGR1	-0.122495	0.689199	-0.188718	1.06856	0.0251347	0.165061	-0.0411672	0.229665
TAFA5	-0.0949184	0.687805	-0.151382	1.12231	0.0416509	0.181929	-0.141472	0.649508
PLA2G7	0.0984931	0.687776	-0.0627233	0.322191	-0.0142122	0.0575701	-0.0694254	0.270072
RAB6A	0.389393	0.686043	0.484879	0.78195	-0.237024	1.50107	-0.239078	1.10539
IL1R1	0.127471	0.682617	-0.193848	1.03768	-0.0302075	0.159678	0.0411788	0.178879
CHL1	-0.167331	0.681924	-0.305374	1.36172	-0.0387569	0.0984972	-0.131476	0.318366
SOD2	-0.142001	0.680825	-0.24761	1.26866	0.0663045	0.207716	-0.281235	1.04662
HAVCR2	0.178583	0.677475	0.0314236	0.0728747	0.0505263	0.19171	-0.175801	0.714668
GFRA2	-0.139736	0.676748	-0.226657	1.13102	-0.0764339	0.860571	-0.0539614	0.402996
ROR1	-0.165813	0.674531	-0.284578	1.22626	0.00588216	0.0214577	-0.0848149	0.318084
SLITRK2	-0.309794	0.672645	-0.509005	1.14538	0.0669968	0.282541	0.0660816	0.215449
NTRK2	-0.115688	0.671568	-0.0918814	0.417176	-0.0448048	0.284209	-0.087472	0.509399
OLR1	0.166113	0.670191	0.175218	0.606681	0.365795	1.33109	0.208924	0.449301
ITGB7	0.0999739	0.668842	0.135953	0.863579	0.0364854	0.106703	0.17313	0.539141
ERBB3	-0.142551	0.668729	-0.203358	0.925064	0.0562525	0.509246	0.0341291	0.209489
FLT1	-0.151232	0.663619	-0.137446	0.491988	0.00434331	0.025419	0.0755091	0.499849
MEGF9	-0.125835	0.662087	-0.231325	1.33294	-0.00540309	0.0189122	0.095155	0.350057
NTRK3	-0.147182	0.660135	-0.210424	0.915511	-0.0532766	0.38468	-0.115607	0.821588
WARS	0.131174	0.658431	-0.049085	0.16438	-0.056614	0.209794	-0.210619	0.875749
EFNA4	0.175097	0.656677	-0.00401429	0.00868595	0.119719	1.00803	-0.135989	0.892457
DAB2	-0.108578	0.655978	-0.0387926	0.155405	0.438302	0.639547	-0.344097	0.35232
FOLR2	0.0889301	0.649545	-0.0253419	0.119425	-0.0736663	0.42127	-0.000716129	0.00240799
AREG	0.151301	0.648682	-0.0622467	0.181134	0.138312	0.462492	0.0229033	0.0461994
TNFRSF21	-0.0399886	0.643474	-0.00488357	0.0475223	-0.0919685	0.605813	-0.0747012	0.349846
PVR	-0.183391	0.643095	-0.304957	1.11088	0.17626	1.16573	0.0273713	0.0873382
FCAR	0.164427	0.641984	-0.130539	0.399782	0.170947	0.848394	0.325434	1.61613
SORCS2	-0.0603289	0.640854	-0.0842338	0.85787	-0.0927331	0.400269	-0.311561	1.64965
VWC2	-0.206113	0.638267	-0.330409	1.04386	0.0211781	0.0727129	-0.121025	0.432978
APLP1	0.0522632	0.637794	0.073375	0.860356	0.133031	0.292812	-0.173713	0.313594
GOLM2	-0.16821	0.635179	-0.234034	0.845668	0.00474483	0.0286162	0.0410867	0.240247
RELT	-0.172579	0.633858	-0.273863	1.02083	-0.0275525	0.125353	-0.145107	0.758915
SEZ6L2	-0.102745	0.633321	-0.140182	0.819908	-0.108966	0.829686	-0.0208679	0.0851219
APRT	0.13715	0.633011	-0.0248543	0.0713406	0.377772	0.781086	-0.211028	0.275995
CCN4	-0.148527	0.630901	-0.0198383	0.0514367	-0.0311583	0.135662	-0.232702	1.40409
SPINK5	-0.0419386	0.624051	-0.0694224	1.06823	-0.270254	2.08307	-0.135007	0.551058
MSRA	0.120738	0.623712	-0.196591	1.04196	0.317911	0.664689	-0.142536	0.185057
TREML2	0.152461	0.62351	-0.000255	0.000604633	0.0700294	0.33672	0.0610335	0.220055
CD164	-0.115779	0.623183	-0.21134	1.23385	-0.0452406	0.122918	-0.429983	1.77947
MET	-0.156086	0.620889	-0.28389	1.22223	-0.0694088	0.407952	0.0944851	0.462772
PRSS8	-0.204668	0.618016	-0.238965	0.643118	0.0451857	0.164299	-0.137599	0.497589
HEXIM1	0.143586	0.616991	-0.0783414	0.242139	0.342412	0.629732	-0.178292	0.210613
KRT18	0.190568	0.613929	0.0220612	0.0433432	0.474302	1.31326	-0.671343	1.61767
PLXNB2	-0.150825	0.61386	-0.223264	0.891825	-0.126545	0.802117	0.0823286	0.341169
CASP8	0.10118	0.612104	0.0649376	0.292915	0.169038	0.360381	-0.244522	0.441289
PLAUR	0.13291	0.610633	-0.0492817	0.152746	0.108286	0.745758	-0.00784085	0.0282018
CANT1	-0.0930523	0.609441	-0.0987279	0.556793	0.0264395	0.175477	-0.0129931	0.0633224
TIGAR	0.139304	0.608621	0.0415719	0.119247
SEMA4D	-0.116615	0.60406	-0.13569	0.625567	-0.00146764	0.00565579	0.0154939	0.0507165
PPP1R12A	0.0664051	0.600285	-0.0543793	0.390611	0.461469	0.79495	0.0959278	0.090067
SIRT5	-0.0900839	0.598451	0.044946	0.21193	0.0666725	0.172381	-0.160501	0.386929
CNTN3	-0.146779	0.597877	-0.221937	0.89423	0.0148381	0.0428021	-0.181923	0.614531
CCL19	0.284363	0.596575	0.185184	0.291373	-0.295774	0.527133	-0.134528	0.154511
ADAM22	-0.0783035	0.596185	-0.112091	0.824325	0.0981998	0.451102	-0.43028	2.92158
CCL2	-0.147856	0.595677	-0.356911	1.80233	-0.384633	2.12347	-0.150546	0.406239
ALDH1A1	-0.118758	0.595207	-0.0966121	0.38425	0.199874	0.596798	-0.525324	1.80289
GSTA1	0.132246	0.595046	-0.0468148	0.141811	0.503137	1.15508	-0.210958	0.270259
GFRA3	-0.185984	0.592926	-0.291255	0.932427	-0.0905571	0.60189	-0.0876574	0.4352
PSME1	0.121283	0.591722	0.0502379	0.168902	0.119981	0.404324	-0.147638	0.402286
ROBO1	-0.179289	0.59092	-0.398518	1.57018	0.0145411	0.086555	-0.108699	0.774484
LY75	0.129428	0.590262	-0.0880467	0.304536	-0.217145	1.24096	0.0407432	0.112561
ICOSLG	-0.180772	0.589355	-0.272989	0.879134	0.000313428	0.00209176	-0.0188689	0.113964
CD300LG	0.118937	0.586618	-0.249578	1.42515	-0.194187	1.10524	-0.236147	1.07985
CLEC11A	-0.200449	0.584489	-0.395952	1.29464	0.000857822	0.00239097	0.00991292	0.0228814
CLEC5A	0.248204	0.58434	0.123868	0.207637	0.075153	0.428417	0.0255255	0.0935303
C2	0.174465	0.582453	-0.207229	0.620282	0.176435	1.13571	0.0624526	0.217506
NPTXR	0.0286011	0.576553	0.0489119	1.02873	-0.10886	0.567984	-0.184905	0.885017
HMOX1	0.156608	0.572663	-0.0506312	0.12403	-0.0913607	0.343731	-0.0789984	0.222294
SIRPB1	-0.0714835	0.570486	-0.130656	1.12188	0.134439	0.498524	-0.0295193	0.0661506
CRTAC1	-0.104357	0.5658	-0.235484	1.52943	-0.174664	1.1186	-0.0744554	0.268602
PLXNB3	-0.163948	0.560263	-0.153016	0.432954	0.0470551	0.143591	0.0530391	0.12948
C2CD2L	-0.145127	0.558901	-0.00255667	0.00591122	-0.00210492	0.00595541	0.0604935	0.1603
FABP5	0.127692	0.556226	-0.0720724	0.23011	0.388358	0.972394	-0.231349	0.361486
CHGB	-0.0297835	0.554476	-0.025969	0.392657	0.0397149	0.143878	0.0106982	0.028158
CRIP2	-0.125915	0.552938	-0.00668381	0.0179078	0.0623678	0.172348	-0.330071	1.14615
DCN	-0.0705927	0.551727	0.0386921	0.220615	-0.0924943	0.812764	-0.149519	1.20313
LIF	0.0965199	0.550638	-0.18277	1.13717	-0.110291	0.354484	0.30075	1.04155
NCAM2	-0.150715	0.550446	-0.232504	0.843063	-0.172696	1.09963	-0.178202	0.846441
DDC	-0.140531	0.54941	-0.0080469	0.019254	-0.413246	2.28971	0.182563	0.5061
KDR	0.141721	0.54726	-0.243523	0.978924	0.145089	1.06367	0.144071	0.776272
PSPN	-0.106836	0.545759	-0.162444	0.81837	-0.40998	0.702653	-0.0335793	0.0306492
AMIGO2	-0.154661	0.545711	-0.126793	0.357603	0.0400661	0.276176	0.0589993	0.343311
CCN2	-0.0926803	0.544995	-0.215393	1.53331	0.0147532	0.0293955	-0.224718	0.505761
ENO1	-0.152585	0.541898	-0.242502	0.865199	0.372801	0.727526	-0.198491	0.244921
IRAG2	0.134697	0.536411	0.0952895	0.292814	0.242475	0.36155	0.576237	0.872572
QPCT	-0.136277	0.534939	-0.147291	0.501697	0.00205959	0.00813058	-0.0644108	0.25462
EGF	0.107758	0.533795	0.0749212	0.285359	0.231291	0.237241	0.05278	0.036991
CNTN5	-0.137876	0.531678	-0.269679	1.14781	-0.204336	1.4541	-0.0937566	0.365284
USP8	-0.121118	0.53149	-0.0607662	0.192352	0.455153	0.847175	0.107961	0.10936
CLEC14A	-0.119395	0.527188	-0.34667	2.0918	-0.110352	0.541732	-0.239651	1.20537
BCL2L11	0.0628153	0.526473	-0.0950648	0.782563	0.0946683	0.317746	-0.0516958	0.121858
DFFA	0.116933	0.525671	-0.00151643	0.00414875	0.248887	0.554179	-0.363285	0.696139
CD83	-0.113168	0.524673	-0.26907	1.52012	0.0578986	0.303841	-0.111321	0.536575
PECAM1	0.0872318	0.522481	-0.0383683	0.162714	-0.0460357	0.213961	0.0215232	0.071965
AGRN	-0.105331	0.520946	-0.210977	1.16244	0.0894771	0.519866	-0.110794	0.521485
RTBDN	-0.27886	0.520274	-0.597174	1.28334	-0.0979252	0.711547	-0.152702	0.992025
NOTCH1	-0.108985	0.518834	-0.216929	1.14639	-0.084946	0.612035	0.028195	0.12265
BGN	-0.109658	0.518373	0.0295474	0.0934114	-0.104042	0.12083	-0.208423	0.21034
PTS	-0.087602	0.516478	-0.114411	0.624886	0.175967	0.526797	-0.403954	1.26966
HYOU1	-0.135376	0.516393	-0.257257	1.06469	0.00573527	0.0270511	0.0258346	0.106576
CA14	-0.123485	0.514488	-0.309886	1.61539	-0.194614	1.12835	-0.187117	0.784732
IQGAP2	-0.15395	0.513822	-0.0293183	0.0637739	0.226228	0.719948	-0.0989361	0.192238
PVALB	-0.0586624	0.512851	-0.0800557	0.658958	0.521322	0.844419	-0.242888	0.236818
GGH	-0.0940415	0.511507	-0.0732367	0.315547	0.086796	0.217934	-0.194868	0.458107
DNAJA2	-0.160296	0.509282	-0.346794	1.27208	0.434311	0.661793	-0.0338563	0.0278533
CD99L2	-0.0477876	0.505707	-0.0673393	0.678836	0.0349283	0.170218	-0.0380201	0.147253
HS6ST1	-0.16947	0.504044	-0.39719	1.41969	-0.0311681	0.133114	0.170329	0.86289
LACTB2	0.0646627	0.503332	-0.0389669	0.227572	0.286036	0.671945	-0.0783544	0.106862
CKMT1A_CKMT1B	0.159615	0.503196	-0.193415	0.549699	-0.359422	0.934746	-0.212305	0.345572
SIGLEC7	0.170961	0.502376	0.360559	1.20544	-0.0278307	0.124451	0.191375	1.105
CEACAM21	-0.233607	0.502343	0.403182	0.897675	-0.21002	0.453105	0.59765	1.47983
SSC5D	-0.153168	0.500063	-0.111389	0.283936	0.134014	0.317521	-0.173455	0.336553
SRC	-0.0728782	0.499357	-0.0170271	0.0776008	0.491198	0.558604	0.173026	0.121567
PRDX1	-0.0885358	0.499308	-0.178753	1.12172	0.16274	0.517728	-0.244166	0.673978
DCTPP1	0.101587	0.499212	-0.076029	0.293667	-0.0847645	0.340763	-0.15836	0.584325
TMSB10	0.165911	0.497641	-0.170864	0.438453	0.311878	0.64592	-0.708367	1.57173
TREM2	0.200242	0.497239	0.0699307	0.120157	0.216186	0.703647	-0.445722	1.48942
HARS1	0.0945423	0.493135	-0.0390802	0.144234	0.211983	0.295039	-0.25685	0.288092
SLC16A1	-0.0845218	0.491291	-0.0268876	0.107241	-0.128443	0.365187	-0.206047	0.512629
TFRC	-0.0684997	0.490798	-0.0311043	0.159891	-0.041081	0.106997	0.140694	0.354016
LBP	-0.14709	0.489068	-0.0308412	0.0679222	0.292095	0.792696	-0.0103193	0.0141511
COL6A3	0.125545	0.485368	-0.176344	0.647517	-0.0136028	0.0471013	-0.364129	2.24636
TNFSF13B	-0.11668	0.483271	-0.393164	2.39126	0.0585562	0.177137	-0.0788467	0.195844
CRLF1	-0.129583	0.476916	-0.255147	1.02691	0.0917629	0.559443	0.00528182	0.0179882
ADGRG1	-0.207653	0.476888	-0.582355	1.75683	0.00228683	0.00538359	0.0769138	0.171158
CST3	0.0222927	0.476351	-0.0387274	0.855299	0.0360387	0.102015	-0.121746	0.329582
TXNDC5	0.133808	0.476199	0.100656	0.282824	0.184196	0.48453	-0.0693282	0.116202
SMAD5	-0.170105	0.475784	-0.461425	1.66314	0.032591	0.186676	-0.0955395	0.547916
SLITRK6	0.205802	0.472543	-0.421997	1.07894	-0.0544337	0.154779	-0.401741	1.64861
PTPRS	-0.134363	0.47221	-0.250697	0.938972	-0.0549646	0.269769	-0.0210528	0.0714814
SUMF2	-0.109528	0.469388	-0.0407593	0.122848	0.413009	1.81207	-0.126559	0.264008
CLMP	-0.103797	0.468731	-0.255831	1.40958	-0.00578519	0.0303739	-0.0923861	0.562115
MILR1	0.14242	0.466507	0.0371536	0.0826843	-0.100858	0.334879	-0.226961	0.740846
IGSF8	-0.058422	0.46473	-0.09146	0.718882	0.18702	1.28521	0.0468324	0.159984
CDH5	0.0573409	0.464034	-0.150447	1.53348	-0.0434033	0.180446	0.0911083	0.341954
CD93	0.10471	0.463624	-0.300423	1.76047	-0.0409059	0.0911435	-0.213228	0.504641
LGALS3	0.0847547	0.461047	-0.0565695	0.237476	-0.0989759	0.534703	-0.0707633	0.266438
LHPP	-0.116487	0.45667	-0.274298	1.27601	0.130219	0.314382	-0.294719	0.695856
WNT9A	-0.0674407	0.454349	-0.0315102	0.154469	-0.210303	1.30784	-0.058373	0.182593
SCGB3A2	0.194366	0.452095	-0.306596	0.705496	-0.112913	0.216891	-0.0742912	0.105686
KYNU	0.0933155	0.451657	-0.0248288	0.0822404	0.192765	0.708426	-0.35771	1.27825
DNER	-0.0282743	0.451591	-0.03465	0.500055	-0.161007	1.44935	-0.191984	1.37312
SUSD1	0.0493776	0.451561	-0.0325598	0.229648	0.242253	0.599919	0.217244	0.393125
MANSC1	-0.118545	0.449872	-0.310218	1.47259	0.139067	1.18982	-0.0187021	0.0758581
F7	0.0871708	0.449861	0.226761	1.45915	0.0343057	0.0793738	-0.125895	0.274743
SCG2	-0.0966795	0.448882	-0.249486	1.43762	0.0200665	0.0808306	-0.093297	0.376774
HSPB6	-0.0895453	0.447393	-0.144605	0.720879	0.0248843	0.0609048	-0.631995	3.06018
PIK3IP1	-0.0649275	0.447024	-0.11821	0.853356	-0.0631474	0.420773	-0.190317	1.48087
CCL24	0.234975	0.446934	-0.327004	0.586735	-0.0810324	0.134881	0.094829	0.126917
BAG6	0.132479	0.445344	-0.213669	0.716091	0.0548518	0.174316	-0.109302	0.308752
HSPG2	0.094622	0.445094	-0.250703	1.48217	-0.0276176	0.0689414	-0.303059	0.992788
CHRDL1	-0.131962	0.444362	-0.414297	1.92771	-0.130997	0.721324	-0.254785	1.39988
PTPRF	-0.138386	0.443461	-0.371571	1.5063	0.0251687	0.0832202	0.151034	0.544666
TNFRSF19	0.116303	0.441027	-0.344245	1.74104	0.00897985	0.0395935	-0.302537	2.49026
CCN3	-0.0940402	0.440234	-0.224971	1.2526	-0.139446	0.654415	-0.40493	2.35103
CDH6	-0.123804	0.437701	-0.152519	0.487816	-0.159073	0.845371	-0.132273	0.490763
ADGRB3	-0.106793	0.435683	-0.270591	1.35001	-0.0897338	0.605319	-0.0893192	0.453782
RWDD1	0.0936773	0.435278	-0.112887	0.471187	0.283135	0.520703	-0.101588	0.117039
CXADR	-0.130313	0.435017	-0.346685	1.45176	0.0775582	0.226148	0.1024	0.244889
NID2	0.0779373	0.434552	0.00700619	0.0254824	-0.261075	0.775446	-0.159117	0.305268
MESD	0.0588668	0.43433	-0.111533	0.875324	0.271822	0.336023	-0.229714	0.211749
PIGR	0.114698	0.433744	-0.134101	0.451275	0.109347	0.478844	-0.194225	0.785883
ALCAM	-0.105421	0.431185	-0.223152	1.01979	-0.0435601	0.240946	-0.0323829	0.133605
STC2	-0.111296	0.428918	-0.23636	1.0186	-0.00189811	0.00743155	0.0386754	0.139168
LGMN	-0.0583245	0.426714	-0.0565774	0.349461	0.00872799	0.0333747	0.015758	0.0496003
RBKS	-0.117874	0.425525	-0.131832	0.417906	0.00400146	0.00598634	-0.499556	1.07396
LEFTY2	-0.170042	0.425395	-0.274874	0.683948	-0.0273445	0.0565311	-0.109336	0.208123
TFF3	0.105869	0.424272	-0.051349	0.151802	0.17416	0.334707	-0.0421529	0.0528132
DKK4	-0.0869561	0.42175	-0.129044	0.602582	-0.117802	0.464188	-0.110575	0.326674
MFAP3	-0.0829905	0.42119	-0.0506036	0.196487	-0.163177	0.605374	-0.318294	1.16089
EDA2R	0.126422	0.420094	-0.0778155	0.198201	-0.0708914	0.28051	-0.342565	1.8687
OMG	-0.0236538	0.418759	-0.0248983	0.380515	-0.275702	0.707553	-0.430356	0.987643
CREG1	-0.0745134	0.418494	-0.0875902	0.438385	0.210952	1.34589	0.11625	0.43294
DNMBP	0.083104	0.418091	0.0361057	0.132292	0.180432	0.463117	-0.0675442	0.111178
ESAM	-0.11297	0.415796	-0.286071	1.27705	-0.0835556	0.392552	-0.0972584	0.363901
CCDC80	-0.102822	0.415792	-0.276459	1.39875	0.0400514	0.138924	-0.196498	0.781124
SMOC2	-0.124142	0.413235	-0.278445	1.05803	-0.0528155	0.157497	-0.440186	2.04393
DKK1	-0.126087	0.412278	-0.28433	1.06361	-0.156787	0.353582	0.0318774	0.0460261
CDC37	0.0699674	0.410575	0.0742921	0.37733	0.234194	0.427967	-0.15689	0.2014
SNAP29	-0.0871056	0.410258	-0.210121	1.16887	0.519715	0.754546	0.157314	0.131037
TDGF1	0.14045	0.409524	0.0618212	0.131844	0.281496	0.426395	0.16269	0.169034
BCAN	-0.0269165	0.407449	-0.00273952	0.0275092	-0.10211	0.540336	-0.252527	1.46343
CD63	-0.130437	0.407364	0.0999483	0.249999	0.0664545	0.148712	-0.00866199	0.0138099
SOST	-0.137364	0.406312	-0.141441	0.359181	-0.25879	1.51627	0.0325609	0.0839026
ACTA2	-0.0756477	0.406154	-0.105779	0.534586	-0.0789281	0.237648	-0.370277	1.44294
ADAMTS8	-0.138243	0.404861	-0.298277	0.976534	-0.214238	0.955398	-0.361157	1.52132
SELE	0.109527	0.403615	0.0330562	0.0858184	0.0625003	0.171192	0.132126	0.325899
HYAL1	0.0595416	0.403316	-0.208819	2.04059	0.0264952	0.0611022	0.0116111	0.0207909
PPCDC	0.117589	0.402514	-0.216578	0.773176	0.0959537	0.241877	-0.0933887	0.182498
KLK10	-0.127736	0.400883	-0.185594	0.555187	-0.0110126	0.0435127	-0.0672556	0.256503
LTBP2	-0.123855	0.40012	-0.283141	1.0487	-0.308147	1.79817	-0.116891	0.341538
SOD1	-0.0621896	0.399933	-0.152867	1.16713	0.0483833	0.0939892	-0.305375	0.679448
CCL23	0.082386	0.399854	-0.0510186	0.190853	0.234394	1.39602	-0.0521847	0.148866
SPINK6	-0.0810314	0.399103	-0.187424	1.06382	0.0872292	0.197619	-0.137129	0.263449
LRP1	-0.099883	0.397239	-0.286477	1.46254	-0.00795643	0.0363164	-0.119484	0.653838
OPTC	-0.206968	0.396812	-0.536718	1.25316	-0.0281383	0.0942279	0.180506	0.697177
CNPY4	-0.150256	0.396249	-0.167702	0.388199	0.208793	0.456366	-0.139994	0.213687
LRPAP1	-0.119762	0.395676	-0.264911	0.986579	0.207847	0.683363	-0.0475182	0.0888156
WFDC2	-0.051135	0.395601	-0.126347	1.16139	0.136384	0.976381	-0.12269	0.623945
ITM2A	-0.0846735	0.395039	-0.25735	1.58873	0.548741	2.73019	-0.308215	0.817364
BLMH	0.0901573	0.39401	-0.0627788	0.216159	-0.0753201	0.322138	-0.0839528	0.283687
LILRB4	0.0844517	0.393006	0.175163	0.891827	0.183658	0.951294	0.0252326	0.065947
SNCG	0.171759	0.392956	-0.103433	0.18184	0.388639	1.28184	-0.314747	0.695261
IRAK1	-0.0755101	0.39289	0.0395329	0.154733	0.291362	0.759168	-0.0352156	0.0487024
C1QTNF1	-0.0857093	0.391888	-0.178489	0.894149	-0.046727	0.094094	0.0613556	0.100605
CKAP4	-0.133732	0.390913	-0.411234	1.59735	0.0876231	0.602627	-0.0443787	0.196275
FABP1	0.224288	0.389666	-0.487673	0.945622	0.296043	0.539704	-0.856568	1.86509
TFF1	-0.0878383	0.389379	-0.266472	1.55675	-0.22586	0.759977	-0.183058	0.430125
CTSB	-0.117224	0.388792	-0.0396976	0.0942537	-0.407985	1.68391	-0.0176676	0.029265
TIMD4	0.0749218	0.388382	-0.0353033	0.135893	-0.13444	0.341237	-0.0856329	0.154655
RGMA	-0.0687874	0.386719	-0.13246	0.787806	-0.0901605	0.487961	-0.166189	0.845353
NADK	0.0778056	0.385719	0.0289136	0.103666	0.189947	0.633118	0.152866	0.360168
CCL18	0.126923	0.385651	-0.0254071	0.053233	-0.0338543	0.0580737	-0.210132	0.367432
REG1A	0.141913	0.38457	0.1037	0.223806	-0.0429508	0.082009	0.280233	0.598788
DKKL1	-0.0665674	0.384508	-0.156164	1.04067	0.0658814	0.138806	-0.0513999	0.0834939
BPIFB1	0.0956664	0.381814	-0.228781	1.06187	-0.234224	0.697845	0.133955	0.257547
ENPP7	0.137624	0.379061	-0.178005	0.449069	0.304989	0.671336	0.131838	0.178857
WFDC12	0.0667283	0.375998	0.0339074	0.143814	0.159477	0.565011	-0.426737	1.74052
METAP2	0.0613271	0.375836	-0.0750538	0.414345	0.259065	0.505177	-0.0838527	0.101829
TNXB	-0.0650687	0.373899	-0.125623	0.761713	-0.244058	2.36682	-0.036839	0.140326
CIAPIN1	0.081056	0.371409	-0.05818	0.212116	0.258854	0.461704	-0.0395308	0.0423855
PROC	0.0805434	0.37039	-0.15708	0.764622	0.135749	0.472415	-0.0651605	0.149507
STX4	0.0542581	0.370119	0.108529	0.791803	0.224739	0.609346	0.154719	0.286335
GALNT10	-0.116493	0.370105	-0.170003	0.513624	-0.06717	0.40696	-0.00357385	0.0129848
CD46	-0.0905946	0.368852	-0.200971	0.91462	0.0157373	0.0358917	-0.121708	0.273056
ISM1	-0.128723	0.367847	-0.411655	1.57642	0.175507	0.980852	0.104682	0.364794
IL7R	-0.117522	0.366227	-0.175437	0.523561	-0.49568	2.61989	-0.0561033	0.109093
SCGB1A1	0.166694	0.363942	-0.393129	0.984432	-0.132971	0.474066	-0.293031	1.06107
KIRREL2	-0.105137	0.363935	-0.16768	0.568376	-0.0134336	0.050391	0.222134	1.17633
PLTP	0.105198	0.36341	-0.376514	1.85173	-0.444072	3.60494	-0.135533	0.448564
STX8	-0.0990172	0.362571	-0.296085	1.39702	0.370171	1.16228	0.267448	0.5442
FGFR2	-0.0458026	0.361211	-0.104471	0.92968	0.165004	1.49618	-0.072586	0.354566
FAM3B	-0.121015	0.360983	0.316575	1.13608	-0.178411	1.01194	0.147505	0.575114
KLRD1	0.091723	0.360466	0.0464914	0.138111	-0.216892	0.813117	-0.0673452	0.143163
OGFR	0.0835205	0.357827	0.069535	0.244446	0.0584197	0.209524	-0.201096	0.782837
SERPINB9	-0.0815722	0.357727	-0.241115	1.35056	0.204161	0.62577	-0.315184	0.854781
IL20RA	0.0543788	0.356939	0.142988	1.12973	-0.0468989	0.181088	-0.0919776	0.315316
CA9	-0.144515	0.356798	-0.241717	0.593507	-0.125399	0.615313	0.03166	0.091069
PAPPA	-0.0751888	0.355836	-0.00329857	0.010466	0.0598448	0.147545	0.106692	0.226052
KAZALD1	0.101245	0.354098	-0.167636	0.58065	0.187443	0.660674	-0.0490894	0.100333
LYN	0.101383	0.353966	0.00776333	0.0183513	0.268208	0.495963	-0.1169	0.139727
PTPRN2	-0.0983542	0.353195	-0.204984	0.79645	0.0944208	0.499266	-0.30917	2.0679
COL4A1	0.0822291	0.351961	0.0424286	0.137943	-0.125708	0.53764	0.0264031	0.0670268
ANPEP	0.0629084	0.350312	-0.124986	0.737734	-0.003169	0.00748596	-0.147075	0.375261
MMP12	0.112328	0.349502	0.289523	1.07002	-0.0560927	0.149457	-0.16222	0.417409
AGER	0.102155	0.346929	-0.26831	1.09073	0.0242694	0.0903759	-0.202369	0.958573
CRACR2A	0.0864069	0.345289	0.266834	1.38328	0.271164	0.433584	0.45569	0.654284
CRISP2	-0.124398	0.344386	-0.0874552	0.192953	-0.066755	0.136324	0.208109	0.414162
IL13RA1	0.0613099	0.342294	-0.12855	0.775471	0.131758	1.50086	-0.000931984	0.00431753
ECE1	0.161232	0.34167	0.253209	0.520591	0.0673607	0.332577	0.0432446	0.152439
AHCY	-0.0621941	0.341236	-0.0714536	0.346822	0.155575	0.322959	-0.147789	0.234344
CLEC1A	0.0826871	0.340567	-0.208011	1.00175	0.0159234	0.071504	0.00152753	0.00518172
CTSH	-0.161123	0.340376	-0.417519	1.04558	0.249842	0.697547	-0.0248023	0.0372095
ADGRE2	0.101833	0.339829	-0.2353	0.883335	-0.124389	0.728272	0.0563424	0.202258
PLXDC1	-0.0382542	0.339548	-0.05346	0.443466	-0.0767388	0.503029	0.0443016	0.195459
VTCN1	-0.0547397	0.338422	0.079245	0.462787	0.0168137	0.0743948	0.0444051	0.17315
SPINT1	-0.0904796	0.336999	-0.245574	1.10654	-0.0217473	0.105694	-0.11145	0.591195
TGFBR2	0.0902022	0.333868	-0.216062	0.911624	0.124971	0.788176	-0.0736577	0.297097
EPHA10	-0.14676	0.332628	-0.288512	0.686295	-0.072343	0.261477	-0.0987563	0.295433
SPARCL1	-0.0684558	0.329875	-0.198489	1.19035	-0.067486	0.183373	-0.0942788	0.211819
AXL	-0.0759958	0.327769	-0.119878	0.501083	-0.184616	0.618479	-0.0706169	0.145152
LTBR	-0.0817971	0.327198	-0.220914	1.06085	0.0678194	0.434494	-0.106781	0.599781
GP1BA	0.0853139	0.327194	-0.0970036	0.328231	0.125841	0.415464	-0.0897014	0.210911
MICB_MICA	-0.15074	0.325872	0.124567	0.221641	-0.735179	1.04513	-0.11625	0.0822156
SERPINB1	0.0675047	0.32565	-0.110936	0.525501	0.209742	0.288074	-0.545403	0.765392
PTPRM	0.0774479	0.324981	-0.127134	0.523565	0.126418	1.18884	0.156365	1.19104
SCLY	0.0645649	0.324208	0.0673295	0.29218	0.238691	0.855084	-0.386118	1.27057
EDIL3	-0.0726083	0.324176	-0.350417	2.58414	-0.0989922	0.420435	-0.228174	0.990189
PHOSPHO1	-0.06577	0.321739	-0.0408864	0.157164	-0.0194882	0.0794963	-0.416554	3.46831
ANGPTL1	0.0862479	0.321367	-0.090726	0.292768	-0.0991924	0.569077	0.188567	1.04457
MMP3	-0.0864188	0.319902	-0.291121	1.43929	-0.198645	0.513898	-0.153782	0.283138
NOMO1	-0.0846639	0.316542	-0.200695	0.844651	0.0229415	0.104767	-0.00491382	0.0166499
BTC	-0.0556657	0.316429	0.169826	1.22198	0.107378	0.198255	-0.132452	0.197907
EPHB6	-0.146135	0.315552	-0.283639	0.636124	0.0341862	0.192214	-0.107633	0.624432
GLB1	-0.0498328	0.314018	0.01317	0.0601119	0.198603	1.01169	-0.176592	0.634871
YTHDF3	0.150548	0.312813	-0.0491929	0.0751822	-0.0774167	0.119196	-0.372956	0.629933
EGLN1	-0.0499052	0.312302	-0.000588571	0.00251246	0.256599	1.08918	-0.272359	0.873225
SHMT1	0.103878	0.312034	-0.159778	0.460105	0.5449	1.00031	-0.32397	0.369575
APOM	0.0757514	0.309197	-0.0301781	0.0922674	-0.040453	0.11492	-0.0113631	0.0239268
SIGLEC5	-0.231776	0.309105	0.35168	0.447516	-0.691095	1.42859	0.209201	0.216417
IL17A	0.0400929	0.306067	0.0184148	0.106909	0.0161935	0.0626135	0.0010979	0.00322742
TXNDC15	-0.0814808	0.305498	-0.138687	0.514211	-0.0522645	0.323886	0.0741592	0.385772
BCAM	-0.078459	0.304789	-0.219111	1.02467	-0.0801448	0.450257	-0.0137282	0.0468514
IL32	-0.164843	0.303974	-0.17593	0.282062	-0.1796	0.895361	-0.32086	1.5525
ERP44	0.085512	0.303357	-0.133668	0.456129	0.0728681	0.497837	-0.051389	0.24559
TLR3	-0.0775009	0.302992	-0.363851	2.26329	0.0863991	0.21711	-0.498682	1.76861
HTRA2	-0.0838283	0.302031	-0.14138	0.501791	0.144904	0.336729	-0.102198	0.171754
LDLR	-0.0663654	0.301629	-0.193319	1.07684	0.312939	1.35027	0.0770754	0.162956
PPP3R1	-0.0643676	0.300756	-0.157009	0.829503	0.0869192	0.365001	-0.194512	0.809468
PLPBP	0.0645235	0.300663	-0.0917221	0.399551	0.263573	0.446966	-0.0540807	0.0563419
AMBN	0.0460598	0.297321	-0.046249	0.256226	0.136614	1.93825	0.0414204	0.274534
HDGF	0.128527	0.295962	0.177826	0.379696	-0.0240941	0.0285753	-0.724819	1.27519
CLEC7A	0.105704	0.295186	-0.0941788	0.220464	-0.0615099	0.171097	-0.19638	0.555497
IL1RL2	-0.0739592	0.295002	-0.248041	1.29405	0.139572	0.558942	0.0676474	0.174787
NPDC1	-0.0340727	0.291683	-0.0488602	0.391506	0.218023	1.56171	-0.137207	0.58735
CELA3A	0.0620983	0.289156	-0.067156	0.272794	-0.151472	0.487219	0.371228	1.28233
CLPS	0.138404	0.288518	-0.37694	0.92584	-0.120639	0.296115	0.407154	1.15344
GGT5	0.0595185	0.288249	-0.231728	1.5799	-0.0710085	0.708969	-0.0374028	0.236467
MPO	0.0780953	0.286874	0.0810936	0.257627	0.287119	1.05622	-0.273044	0.725672
PEAR1	0.0565299	0.286718	-0.242327	1.8237	-0.0659292	0.356647	0.0747011	0.319999
REG4	-0.083061	0.286612	-0.14102	0.478541	0.0314019	0.10211	0.0285467	0.0731529
TGM2	-0.0653131	0.286462	-0.261947	1.64143	-0.041983	0.0785938	-0.0773582	0.121892
RRM2B	-0.0782224	0.284161	0.082141	0.258709	0.174204	0.477895	-0.163779	0.33653
SPARC	0.0641827	0.283967	-0.21392	1.22343	0.0458083	0.0671129	-0.315359	0.501157
GFRA1	0.0658291	0.282869	-0.307755	2.05594	0.0543541	0.320087	-0.0485372	0.215856
COL9A1	0.051021	0.280367	-0.10659	0.617022	-0.0883779	0.191498	-0.233578	0.491374
S100A11	0.0442515	0.279657	-0.0425143	0.228858	0.204309	1.24263	-0.167052	0.684655
PFKFB2	-0.0671832	0.277941	0.0561631	0.193023	0.436021	0.807989	-0.00967019	0.00895215
ADGRE5	0.0703181	0.277445	-0.19008	0.874675	-0.23637	1.41808	0.0759183	0.23089
AOC3	0.0356002	0.276315	-0.100117	0.921565	-0.104449	0.327557	-0.0302348	0.0626938
THBD	0.0765936	0.274299	-0.408212	2.43689	0.0637925	0.364703	0.0161465	0.0595185
VWA1	-0.0841137	0.272251	-0.274159	1.12392	-0.0676681	0.215185	0.247606	0.881911
MCFD2	-0.0257144	0.272016	-0.0101967	0.0819634	0.0828025	0.263775	0.176035	0.52599
PEBP1	-0.0640108	0.271728	-0.206084	1.10101	0.0772527	0.115343	-0.661996	1.38834
MIA	0.0306339	0.271626	-0.0685888	0.654826	0.165681	1.13816	-0.203203	1.12602
F2R	-0.17882	0.271036	-0.317215	0.477398	0.185164	0.461771	-0.157284	0.287258
ACAN	0.0808291	0.270399	0.0651357	0.180145	-0.0690732	0.402077	-0.161675	0.962757
ART3	-0.0780054	0.269126	-0.197605	0.76965	-0.0663161	0.16461	-0.149558	0.338639
CNDP1	-0.0684892	0.268576	-0.165751	0.720145	-0.195102	0.578271	0.128713	0.25936
PON2	-0.0340132	0.268374	-0.107133	1.05001	0.128771	1.02157	0.0137011	0.0529455
TNFRSF12A	0.0874048	0.268298	-0.124988	0.357647	-0.0855995	0.332279	-0.407206	2.26556
KLK1	-0.132881	0.266693	0.00185405	0.00261425	-0.299799	0.481957	-0.329765	0.41425
PCSK9	-0.0606522	0.26644	-0.173619	0.905536	-0.0647282	0.219158	0.160265	0.524614
DLL1	-0.0862892	0.264613	-0.30017	1.1961	0.125055	0.802267	-0.00873723	0.0286723
VEGFC	-0.102907	0.26341	-0.37056	1.25272	-0.083165	0.206173	-0.0306608	0.0540374
BMP6	0.0847268	0.262936	-0.376498	1.72632	-0.0231186	0.0906541	-0.0660268	0.235268
FAS	0.0835131	0.259372	-0.0637045	0.162524	-0.107361	0.550114	-0.0467336	0.152399
PSMG3	-0.059844	0.258988	-0.0831179	0.332382	0.153171	0.409587	-0.0216112	0.0354544
MMP10	-0.0836517	0.258399	-0.0579145	0.14498	-0.0383715	0.0871921	0.127374	0.270198
JAM2	-0.0615671	0.257994	-0.191488	0.982831	0.0142716	0.0782861	-0.298653	3.27166
LPO	0.113561	0.257143	0.172288	0.368767	-0.0873794	0.216521	-0.305538	0.832626
CD99	0.0732524	0.255824	-0.175545	0.671867	-0.141447	1.09554	-0.28652	2.35381
VSIR	-0.064673	0.255504	-0.147643	0.627555	0.138078	0.400032	0.0837237	0.16874
TXNRD1	-0.0522481	0.254179	-0.220172	1.52212	0.0749188	0.19186	-0.305898	0.897411
TGFBR3	-0.0908813	0.253318	-0.387822	1.54528	-0.163342	1.10835	-0.0721628	0.278455
MFAP5	0.0528793	0.253246	-0.224463	1.53213	-0.166897	0.628982	-0.308501	1.11725
CXCL16	-0.070372	0.252223	-0.150656	0.566755	-0.00271338	0.011023	-0.0485792	0.187755
NID1	0.0530678	0.251977	-0.163222	0.93994	-0.00461989	0.00898799	-0.00976139	0.0154843
SMPDL3A	-0.0580179	0.249271	-0.0523095	0.189873	0.0625168	0.16042	0.126997	0.289248
ACY1	0.0588369	0.248827	-0.0989219	0.406144	0.215073	0.609306	-0.259016	0.588584
HAVCR1	0.0487786	0.248761	-0.0987188	0.517589	0.0620666	0.139163	-0.180867	0.388782
TMPRSS5	0.0825805	0.248669	-0.142627	0.420197	0.0721347	0.319438	-0.277555	1.54381
CD274	-0.070257	0.248434	-0.120756	0.417153	0.103078	0.449376	0.015855	0.041791
LPL	-0.0748459	0.247769	-0.22955	0.917341	-0.125245	0.476262	0.0514523	0.126277
FOLR3	0.06292	0.246968	-0.0144388	0.0421174	-0.349572	0.286538	0.95453	0.815131
SCAMP3	-0.0688378	0.24693	-0.241008	1.10898	0.391434	0.732319	0.240276	0.292876
THY1	-0.011418	0.246392	0.00631071	0.107793	0.0640394	0.416533	-0.270115	2.4853
KLK8	0.0589394	0.245783	-0.167573	0.815046	-0.0437262	0.171975	-0.304414	1.73645
ST6GAL1	-0.0625533	0.244808	-0.0686817	0.235466	-0.165072	0.761218	0.143799	0.473338
MDK	0.13371	0.244493	-0.261681	0.485729	-0.000785855	0.00210886	0.0707238	0.181525
ENG	0.0583109	0.24375	-0.228197	1.28923	-0.0751651	0.570436	0.0857215	0.512486
GFAP	0.135939	0.241311	-0.198792	0.329456	0.0327544	0.126776	0.1328	0.537402
CLEC4A	0.053907	0.240701	-0.0529748	0.203005	-0.0275103	0.119866	-0.0653906	0.255846
CD38	0.0963817	0.239528	-0.209669	0.546601	0.0325418	0.129823	-0.143971	0.622336
ABHD14B	0.0569251	0.235718	-0.0582938	0.208769	0.293226	0.826373	-0.221289	0.423391
KITLG	0.0607012	0.234917	-0.144414	0.603553	0.128894	0.697946	-0.0414497	0.131738
BST1	0.0629676	0.234565	-0.155378	0.633362	-0.0686338	0.264884	-0.0022624	0.00565846
MERTK	0.0832302	0.234183	-0.0868262	0.212021	0.138578	0.939364	0.0503217	0.192481
NXPH1	-0.113232	0.23226	-0.327013	0.779432	-0.130164	0.793186	-0.267245	1.68865
RNASE3	0.144779	0.231894	-0.240889	0.371767	0.515961	0.863933	-0.0956227	0.0847089
XPNPEP2	0.0933067	0.231281	-0.287309	0.849515	-0.0598688	0.0880112	-0.774776	1.79549
DRG2	0.0407245	0.228615	0.131405	0.895951	0.0620613	0.177855	-0.0226116	0.0467147
THBS4	-0.0599005	0.227883	-0.232105	1.16732	-0.159476	0.390465	-0.412596	1.07819
IFNLR1	-0.0480773	0.227009	-0.121197	0.628136	0.0226582	0.064417	0.129331	0.373838
CA6	0.0396524	0.226293	-0.0425571	0.211945	-0.37288	1.21776	-0.655001	2.09935
FAP	0.0162348	0.225687	-0.0152293	0.180538	-0.103401	0.574567	-0.26383	1.64772
CXCL3	0.10691	0.223351	0.244513	0.540439	0.453773	0.658203	-0.601653	0.726106
REN	0.0512993	0.222235	-0.16208	0.840188	0.468817	2.67807	-0.233665	0.679796
LEPR	-0.0339184	0.221615	-0.0477962	0.288071	-0.0779415	0.465974	0.00595009	0.0208569
PDGFRB	-0.0549698	0.221024	-0.173445	0.83311	0.0474765	0.186579	0.00628815	0.0171517
HNMT	-0.0664058	0.220631	-0.0633381	0.180034	0.146731	0.493434	-0.408559	1.58143
RSPO1	-0.0536812	0.218109	-0.201078	1.0511	-0.0998653	0.466661	0.0276543	0.080441
CD58	-0.0598636	0.217985	-0.179625	0.763085	-0.00817256	0.0558564	-0.0613886	0.447959
HGF	-0.0727933	0.216805	-0.133468	0.391527	0.2066	1.14215	0.072149	0.21502
NCAM1	-0.0659057	0.216314	-0.227297	0.922298	0.0380108	0.081713	-0.32803	0.881069
CTSV	0.0391147	0.214651	0.036806	0.17254	0.0415073	0.142611	-0.119353	0.392922
IL17RA	0.0630645	0.213648	-0.0441105	0.122632	0.0298627	0.089113	-0.155837	0.491744
ADM	-0.0705696	0.211211	-0.170469	0.545936	0.0901914	0.584526	0.0278703	0.109093
NCS1	-0.0831083	0.211146	-0.369592	1.3037	0.0591961	0.300975	-0.284228	2.0252
CD177	0.148441	0.210128	0.0339579	0.0364527	-0.0803862	0.101352	-0.452827	0.638602
IL16	0.0276448	0.210098	0.001985	0.0111318	0.109981	0.388565	-0.270995	0.998057
BAMBI	-0.0484102	0.209516	-0.167707	0.892811
IGFBP3	0.0880787	0.209058	-0.341451	1.04883	-0.00446862	0.0154598	0.00918821	0.0260293
NOTCH3	-0.0581602	0.207403	-0.229485	1.06586	-0.368726	2.21229	-0.0586796	0.142053
TNFSF10	-0.0927962	0.207105	0.0263214	0.0450452	-0.021457	0.0798041	0.0618128	0.206755
GLO1	-0.0582147	0.205161	-0.258706	1.25526	0.247984	0.538519	-0.149215	0.217992
COL18A1	-0.0613969	0.204135	-0.33009	1.66994	-0.0282258	0.154679	-0.0785173	0.412719
EIF5A	0.0350502	0.204067	-0.0574776	0.318768	0.0393347	0.207003	-0.0310183	0.123697
CDHR1	0.0363505	0.203766	-0.0969093	0.598644	-0.148817	0.714814	-0.225884	0.958373
SELPLG	0.0513819	0.203661	0.0559338	0.194092	-0.0412678	0.31633	0.000962912	0.0046223
LAYN	-0.0793315	0.201512	-0.202766	0.558251	-0.0610022	0.310035	-0.223961	1.38469
PRTG	-0.0489377	0.200774	-0.226983	1.30239	-0.0781684	0.464767	-0.0596232	0.253488
DPEP2	-0.0589644	0.200624	0.288864	1.41403	-0.151312	1.84379	0.233052	2.6231
TNFRSF11B	-0.0714103	0.200467	-0.357416	1.45975	-0.0317924	0.132118	0.0220964	0.0703085
PADI2	-0.0373547	0.200381	-0.0103305	0.0425968	0.000901519	0.00165928	0.213473	0.443418
MANF	-0.0640367	0.200122	-0.196565	0.711736	0.714216	0.732984	0.0073209	0.00383887
ANGPTL3	0.0728558	0.199675	-0.0281786	0.0604736	-0.0978797	0.249282	-0.125425	0.260564
PDGFRA	-0.055378	0.198261	-0.132315	0.500802	-0.0469132	0.242096	-0.0591664	0.248201
PCOLCE	0.0709864	0.196984	-0.3335	1.29569	-0.0610658	0.128433	-0.219629	0.465587
ANGPTL2	-0.0654987	0.194939	-0.264197	1.0188	0.040227	0.126425	-0.0961946	0.273076
MAPT	0.0687241	0.194782	-0.120719	0.330552
VEGFD	-0.0833708	0.194552	-0.514826	1.94669	-0.157679	0.958444	-0.0578167	0.197869
MEPE	0.0794733	0.193537	-0.193865	0.50091	0.059242	0.492121	-0.125667	1.04589
CFC1	-0.0743312	0.192989	-0.277786	0.900438	0.119983	0.556195	0.0964903	0.319246
FUCA1	-0.0540762	0.190146	-0.268601	1.34675	-0.0606165	0.0959445	-0.191983	0.283957
SPINK1	0.0410317	0.187412	-0.159657	0.920495	-0.100791	0.440822	0.07623	0.23898
OSMR	0.0203969	0.186558	-0.05457	0.543305	-0.0534118	0.168514	0.0276669	0.0645219
ACP5	0.0438594	0.184934	-0.0348655	0.123321	0.0754786	0.267025	-0.122217	0.373808
NME3	0.0486878	0.184875	-0.155817	0.68641	-0.000615448	0.00414548	-0.125784	1.29927
IL1RAP	0.059113	0.184658	-0.156638	0.530076	0.0583309	0.195298	0.0811064	0.224568
PRELP	-0.0599212	0.184236	-0.193793	0.693625	-0.0420088	0.293762	-0.154035	1.29354
ACVRL1	0.0569029	0.184069	-0.216948	0.874179	0.149217	1.28337	-0.0746879	0.367531
IL18RAP	-0.0316311	0.184	0.0813438	0.507264	-1.15992	2.01646	0.472697	0.410365
SERPINB6	-0.0347382	0.183611	-0.108606	0.659179	0.174612	0.449014	-0.108627	0.192821
DPP7	0.0683739	0.181738	0.0424605	0.0923331	0.301295	1.08782	0.131271	0.269579
MYOC	0.0957178	0.181644	-0.0321507	0.0478222	-0.456076	2.47711	-0.312861	1.00002
TNFSF13	-0.0710756	0.17902	-0.394795	1.47608	-0.024374	0.118101	0.0326317	0.129215
VWF	-0.0399312	0.178349	-0.144149	0.778051	0.0248597	0.0390756	0.00286665	0.00350914
CD84	-0.0535316	0.177434	-0.0168495	0.0437341	0.088919	0.425146	0.0723137	0.252184
TIE1	0.0677103	0.172285	-0.451514	1.86339	0.125058	0.507048	-0.0845383	0.23732
CPA2	-0.0660408	0.172167	0.053356	0.11722	0.0587752	0.106705	0.814745	2.65279
PM20D1	-0.0305177	0.167866	-0.00462238	0.0195532	-0.55095	0.633949	-0.461174	0.379065
WWP2	-0.0332838	0.166863	-0.0293114	0.125211	0.199348	0.611542	0.0402968	0.0712482
ATOX1	-0.0701054	0.166588	-0.221851	0.597314	0.32411	0.633954	-0.180207	0.228999
XCL1	0.0450575	0.166087	-0.196463	0.933344	-0.225008	0.901232	0.240031	0.731725
ALDH3A1	-0.0379255	0.165654	-0.0596833	0.24345	0.0594337	0.0940705	-0.340399	0.595338
ERBB2	0.0407527	0.164434	-0.214832	1.21917	0.0807836	0.459951	-0.182813	1.06657
IGFBP6	0.0510685	0.163912	-0.31682	1.55597	-0.0350683	0.0826242	-0.312631	0.937082
NDRG1	-0.0373996	0.163562	-0.144965	0.773859	0.22062	0.561038	0.362595	0.833312
STC1	0.0666965	0.158645	-0.424119	1.54695	0.0985271	0.409372	-0.0771657	0.232696
GALNT7	-0.0577586	0.157245	-0.25502	0.887182	0.0290989	0.189907	0.00187526	0.00839073
CTRB1	-0.0448432	0.156964	-0.0231652	0.0659789	-0.016338	0.0370192	0.303329	0.904835
PDCD1LG2	-0.0263136	0.15679	-0.0808924	0.534907	0.0890376	0.546527	0.0547671	0.226721
ANGPTL7	0.0787229	0.156585	-0.647588	2.28069	-0.0394482	0.149484	-0.166267	0.691228
LAIR2	0.0990023	0.155958	0.312931	0.551786	-0.13716	0.219558	0.159576	0.204526
B4GALT1	-0.0857349	0.155433	-0.363103	0.823805	0.0362948	0.164832	0.056255	0.214775
GUSB	0.0292572	0.1554	-0.0461902	0.228613	0.33362	0.978247	-0.110456	0.178558
GALNT2	-0.0506291	0.155295	-0.296029	1.32211	-0.0209188	0.111432	-0.210417	1.6942
NUCB2	0.068119	0.154216	-0.23548	0.614715	0.0499463	0.201309	-0.213638	1.01903
CD40	0.0387062	0.15324	-0.0755633	0.291302	0.160294	0.520605	-0.168434	0.420972
TNFRSF14	0.0416687	0.150927	-0.0895831	0.322881	0.0988441	0.528497	-0.200015	1.05594
CNTN2	0.0075461	0.15068	0.02576	0.587784	-0.156372	0.442914	-0.0609108	0.111871
ITGAM	0.0260724	0.149438	0.0181307	0.0867722	-0.271917	1.49243	-0.182578	0.616281
PAEP	0.0439417	0.147887	0.173482	0.701792	-0.0428615	0.0327749	-0.1364	0.0892624
BOC	0.0434276	0.146059	-0.190499	0.801341	-0.00202504	0.00962	-0.0515147	0.242648
FSTL3	0.0525691	0.145775	-0.249785	0.896138	-0.00805623	0.0303558	-0.125738	0.544633
CALB2	0.0323164	0.145619	-0.0456748	0.187584	0.0939139	0.686886	-0.0365502	0.161504
PGF	-0.0513355	0.144765	-0.176236	0.564743	-0.0211482	0.12831	-0.0693316	0.412289
NUDT5	-0.0242996	0.142005	-0.0639431	0.389486	-0.0176839	0.028952	-0.477117	1.10453
CLUL1	0.0479715	0.141703	-0.239357	0.927615	-0.149201	0.620276	-0.172644	0.567542
TNC	-0.0355688	0.141571	-0.1186	0.528905	0.0482584	0.100284	0.0679106	0.11582
GAS6	-0.0360752	0.140587	-0.149033	0.702509	-0.191438	1.45034	0.0140006	0.0456414
AMY2A	0.044751	0.140545	0.0178676	0.0453345	0.0144488	0.0363857	-0.0938593	0.224841
TGFB1	-0.0263438	0.138164	-0.139325	0.977241	-0.0246225	0.0941517	-0.0162434	0.0481003
IVD	-0.036981	0.135931	0.21504	1.09984	0.116797	0.487279	-0.195549	0.736745
MATN3	-0.059237	0.134858	-0.222485	0.585917	0.0229696	0.0827144	0.219763	1.04034
LILRB5	0.0674179	0.134556	-0.484186	1.49249	-0.307701	0.794979	-0.216047	0.372694
ITGB1	0.0325026	0.134256	-0.179317	1.00158	-0.100765	0.303173	-0.0809024	0.181005
ADAMTS13	-0.0344031	0.133777	-0.0777733	0.301124	-0.216981	2.02496	0.0529984	0.218817
IGF2R	-0.0334081	0.132877	-0.207976	1.18138	-0.0001149	0.000475715	0.0523627	0.212625
YES1	0.0288421	0.132783	0.0158081	0.0600591	0.443281	0.683924	0.103709	0.0911369
S100A4	0.0351612	0.132385	-0.158961	0.739683	0.190556	0.387345	-0.0547497	0.0716797
IL15	0.0370209	0.132079	-0.0211676	0.0625095	-0.0738033	0.457745	0.0654249	0.300277
BTN3A2	-0.0420371	0.13205	-0.228848	0.961429	0.0479679	0.208599	-0.00744754	0.0222355
SPON2	-0.03113	0.131344	-0.152233	0.818305	0.259854	2.07985	-0.150656	0.674212
ST3GAL1	-0.0320448	0.129667	-0.124808	0.587075	-0.00984086	0.0235295	-0.100395	0.23279
CD55	-0.0366126	0.12868	-0.219138	1.06809	-0.0666776	0.178858	-0.105126	0.238456
CSF2RA	0.0551585	0.128013	-0.0763669	0.16051	-0.0901967	0.224014	-0.222334	0.534516
FCER2	0.0641302	0.12601	-0.107424	0.196953	-0.00570243	0.0108487	-0.345467	0.883646
CCL11	-0.0387373	0.124136	-0.0674443	0.202881	-0.295369	1.83309	0.0964612	0.287924
CLSTN1	-0.025472	0.123499	0.0101643	0.0401761	0.025972	0.0832479	-0.0386057	0.101893
CBLIF	0.0424376	0.121942	-0.0789095	0.215173	-0.123913	0.346963	-0.231278	0.595037
CSF1	-0.0311467	0.12151	-0.155934	0.766751	0.088575	0.475649	0.0493645	0.178556
P4HB	0.0429888	0.12135	-0.268666	1.05376	0.194622	0.949744	-0.118624	0.364558
SIRPA	-0.0526742	0.121237	-0.317358	0.997394	-0.0801841	0.236185	-0.149247	0.392196
NT5E	-0.0367335	0.121049	-0.157213	0.613929	0.249282	1.18467	-0.0488819	0.114212
PDCD5	0.0504724	0.120517	-0.233891	0.681186	0.105266	0.220317	-0.195743	0.363679
NAAA	-0.0290064	0.119578	-0.0171536	0.0589547	0.100136	0.271599	-0.0759147	0.152832
ENPP2	-0.00755427	0.118712	-0.0207024	0.335075	-0.00918687	0.029849	0.0695179	0.214791
CD109	0.0312124	0.118092	-0.0896331	0.353283	-0.107318	0.56364	-0.227578	1.21566
FABP2	-0.0431757	0.116914	-0.21062	0.704405	-0.317624	0.814339	-0.320762	0.615054
GAL	-0.0323282	0.114388	-0.187131	0.87263	-0.222383	0.673801	-0.13888	0.277959
LGALS1	-0.0418238	0.113266	-0.207793	0.694459	0.0807633	0.375336	-0.306918	1.8487
THOP1	-0.0292829	0.113045	-0.119937	0.532418	0.173333	1.1809	-0.190731	0.995391
NTproBNP	-0.0378407	0.113044	-0.0355221	0.0918006	-0.395447	0.929016	-0.372722	0.634609
TNFSF11	-0.0485589	0.112514	0.197249	0.523595	0.0382426	0.076387	-0.0745366	0.126021
NRP2	-0.036568	0.111566	-0.239485	1.01018	0.0235325	0.0878855	-0.0782532	0.273189
FRZB	-0.0753384	0.107638	-0.4119	0.74439	-0.0432765	0.196329	-0.0523153	0.191411
RETN	0.0501044	0.106385	-0.00767786	0.0131046	0.0034704	0.0101245	0.0270775	0.0679053
BST2	0.0278982	0.105962	-0.045421	0.159082	0.132879	0.396576	-0.104839	0.227927
MOG	-0.00534726	0.105869	-0.0130574	0.256025	0.297103	2.59191	0.0295323	0.0938844
MPIG6B	-0.045778	0.104746	-0.0309438	0.0598556	0.388283	0.485473	0.0656591	0.0490952
ANXA3	0.0163867	0.104449	-0.0570336	0.391854	0.530249	1.08459	0.01534	0.0143972
CRKL	0.0330671	0.103832	-0.160369	0.602909	0.454535	0.532712	-0.108526	0.076352
TARBP2	0.0380762	0.103509	-0.153906	0.470725	0.252072	0.425336	-0.0779828	0.0839748
CTSF	-0.0418329	0.103193	-0.354262	1.33405	0.187949	0.919194	0.100892	0.302318
EFEMP1	-0.0418754	0.103046	-0.313821	1.10834	-0.0226759	0.0474598	-0.126714	0.254638
PDGFB	0.0541067	0.101132	0.171426	0.335201	-0.133967	0.146263	-0.0575064	0.0463994
ACP6	0.0527082	0.10111	-0.149333	0.291691	0.210873	0.669908	0.117654	0.241252
LGALS7_LGALS7B	0.0565897	0.100826	0.290095	0.62706	-0.0407087	0.163738	-0.230099	1.18319
CXCL5	-0.0441052	0.0986334	0.0175229	0.0323895	0.0429074	0.0399309	-0.481879	0.499439
EZR	0.0132544	0.0973772	0.0158555	0.103254	-0.0146591	0.0743266	-0.218849	1.75863
LYPD3	0.0258512	0.0963609	-0.157803	0.754555	0.0634519	0.259341	0.00469105	0.0125687
SCARF1	-0.0291838	0.0947656	-0.15889	0.630264	-0.00940158	0.0231334	0.0850642	0.198023
TNFRSF10B	-0.0276808	0.0946268	-0.08512	0.299528	0.0759545	0.522099	-0.240681	2.0707
IL3RA	-0.0213438	0.0917229	0.00731405	0.0259652	-0.0806151	0.484081	-0.00713553	0.0250058
OBP2B	-0.0846946	0.0905155	0.19612	0.202683	0.0684194	0.16536	-0.432533	1.41944
CA13	-0.0190387	0.0895386	0.0173957	0.0708792	0.550836	0.648237	-0.217407	0.156422
SERPINB8	-0.0290808	0.08929	-0.377455	2.11263	0.223395	0.786894	-0.692885	3.24527
NUDC	-0.0231898	0.0889144	-0.153248	0.760683	0.213324	0.433955	-0.238364	0.381372
GH1	0.0607799	0.0874082	0.282422	0.461535	-0.568517	0.463499	1.53188	1.39785
CPE	-0.0224243	0.0871177	-0.232205	1.43192	0.00839878	0.0280612	-0.230226	1.08121
CDCP1	0.0222928	0.086747	0.108824	0.487977	-0.0107112	0.0263555	-0.245024	0.76293
DBI	0.0279824	0.0857225	-0.255844	1.15997	0.279761	0.503357	-0.664153	1.26846
GDF15	0.0363874	0.0854965	-0.213278	0.612734	-0.00592851	0.0174178	-0.143162	0.473687
CPVL	-0.0311095	0.0850737	-0.101072	0.284224	-0.188653	1.10147	0.160595	0.647386
GMPR	-0.00806591	0.0847255	0.0118726	0.112786	0.0574073	0.0855487	-0.134451	0.174975
FKBP4	-0.0281516	0.0846125	-0.125063	0.418703	0.151033	0.378891	-0.120607	0.2216
HSPB1	-0.0443355	0.0841958	-0.152151	0.300487	0.358745	0.524987	-0.155281	0.145524
F3	-0.0236695	0.0832299	-0.130945	0.54794	-0.073091	0.435178	-0.0421111	0.171509
CST6	-0.0331233	0.0805206	-0.118947	0.302036	-0.131843	0.518331	0.0425638	0.103724
CTSC	-0.0253577	0.0803662	-0.187609	0.782252	-0.0690252	0.244991	-0.0126594	0.0303228
LILRA2	0.030531	0.0800763	0.0849679	0.220436	-0.119891	0.616486	-0.130887	0.521787
ILKAP	-0.0268332	0.0792683	-0.117635	0.381
TNFRSF13C	0.0291062	0.0792373	-0.138342	0.422493	-0.0850565	0.25174	-0.205238	0.592189
DLK1	0.0179137	0.07893	-0.207806	1.48227	0.0755128	0.163488	-0.162326	0.316593
GLRX	-0.021053	0.0782088	-0.0749895	0.289256	0.127766	0.31999	-0.111175	0.209282
TFPI	0.0243803	0.0774584	-0.247062	1.17611	0.0971437	0.233431	-0.054365	0.094672
FAM3C	0.00482413	0.0762625	-0.00528262	0.073435	0.00898708	0.0355922	-0.154809	0.77049
KLK4	-0.0361165	0.076022	-0.27303	0.749962	0.166611	0.477603	0.048259	0.0860907
CTSL	-0.0124982	0.0759445	-0.0766045	0.561184	0.0341789	0.213522	0.0360717	0.177568
SERPINB5	-0.0284232	0.0751533	-0.30904	1.25332	-0.101515	0.411887	-0.336145	1.66952
ANGPTL4	-0.0272414	0.0738397	-0.126695	0.377763	0.193957	0.991035	-0.243168	1.01265
PTK7	-0.0246746	0.0735234	-0.101645	0.322576	0.130628	0.660221	0.163541	0.672511
COMP	0.033848	0.0726483	-0.289338	0.840804	-0.204056	0.582577	-0.414105	1.18068
RARRES2	0.0267488	0.0706653	-0.405087	1.91391	0.189841	0.386611	-0.139054	0.203857
ADAMTS16	0.0110133	0.0686337	-0.0867917	0.695847	0.0489784	0.217125	-0.0467354	0.160685
EPHB4	0.0188338	0.0685234	-0.288087	1.85818	-0.0328581	0.167242	-0.0409636	0.169011
KCNIP4	-0.0161838	0.068204	-0.118682	0.624996
KRT19	0.0143301	0.0672232	0.0489579	0.231856	-0.011998	0.0259634	-0.282168	0.777174
MARCO	0.0268846	0.0671729	-0.32684	1.26673	-0.104476	0.621562	0.0396582	0.144492
EDAR	0.017162	0.0670849	-0.165296	0.896898	0.311622	0.816706	-0.224939	0.395575
PRSS2	0.0194698	0.0668022	-0.167763	0.761043	0.0556454	0.103978	0.238045	0.455662
LYAR	0.018459	0.0663389	-0.0231179	0.0737825
DSG3	0.0216369	0.0648032	-0.0829086	0.255395	0.0789775	0.362563	-0.0761183	0.266473
ING1	-0.0191979	0.0639845	-0.02052	0.0600705	-0.0603577	0.163607	-0.193192	0.529099
CDH3	0.0229875	0.0634966	-0.0888229	0.252102	-0.00225342	0.0083921	-0.118279	0.510233
MSLN	-0.0269653	0.0634249	0.0874905	0.204439	0.0660559	0.222983	-0.0498695	0.126389
ANGPT2	-0.0264573	0.0628352	-0.0883267	0.209261	0.167676	0.782439	0.0464535	0.122132
ANXA4	-0.0103925	0.0618371	0.00333381	0.0166893	0.304896	0.745177	-0.0185487	0.0235637
SCARF2	0.0150307	0.0616055	-0.199595	1.28056	0.0493503	0.197613	-0.144215	0.58264
XG	0.0174437	0.0612991	0.132196	0.57046	-0.105473	0.501666	-0.210599	0.977808
ADAMTS15	0.0178645	0.0609485	-0.210951	1.05876	0.0346622	0.102237	-0.0612139	0.152555
FETUB	0.0235177	0.0592106	-0.203582	0.654215	0.155026	0.624174	0.0684546	0.172414
OXT	-0.012355	0.0590004	-0.10969	0.674339	0.714605	1.29549	-0.109305	0.0927567
GSTP1	-0.0157374	0.0585247	-0.11498	0.512336
PPIB	-0.0202561	0.05816	-0.0534357	0.146464	0.12968	0.156954	-0.174111	0.172725
GUCA2A	-0.0255059	0.0573996	-0.340317	1.16708	-0.18666	1.3008	-0.00620171	0.0187632
PPP1R2	0.0149912	0.0555287	-0.0102864	0.0328223	0.308495	0.644035	-0.374728	0.629305
CTRC	0.0200483	0.054546	-0.00977381	0.0226827	-0.0891078	0.253527	0.526227	2.25184
BIN2	0.0178797	0.0544619	0.216009	0.937438	0.313553	0.443899	0.0602749	0.0522956
PARK7	-0.0135267	0.05363	-0.138283	0.723864	0.0771197	0.122924	-0.408778	0.747222
CDNF	-0.0191234	0.0507395	-0.0443129	0.109581	-0.101468	0.512778	-0.112674	0.44563
SMOC1	0.0161767	0.0498749	-0.221498	0.996278	0.12129	0.585681	0.0646931	0.203494
SCARB2	0.018257	0.0481574	-0.158586	0.504525	0.0352774	0.206166	-0.141194	0.952655
FLT4	0.00856581	0.0461161	-0.0345405	0.18528	0.27346	2.08262	0.0734987	0.250594
NECTIN4	-0.0106045	0.0459694	-0.106126	0.5748	0.090788	0.564735	-0.229197	1.58898
FUT8	0.0103472	0.0454014	-0.10943	0.609674	0.00322482	0.00783746	-0.0441884	0.0949325
NCAN	0.00275061	0.045353	0.0235112	0.458097	0.0559653	0.205381	-0.0977741	0.312196
TCN2	-0.0173259	0.0441733	-0.220284	0.758873	-0.0553725	0.256118	0.199698	1.06711
GLOD4	-0.0119213	0.0433474	-0.132103	0.611754	0.121654	0.317163	-0.193775	0.438146
ADGRG2	0.0086052	0.0431726	-0.0650236	0.367815	-0.0414946	0.225084	0.0302842	0.122769
EPHA1	-0.0134607	0.0425568	-0.194332	0.864158	0.210005	1.2617	-0.0910224	0.302605
COMT	0.00954871	0.0425457	0.0128974	0.0511132	0.474917	0.919551	-0.0252005	0.0238303
GHRL	-0.0127901	0.042269	0.0462686	0.14859	-0.216206	0.592544	0.0809508	0.136723
CRELD2	-0.0201712	0.0416323	-0.150123	0.345323	0.189396	0.575898	-0.236885	0.585633
NRP1	0.00790487	0.0411665	-0.137483	1.08205	-0.0624114	0.168034	-0.151963	0.381652
NBL1	0.00650226	0.0410644	0.0915074	0.793698	0.0870922	0.573751	-0.230476	1.74129
FLT3LG	0.00918875	0.0401935	-0.114914	0.653969	-0.0869346	0.400651	-0.192115	0.882475
HLA-E	0.0063401	0.0401656	-0.01116	0.0638402	-0.0064027	0.0245428	-0.0471691	0.166755
SNX9	0.00847796	0.0393805	-0.0682869	0.356732	0.298787	0.752411	-0.0536922	0.0737451
MSTN	-0.0131065	0.039127	-0.153007	0.574727	-0.106393	0.257628	-0.0906011	0.166125
WFIKKN1	0.00764249	0.0383244	-0.0868538	0.539654	-0.0331668	0.109984	0.00553239	0.0135024
PLA2G1B	-0.0132755	0.0379848	-0.119388	0.392739	-0.0267751	0.0808326	0.0820989	0.225768
PON3	-0.0157135	0.0376894	-0.13911	0.381252	-0.194876	2.2738	-0.0852212	0.496457
TFF2	0.0192357	0.0374093	-0.272861	0.707814	-0.0879855	0.188896	0.113477	0.198661
MMP1	-0.0149494	0.0371715	-0.251885	0.895505	-0.105521	0.162101	-0.127424	0.157928
CGA	0.0144937	0.0367191	-0.020501	0.0462473	-0.436563	1.283	-0.480429	1.07965
NECTIN2	0.0115073	0.0355436	-0.0950157	0.325194	0.158412	1.25616	0.0597553	0.254442
NRCAM	0.00236734	0.0354774	0.0217752	0.37171	0.0296339	0.152271	-0.0885884	0.445092
INPP1	-0.0104471	0.0352579	-0.130743	0.551526	0.0936913	0.247798	-0.282329	0.791318
IGFBP4	0.0178635	0.0352105	-0.332711	0.960027	-0.0154795	0.0498331	-0.248895	1.11075
CD302	-0.0168849	0.0351238	-0.404599	1.39268	0.151087	1.30007	-0.0623915	0.292138
MIF	0.0112422	0.0346398	0.0207064	0.0575872	0.301928	0.422592	-0.469222	0.572399
GGT1	-0.00773589	0.0341387	-0.0272681	0.114591	0.0827852	0.257068	-0.0963458	0.239236
MATN2	-0.0103007	0.0323517	-0.154952	0.632618	0.0150752	0.0635038	-0.0860947	0.36779
DBNL	0.0121068	0.0323232	-0.233114	0.893945	0.49342	0.63692	-0.0798897	0.0580362
FLRT2	0.0110962	0.0321683	-0.172574	0.657294	-0.0415619	0.222248	-0.0044318	0.016001
HBEGF	-0.00223326	0.0321536	-0.0301367	0.5416	-0.141495	0.290622	-0.16429	0.269396
CA12	0.00881274	0.030711	0.0387957	0.131051	0.0345228	0.174151	-0.0973768	0.480731
CCN5	-0.0188131	0.0299218	-0.33309	0.713968	-0.110742	0.409328	-0.26138	0.994472
CCL15	0.0106781	0.0298178	-0.274207	1.21724	0.0675823	0.215215	-0.10717	0.290873
SDC4	-0.00730097	0.0295301	-0.0602843	0.260925	0.041252	0.0524022	0.0815188	0.0866399
CPXM1	0.0140566	0.0288906	-0.39387	1.32584	-0.212423	0.560692	-0.227907	0.464877
IGFBP2	0.0143796	0.0288386	-0.395964	1.28792	-0.233218	0.549585	0.300402	0.581451
NOS1	0.0123479	0.0287357	-0.191123	0.562673	-0.207865	0.626356	-0.810592	3.61244
SELP	-0.00805752	0.0277798	0.0709217	0.262407	0.0440299	0.0851535	0.0846857	0.139007
GRK5	0.00513215	0.0275641	-0.0748376	0.492328	0.240542	0.529758	0.139206	0.205185
EIF4EBP1	-0.00961092	0.0265088	-0.291835	1.31956	0.159207	0.341112	-0.146297	0.237303
IL19	-0.0112895	0.025805	-0.0528936	0.116331	0.399984	1.55501	-0.140818	0.277367
IL17D	0.0108847	0.0248181	-0.296658	1.02074	-0.0893037	0.281905	-0.494395	2.33513
GCNT1	-0.00914638	0.0244398	-0.0825407	0.232754	-0.227558	1.58304	-0.124827	0.494417
CD59	0.00167008	0.024421	-0.0366245	0.730859	-0.0341346	0.160563	-0.0399016	0.150734
NSFL1C	0.00717032	0.0240964	-0.108354	0.434638	0.223312	0.394629	-0.0800943	0.0925887
DAG1	-0.00786033	0.022792	-0.07704	0.236839	0.10931	0.303452	-0.0385875	0.0725871
SERPINE1	-0.00811594	0.0209757	0.0360931	0.0879571	-0.170687	0.282208	-0.160075	0.202765
OGN	0.00243513	0.0194183	-0.0759533	0.876932	0.00821639	0.0227079	-0.323995	1.3695
TJAP1	-0.00218165	0.0188979	-0.0289912	0.274254	0.299729	0.590409	0.178416	0.233432
CRHBP	-0.00568826	0.0182706	0.0382236	0.11942	0.123469	0.79368	-0.0361079	0.131245
CCL16	-0.00830201	0.0177947	-0.14415	0.355271	-0.0676198	0.155188	0.154999	0.32407
CST5	-0.0038031	0.0164514	0.00609024	0.0234059	-0.0817254	0.26263	-0.050569	0.117836
CD200R1	-0.00517308	0.015489	-0.124681	0.454508	0.0808866	0.442221	0.044269	0.163968
EPS8L2	0.00388373	0.0151277	-0.229307	1.57728	-0.108345	0.650567	-0.168734	0.901519
IL4R	0.00395989	0.0149261	-0.152837	0.822114	0.114674	0.671357	0.072264	0.280142
MME	-0.00397044	0.0142551	-0.265067	1.74365	0.0621333	0.113008	-0.112848	0.174836
PLAU	0.00558974	0.0138824	-0.15852	0.488533	-0.157652	0.980455	-0.197416	1.00006
OMD	0.00193725	0.0129043	-0.0878317	0.843119	-0.064257	0.241606	-0.290467	1.39239
TRIAP1	-0.00392962	0.0126094	-0.194676	0.926872	0.23629	0.61764	-0.369424	0.85855
MGLL	-0.00366796	0.0118042	-0.0745288	0.26182	0.410235	0.555586	-0.0225271	0.0170556
ABL1	0.00224142	0.0106949	-0.165057	1.31056	0.15199	0.314014	-0.186911	0.312251
HSPA1A	-0.00298356	0.00942278	-0.012581	0.0360591	0.251378	0.532831	-0.106692	0.144121
DSG2	0.00228625	0.00940928	-0.214883	1.56863	-0.111536	0.703371	-0.0416636	0.15713
AMY2B	0.00309747	0.00902626	-0.0145383	0.0385657	0.0421441	0.116963	-0.094336	0.231812
IMPA1	0.00201125	0.00893147	-0.139489	0.921098	0.240082	0.837056	-0.130391	0.283043
ENTPD5	0.00139025	0.00854682	0.00744833	0.0418469	-0.0363471	0.194468	0.0356705	0.149105
CPA1	0.00335415	0.00849429	-0.132208	0.398736	-0.0230974	0.0524389	0.362454	1.15106
CNPY2	0.00150203	0.00763192	0.0151488	0.0726009	0.0718818	0.176715	-0.0837255	0.165111
CX3CL1	0.00242199	0.00669369	-0.311296	1.51038	0.0831892	0.440799	-0.0280297	0.0949668
SCARA5	0.00243865	0.00628549	-0.348103	1.61286	0.0113509	0.0445485	-0.300722	2.03015
CD276	-0.00234972	0.00627054	-0.216463	0.836773	0.223093	1.60034	-0.165626	0.754141
SCG3	0.000442611	0.00552515	-0.039465	0.66988	-0.0969935	0.542318	-0.0361224	0.126232
DTX3	0.00143623	0.00398284	-0.233402	0.989835	-0.0682546	0.535791	-0.341798	4.51924
SUSD2	-0.000665007	0.00246536	-0.133592	0.678068	-0.174845	1.07499	-0.131228	0.533681
LGALS4	-0.000684222	0.00152729	-0.382877	1.50861	-0.162313	0.64053	-0.211845	0.691031
CDHR5	0.000346148	0.00140138	0.0357217	0.146682	0.284438	2.53281	0.0571138	0.204723
IL22RA1					-0.505345	3.01136	0.137947	0.338179
ITGA11					-0.252333	2.38778	-0.0374264	0.138426
LAG3					-0.313101	1.84448	0.000242743	0.000537974
SKAP1					0.500078	1.83767	-0.583596	1.68113
ITGAV					-0.146151	1.67362	-0.0352895	0.187186
NCF2					0.586497	1.64138	-0.12562	0.160623
HAO1					0.763988	1.62566	-0.616459	0.861016
TST					0.463137	1.62137	-0.352585	0.790681
ACAA1					0.559462	1.58088	-0.318593	0.518988
RCOR1					0.18796	1.53077	-0.195406	1.17828
S100A12					0.530322	1.51581	-0.167821	0.238937
CEACAM8					0.333512	1.4924	0.216359	0.588068
PXN					0.293113	1.46184	-0.254644	0.867193
FCGR2B					0.360453	1.44271	-0.431147	1.37339
FCRL3					-0.288325	1.37358	-0.254173	0.835362
IFNG					-0.876285	1.36763	0.355595	0.297933
GFOD2					-0.696384	1.32036	-0.584806	0.751679
SULT2A1					0.297818	1.31228	-0.175132	0.461064
FGR					0.360785	1.30504	-0.124469	0.235592
GHRHR					-0.289801	1.30432	-0.269546	0.858965
PRKRA					0.396607	1.26157	-0.34708	0.763469
GNE					0.327578	1.25913	-0.275253	0.719879
AMBP					0.118222	1.24442	-0.0215546	0.109261
COX5B					0.353149	1.23324	-0.193937	0.399965
RASSF2					0.28862	1.22555	-0.0700242	0.148838
IPCEF1					0.647413	1.20324	-0.376064	0.420959
ATP6AP2					0.199639	1.19676	-0.0792877	0.260434
AGXT					0.358122	1.18644	-0.220919	0.449644
ARHGAP1					0.29195	1.15165	-0.159009	0.373276
TDRKH					0.411435	1.15004	-0.182385	0.288265
AGR3					0.26981	1.14523	-0.122142	0.294783
NMNAT1					0.396572	1.12407	-0.516302	1.21559
MVK					0.428346	1.11646	-0.228013	0.353131
NOS3					0.350599	1.10703	0.0708527	0.112272
CEBPB					0.15843	1.10264	-0.0789644	0.321758
IL2RB					-0.238548	1.10241	-0.0287042	0.0637316
BACH1					0.378256	1.09524	-0.0211288	0.0284121
FEN1					0.271213	1.08638	-0.163154	0.40307
PSG1					-0.517983	1.08321	0.150393	0.166248
GPA33					-0.628412	1.08099	0.626505	0.792861
METAP1D					0.467633	1.05859	-0.163363	0.202459
ADCYAP1R1					0.119322	1.05336	-0.0560758	0.287937
MPHOSPH8					0.392253	1.0496	-0.290521	0.513093
AIFM1					0.486621	1.03366	-0.0137206	0.0135685
LAMP3					0.241816	1.02616	0.0277268	0.0574912
PROK1					0.332199	1.00259	-0.168214	0.302836
PPY					-0.45068	1.00252	0.724532	1.48797
RBP5					0.302592	1.00239	-0.273098	0.642412
IL10					-0.316401	0.995807	0.508409	1.47638
NINJ1					0.167657	0.991828	0.0838903	0.295705
ADH4					0.444098	0.984607	-0.469461	0.787196
PPP1R9B					0.539435	0.968101	-0.0408702	0.0357023
KLK12					0.568675	0.965518	-0.227243	0.220321
IKBKG					0.532774	0.964754	0.145729	0.141901
PRKAR1A					0.52174	0.964525	-0.115008	0.111402
MAX					0.450524	0.944784	0.115079	0.129241
PTX3					0.181599	0.938535	0.191609	0.749475
ITGB1BP2					0.69229	0.934093	-0.16163	0.115865
FCRLB					-0.191372	0.929759	0.111339	0.337482
PBLD					0.284079	0.927413	-0.449012	1.33612
GOPC					0.549439	0.92511	-0.0249569	0.0204084
NUB1					0.446353	0.924131	-0.181721	0.217318
GYS1					0.555335	0.920527	0.0962058	0.0825895
PIK3AP1					0.342253	0.911544	-0.245642	0.433519
FOSB					0.142634	0.911276	-0.0589389	0.218652
FCRL2					-0.25303	0.905273	0.0805144	0.160366
TSPAN1					0.115408	0.900565	-0.0742426	0.372604
IRAK4					0.687162	0.900495	-0.189442	0.135664
TRIM5					0.36095	0.883685	0.0880628	0.116582
VAMP5					0.271105	0.88193	-0.0637902	0.111813
CXCL14					-0.240203	0.879637	0.127318	0.286649
CCL26					-0.363703	0.876059	0.195161	0.289993
HCLS1					0.461557	0.873385	-0.209816	0.236522
TPPP3					-0.122342	0.871326	-0.0826318	0.385029
FABP9					0.228768	0.871108	0.0555652	0.114724
PLA2G2A					-0.269384	0.869815	0.275675	0.667352
CDHR2					0.397565	0.866223	-0.326748	0.494255
TCL1A					0.408065	0.855135	-1.00585	2.45438
FUS					0.191853	0.851925	-0.3846	1.7595
LSM1					-0.213766	0.843079	0.164311	0.441574
BANK1					0.616162	0.816918	0.289656	0.232802
AGR2					-0.423714	0.816334	0.387144	0.538451
DPY30					0.25542	0.813921	-0.279883	0.687837
MAD1L1					0.218114	0.799818	-0.718518	3.65348
HPCAL1					0.447699	0.799581	-0.235654	0.261948
EREG					0.268569	0.79881	-0.161831	0.308919
CXCL12					-0.133828	0.786587	-0.040448	0.135235
ENAH					-0.149348	0.784285	-0.326602	1.84076
VAT1					0.0697186	0.783937	-0.0282978	0.189121
APBB1IP					0.179207	0.77835	-0.133719	0.395171
CEACAM5					-0.223726	0.776477	0.31053	0.916993
CES2					0.200602	0.775743	-0.17421	0.479806
PRTFDC1					0.521813	0.773165	-0.0758406	0.0600031
NCR1					0.127968	0.768599	-0.0468839	0.165254
DUOX2					-0.262371	0.765745	-0.19767	0.394191
USO1					0.504165	0.76559	0.0810453	0.0663116
OSM					0.352557	0.763729	0.713412	1.58372
LSP1					0.204254	0.763009	-0.15567	0.398763
FMNL1					0.247338	0.76065	-0.340574	0.887614
CLEC4G					0.13296	0.7534	0.0183544	0.0557153
IL1B					0.193542	0.728916	-0.0450656	0.0953142
SF3B4					0.387868	0.720876	0.21025	0.248296
FKBP5					0.505959	0.71515	0.00553086	0.0040233
ALPP					0.408656	0.714651	-0.155582	0.16271
DCTN1					0.351857	0.710702	0.0257332	0.0275001
LYPD1					0.215777	0.70922	-0.187834	0.442635
FOXO1					0.378906	0.707491	-0.0977396	0.104189
EBAG9					0.401943	0.702215	-0.245882	0.281073
TMPRSS15					0.281231	0.700732	0.29641	0.563793
MAP3K5					0.46121	0.698398	0.836965	1.21716
CNST					0.462445	0.694382	0.00192301	0.00149409
DECR1					0.44834	0.693953	-0.205959	0.197436
TBC1D5					0.368591	0.692309	0.562373	0.933933
TPMT					0.271505	0.688692	-0.456566	1.07066
PRDX5					0.437863	0.687898	-0.252247	0.256595
CLPP					0.298845	0.687362	-0.123153	0.172599
MMP8					0.299753	0.686922	0.264767	0.437823
DCXR					0.281017	0.683987	-0.342264	0.670683
AZU1					0.30578	0.683796	-0.177132	0.256971
RBP2					-0.262591	0.682192	-0.527672	1.38404
TBCB					0.606459	0.68185	-0.351655	0.256639
RNF41					0.280374	0.66568	0.0730868	0.100424
HSD11B1					-0.138605	0.655658	0.0442381	0.124175
BAX					0.267846	0.652202	0.00767051	0.00992807
CD207					-0.14211	0.649364	-0.209819	0.833534
CLIP2					0.580894	0.646212	-0.105616	0.0664051
AMN					0.159231	0.644978	0.0674613	0.168972
SRPK2					0.240675	0.644503	-0.0611797	0.0952072
NFKBIE					0.169222	0.640288	-0.173242	0.497011
NCK2					0.368872	0.638027	-0.128415	0.133883
CHMP1A					0.387438	0.63683	-0.354107	0.426195
CEP85					0.242451	0.636319	-0.000108121	0.000150176
MGMT					0.574219	0.632752	-0.388276	0.289733
PMVK					0.70172	0.620445	-0.124936	0.0629107
VSTM1					0.170739	0.61754	0.216385	0.639542
PARP1					0.172708	0.6136	-0.39431	1.49542
ANXA11					0.370993	0.611972	0.110721	0.108966
DARS1					0.339938	0.606875	-0.0380334	0.0379293
C19orf12					0.198244	0.606475	-0.519971	1.83074
ZBTB17					0.142151	0.606055	-0.561584	3.5465
BRK1					-0.138018	0.603456	-0.193481	0.718358
MED18					0.283044	0.596403	0.0278504	0.032755
FOXO3					0.33418	0.593828	-0.0127494	0.0123836
PSIP1					0.248465	0.591887	-0.600596	1.56768
SPINK4					0.205158	0.59036	0.128213	0.247458
TRIM21					0.249972	0.589298	-0.103239	0.152121
ZBTB16					0.228198	0.588734	0.12652	0.213976
FCRL6					-0.205035	0.587679	0.117914	0.22312
DOK2					0.462556	0.580846	0.0979066	0.0718727
EIF4G1					0.481819	0.580436	-0.0133878	0.00883349
GRAP2					0.529956	0.577199	-0.225621	0.154757
IL12RB1					-0.0988743	0.575154	0.0949173	0.412285
CALCOCO1					0.469126	0.570098	0.689821	0.724231
ARHGEF12					0.389978	0.5691	-0.0505182	0.0420628
ANKRD54					0.189638	0.568144	-0.0560043	0.101393
BCR					0.351245	0.566101	-0.052089	0.0482704
PLIN1					0.0904241	0.564838	-0.234856	1.66091
PTPN6					0.481243	0.564131	-0.224237	0.168341
STK4					0.336768	0.561835	-0.0432891	0.0413108
LXN					0.100771	0.556583	-0.117166	0.513228
SSC4D					0.393932	0.545026	-0.130349	0.111107
AXIN1					0.350079	0.541218	0.0482103	0.043124
FLI1					0.29477	0.537417	-0.109696	0.125172
CLEC4D					0.187733	0.535986	0.254291	0.606972
STK11					0.234021	0.527025	-0.166573	0.261545
NAMPT					0.11354	0.521376	-0.0296417	0.0826387
ATXN10					0.222719	0.519848	-0.227336	0.40494
KIFBP					0.325306	0.51957	0.156756	0.163041
CDC27					0.166275	0.508609	-0.152833	0.347053
PLA2G10					-0.165188	0.504739	0.256075	0.686776
HPGDS					-0.107351	0.502394	-0.0311019	0.0897799
STAT5B					0.534716	0.495206	-0.322733	0.203096
SCRN1					0.158303	0.495154	-0.0871165	0.182286
STX6					0.175655	0.492701	0.325123	0.859321
SH2B3					0.33354	0.487923	0.184965	0.181555
DNAJB8					0.183762	0.484172	0.622409	2.10308
CD2AP					0.212007	0.481658	0.00359307	0.00466367
CLEC4C					-0.13017	0.480384	0.191403	0.606646
VPS53					0.2054	0.478312	-0.016938	0.0230368
FHIT					0.27542	0.475944	-0.308963	0.4197
ARHGAP25					-0.143812	0.475488	-0.148156	0.37592
LAT2					0.285688	0.472654	-0.0360111	0.0353564
TBCC					0.284432	0.471042	-0.284968	0.359578
ERBIN					0.311101	0.468679	0.0200864	0.017656
CA5A					0.238177	0.467659	-0.447054	0.828467
LAP3					0.152497	0.467021	-0.250845	0.687201
FGF21					0.315839	0.464278	-0.304242	0.337499
NPPB					-0.310837	0.462919	-0.0647198	0.0588758
BAG3					-0.108701	0.459286	-0.292059	1.37706
INPPL1					0.303302	0.456271	0.0198806	0.0175594
CSF3					0.147626	0.45112	0.457964	1.68231
DIABLO					0.380203	0.442903	0.0498489	0.0349795
TACC3					0.372439	0.442737	0.00950265	0.00659818
LPCAT2					0.0826066	0.441606	-0.173367	0.91306
AFP					0.190917	0.440672	0.130016	0.210861
TBC1D23					0.30446	0.439841	0.436462	0.535259
TRAF2					0.247294	0.439003	0.101805	0.118067
CXCL17					-0.159271	0.434072	-0.0429013	0.0735423
SLC39A5					0.123344	0.433457	0.0451254	0.102486
CEP43					0.194695	0.432039	0.0568654	0.0799397
SULT1A1					0.464409	0.430653	-0.0341058	0.0188464
MAVS					0.27517	0.430615	0.281893	0.339126
RHOC					0.406894	0.427776	-0.167989	0.115842
MYO9B					0.204632	0.422545	0.124259	0.17753
FADD					0.224549	0.422176	-0.0020197	0.00223122
PLA2G4A					0.262439	0.419372	-0.065941	0.0663388
VPS37A					0.243448	0.417889	0.3567	0.522777
ITIH3					0.143468	0.412149	0.0946416	0.191157
CD34					-0.0566846	0.394906	-0.045357	0.230878
AIF1					0.124283	0.39482	-0.00625447	0.011982
KEL					-0.0896666	0.393835	0.0744361	0.240662
KRT5					-0.0932092	0.393385	-0.00737465	0.018929
SLAMF1					-0.125776	0.392558	0.147608	0.367707
SAMD9L					0.208701	0.376701	-0.102555	0.125982
SH2D1A					0.149987	0.373924	-0.451011	1.28282
PSRC1					0.109606	0.367389	-0.158118	0.448519
DDX58					0.11021	0.363451	-0.11287	0.287673
NDUFS6					-0.159763	0.356149	-0.220017	0.409092
MZT1					0.102581	0.354382	0.0629984	0.153516
DUSP3					-0.15239	0.344556	-0.217266	0.413553
CDKN1A					0.26976	0.342412	-0.117218	0.101077
GP6					0.221335	0.340802	0.129789	0.140608
RILP					0.199883	0.338965	-0.0389769	0.0425343
AARSD1					0.165317	0.33213	-0.280167	0.498918
CEP20					0.157932	0.330385	-0.145224	0.230362
DNAJB1					0.243075	0.329895	-0.212814	0.216992
IL17C					-0.122413	0.329353	-0.405538	1.2755
NT5C3A					0.267182	0.328356	-0.183747	0.163018
HGS					0.161678	0.3283	-0.432728	0.927227
CD70					-0.090438	0.327779	0.0223021	0.0529232
CRNN					-0.189194	0.327769	0.0865102	0.102884
CDH17					0.115967	0.323338	0.113323	0.2427
PQBP1					0.145253	0.322616	-0.550464	1.52664
CORO1A					0.238462	0.31933	0.588878	0.80042
MAP4K5					0.280653	0.313753	-0.282914	0.244724
CDSN					-0.0795174	0.310453	-0.285604	1.3415
LYPD8					0.0816187	0.308808	-0.159512	0.558202
TBL1X					0.217537	0.30797	-0.212522	0.231498
SLIT2					-0.0981977	0.307691	0.0026251	0.0051822
EIF4B					0.206971	0.306506	-0.150689	0.163325
RARRES1					0.0538261	0.306389	0.116585	0.636381
RUVBL1					0.170771	0.302431	-0.0771657	0.0945847
NFATC1					0.185441	0.30066	0.09128	0.103362
GALNT3					0.0751273	0.297587	0.109009	0.363873
ATG4A					0.13526	0.292834	-0.120014	0.196831
ODAM					0.0828047	0.291695	-0.172758	0.57282
IL10RA					0.0861061	0.28171	0.230426	0.776789
PSMD9					0.117042	0.278751	-0.153923	0.301028
CCL13					-0.149512	0.277133	-0.127756	0.178755
SFTPA1					-0.100802	0.269753	-0.0434406	0.0811643
MAPK9					0.0597727	0.26507	-0.290707	1.75508
GKN1					0.0419752	0.262133	-0.15455	1.13196
CDKN2D					0.249071	0.261015	0.195459	0.153153
S100A16					0.0978953	0.256794	0.190784	0.455386
HEBP1					0.0885728	0.252984	-0.0314943	0.0623822
JCHAIN					-0.106031	0.245722	-0.227795	0.493392
MPI					0.132454	0.24534	0.0211686	0.0263428
ITGB6					-0.0575678	0.243299	-0.315082	1.89006
RRM2					-0.0754521	0.241714	-0.0798438	0.201116
DCTN2					0.128557	0.239438	-0.438408	0.906542
SLC27A4					0.0696662	0.237964	-0.0379312	0.093498
NBN					0.0929178	0.235442	-0.223318	0.546377
CCS					0.0958589	0.231232	-0.0983695	0.185794
SIGLEC15					-0.112405	0.231089	0.172497	0.300724
CLC					0.0779441	0.230861	0.0130533	0.0262354
GSTA3					0.1155	0.22859	-0.332717	0.676196
SMARCA2					0.0992954	0.225674	-0.738023	2.79188
VSTM2L					0.0841759	0.222906	-0.104381	0.223912
RP2					-0.0670799	0.222518	-0.115029	0.331886
SUGT1					0.165865	0.222514	-0.193019	0.207316
HBQ1					-0.0821541	0.22202	-0.151175	0.361845
APOH					-0.0449096	0.219433	-0.109193	0.512796
TSHB					0.0754574	0.217058	-0.354807	1.28994
TSLP					0.120224	0.215579	0.379823	0.717874
LTA4H					0.0509047	0.210968	-0.162994	0.713016
NTF4					-0.0374413	0.208637	0.0644158	0.311422
CCL7					0.0852533	0.208569	-0.145754	0.308894
AMFR					0.0940641	0.208079	-0.549543	1.70406
CCL5					-0.175732	0.204412	-0.387379	0.416896
RABGAP1L					0.08928	0.202903	-0.179488	0.367553
GP2					0.0940335	0.201367	0.10938	0.187667
HNRNPK					0.0949489	0.19877	0.0804749	0.129026
CTF1					-0.125391	0.195374	0.183264	0.238448
HS3ST3B1					0.0479198	0.192907	-0.140816	0.570923
SFTPA2					0.0502607	0.192476	0.0272166	0.0765132
CCL28					-0.0586156	0.192309	-0.00743723	0.0168567
KIR3DL1					0.12761	0.192135	-0.0287373	0.0303334
PPME1					0.13031	0.190481	-0.0622387	0.0662299
ARTN					-0.054739	0.18965	-0.170465	0.605589
GH2					0.199555	0.188444	0.400471	0.338663
PDGFC					0.0359212	0.185924	0.109312	0.573528
EPO					0.11202	0.178902	0.244288	0.35546
STX16					0.0728812	0.178746	0.086944	0.171665
CLEC1B					0.138741	0.17858	-0.0961133	0.0932231
ICA1					0.0941488	0.175122	-0.185631	0.306234
CASP2					-0.105471	0.175035	0.107908	0.141066
SEPTIN9					0.0389696	0.173589	-0.332711	2.43225
DSG4					0.0477291	0.171521	-0.265817	1.22925
GPKOW					-0.0304476	0.16602	-0.161599	1.09693
TANK					0.0749015	0.160833	-0.115512	0.208175
AKT1S1					0.105132	0.160493	-0.248087	0.348688
CRHR1					-0.0572236	0.1603	-0.0750883	0.171828
SLAMF6					0.0453889	0.159954	0.0150934	0.0385635
GCG					0.11644	0.159758	0.578206	0.947408
MAEA					-0.0346539	0.15677	0.130742	0.62842
ANXA10					0.0842845	0.152935	-0.509784	1.19764
CES3					0.053769	0.152098	0.00176949	0.00351536
SERPINA12					-0.141411	0.150147	-0.426359	0.4429
IL7					-0.0798854	0.148496	-0.143549	0.229734
LAT					0.12816	0.147103	-0.17667	0.166764
CCL27					-0.070471	0.141573	0.205773	0.397433
FBP1					0.0650912	0.134995	-0.305708	0.709004
SCGN					-0.0436944	0.132747	0.0843912	0.222488
AK1					0.0662025	0.131132	-0.09809	0.161207
FGFBP1					-0.0319146	0.130104	-0.201948	1.0363
ARG1					-0.0499977	0.127893	-0.18573	0.483422
IL17F					-0.0894398	0.127585	0.118785	0.138421
MASP1					-0.022799	0.127264	-0.170765	1.29373
VMO1					0.0538608	0.117968	-0.191566	0.415665
CCL20					-0.0654135	0.117154	-0.0564398	0.0790504
SLC39A14					0.0230973	0.116055	0.108162	0.586578
NTF3					-0.0324979	0.115799	-0.249726	1.18416
GSAP					0.064486	0.113325	0.304657	0.576655
PRDX6					0.0395476	0.112343	-0.2419	0.816045
CHAC2					0.0563138	0.110561	-0.0773471	0.124413
STIP1					0.0643086	0.102153	-0.257262	0.40906
KLK14					-0.0339061	0.100998	-0.165169	0.522397
DAPP1					0.142502	0.0972008	-0.0742477	0.0387372
PNPT1					0.0859662	0.0916924	-0.808051	1.16595
SMAD1					0.052392	0.0911112	-0.0985666	0.145456
ACE2					0.0282199	0.0861189	-0.299359	1.28223
PRKAB1					0.0334616	0.0839215	-0.183682	0.488764
CLTA					0.0260472	0.0826649	0.0880069	0.260079
AHSP					-0.0580323	0.0823201	-0.488449	0.858419
CCT5					0.025912	0.0764567	-0.153679	0.483132
GDNF					0.0201056	0.0732052	-0.0410033	0.126842
HAGH					-0.0543528	0.0722258	-0.0171372	0.0174275
GDF2					-0.0163605	0.0694236	-0.0078484	0.0257886
DPEP1					0.0225432	0.0681184	-0.0608103	0.161413
RAB37					0.0447772	0.0653129	-0.542747	1.06665
CXCL6					0.0393643	0.0637011	-0.445189	0.931548
DEFB4A_DEFB4B					0.0518817	0.0609802	-0.482455	0.666584
BID					0.0348513	0.0607833	0.176009	0.299527
IL5					0.0657103	0.0605944	-0.319597	0.284945
SCP2					-0.0363487	0.0600068	-0.398594	0.822252
UBAC1					-0.0208825	0.0566839	-0.130471	0.359932
RAD23B					-0.0220907	0.0562572	-0.153946	0.410028
FABP6					-0.020578	0.0532705	-0.0517332	0.114828
WASF1					0.0391634	0.0532062	0.147433	0.18136
PRTN3					0.0123377	0.0314507	0.123082	0.319383
KIR2DL3					-0.0168877	0.0310018	0.22013	0.440994
KLB					-0.0159049	0.0282964	-0.232659	0.456736
CETN2					0.0150318	0.0275556	0.0116515	0.0170949
MEP1B					0.0226364	0.0261831	-0.201777	0.224349
PODXL					-0.00293738	0.0256006	0.00669215	0.0483475
MUC13					-0.0103083	0.0251689	0.0228063	0.0460729
RABEPK					0.0118816	0.0246838	-0.20755	0.484371
CARHSP1					-0.0105097	0.0225585	-0.0671993	0.129293
LRRC25					0.00598794	0.0197323	-0.0815298	0.267997
TBC1D17					-0.00373214	0.0120058	0.0180926	0.0490001
CLEC10A					0.00302017	0.0104211	-0.000724694	0.00200497
HMBS					0.00379241	0.0065781	-0.110022	0.181614
FGF2					0.00311179	0.00657453	0.0607426	0.115731
ITGA6					0.00106352	0.00368592	0.130963	0.534816
LY96					0.000574879	0.00231548	0.017061	0.0590827
THPO					0.000468257	0.0017411	0.0559754	0.202293

## Sheet: Figure 2c
	Discovery	Replication	DisGeNet	GWAS	MS biomarkers
MZB1	3.4262	3.58213	1	0	0
CD79B	3.056	3.18147	0	0	0
CD27	2.76714	2.72988	1	0	1
TNFRSF13B	2.67483	2.86521	0	0	0
IL12p40	1.82766	2.33543	1	1	0
NfL	1.6814	1.58198	1	0	1
IL12p70	1.60598	1.95649	0	0	0
CXCL13	1.29839	0	1	0	1
CXCL10	1.19194	0	1	0	1
CD5	1.09594	0.984002	0	1	0
FCRL5	1.03045	1.12063	0	0	0
CD48	0.972702	0.833795	1	0	0
ADA2	0.96493	0.842309	0	0	0
CCL3	0.935161	0.860706	1	0	0
CXCL9	0.877948	1.52095	1	0	0
CCL17	0.871598	0	1	0	0
LTA	0.866866	0.959262	1	1	0
MMP9	0.850105	0.92888	1	0	1
CCL22	0.802068	0	1	0	1
GZMB	0.801613	0	1	0	0
ICAM3	0.78417	0.605783	0	1	0
LY9	0.759848	0.555573	0	0	0
FCRL1	0.758186	0	1	1	0
GZMA	0.699667	0.875085	1	0	0
CST7	0.690119	0	1	0	0
IL1RA	0.674041	0.674433	1	0	0
CXCL11	0.647483	0	1	0	0
TNFSF14	0.63541	0.658202	1	1	0
SDC1	0.627783	0.709171	1	0	0
CD6	0.58565	0.500778	1	1	0
SLAMF7	0.573848	0	1	1	0
ADAM8	0.554498	0	0	0	0
CD300E	0.536597	0	0	0	0
IL2RA	0.535825	0	1	1	0
KLRB1	0.535192	0	1	1	0
FASLG	0.516972	0	1	0	0
CHI3L1	0.509681	0	1	0	1
TNFRSF9	0.506168	0	1	0	0
CD22	0.500516	0	0	0	0
GZMH	0.486095	0	0	0	0
CXCL8	0.44909	0	1	0	1
TNFRSF1B	0.415994	0	1	0	0
FCN2	0.406404	0	0	0	0
TYMP	0.404537	0	0	1	0
IL18	0.362004	0	1	0	0
CRTAM	0.334551	0	0	0	0
CLEC6A	0.311037	0	0	0	0
FYB1	0.303241	0	0	0	0
CD40LG	0.29285	0.43953	1	0	0
TNF	0.279319	0	1	1	0
SETMAR	0.266674	0	0	0	0
PDCD1	0.256899	0	1	0	0
TFPI2	0	-0.735871	0	0	0
TACSTD2	0	-0.423605	0	0	0

## Sheet: Figure 3a
Discovery				Replication
Model	Sensitivity	Specificity		Model	Sensitivity	Specificity
Stepwise model	1	0		Stepwise model	1	0
Stepwise model	1	0.0108696		Stepwise model	1	0.0196078
Stepwise model	1	0.0217391		Stepwise model	1	0.0392157
Stepwise model	1	0.0326087		Stepwise model	1	0.0588235
Stepwise model	1	0.0434783		Stepwise model	1	0.0784314
Stepwise model	1	0.0543478		Stepwise model	1	0.0980392
Stepwise model	1	0.0652174		Stepwise model	1	0.117647
Stepwise model	1	0.076087		Stepwise model	1	0.137255
Stepwise model	1	0.0869565		Stepwise model	0.95	0.137255
Stepwise model	1	0.0978261		Stepwise model	0.95	0.156863
Stepwise model	1	0.108696		Stepwise model	0.95	0.176471
Stepwise model	1	0.119565		Stepwise model	0.95	0.196078
Stepwise model	1	0.130435		Stepwise model	0.95	0.215686
Stepwise model	1	0.141304		Stepwise model	0.95	0.235294
Stepwise model	1	0.152174		Stepwise model	0.95	0.254902
Stepwise model	1	0.163043		Stepwise model	0.95	0.27451
Stepwise model	1	0.173913		Stepwise model	0.95	0.294118
Stepwise model	1	0.184783		Stepwise model	0.95	0.313725
Stepwise model	1	0.195652		Stepwise model	0.95	0.333333
Stepwise model	1	0.206522		Stepwise model	0.95	0.352941
Stepwise model	1	0.217391		Stepwise model	0.95	0.372549
Stepwise model	1	0.228261		Stepwise model	0.95	0.392157
Stepwise model	1	0.23913		Stepwise model	0.95	0.411765
Stepwise model	1	0.25		Stepwise model	0.95	0.431373
Stepwise model	1	0.26087		Stepwise model	0.95	0.45098
Stepwise model	1	0.271739		Stepwise model	0.95	0.470588
Stepwise model	1	0.282609		Stepwise model	0.95	0.490196
Stepwise model	1	0.293478		Stepwise model	0.95	0.509804
Stepwise model	1	0.304348		Stepwise model	0.95	0.529412
Stepwise model	1	0.315217		Stepwise model	0.95	0.54902
Stepwise model	1	0.326087		Stepwise model	0.95	0.568627
Stepwise model	1	0.336957		Stepwise model	0.95	0.588235
Stepwise model	1	0.347826		Stepwise model	0.9	0.588235
Stepwise model	1	0.358696		Stepwise model	0.9	0.607843
Stepwise model	1	0.369565		Stepwise model	0.9	0.627451
Stepwise model	1	0.380435		Stepwise model	0.9	0.647059
Stepwise model	1	0.391304		Stepwise model	0.9	0.666667
Stepwise model	1	0.402174		Stepwise model	0.9	0.686275
Stepwise model	1	0.413043		Stepwise model	0.9	0.705882
Stepwise model	1	0.423913		Stepwise model	0.9	0.72549
Stepwise model	1	0.434783		Stepwise model	0.9	0.745098
Stepwise model	1	0.445652		Stepwise model	0.85	0.745098
Stepwise model	1	0.456522		Stepwise model	0.85	0.764706
Stepwise model	1	0.467391		Stepwise model	0.85	0.784314
Stepwise model	1	0.478261		Stepwise model	0.85	0.803922
Stepwise model	1	0.48913		Stepwise model	0.85	0.823529
Stepwise model	1	0.5		Stepwise model	0.85	0.843137
Stepwise model	1	0.51087		Stepwise model	0.85	0.862745
Stepwise model	1	0.521739		Stepwise model	0.85	0.882353
Stepwise model	1	0.532609		Stepwise model	0.85	0.901961
Stepwise model	1	0.543478		Stepwise model	0.8	0.901961
Stepwise model	1	0.554348		Stepwise model	0.75	0.901961
Stepwise model	1	0.565217		Stepwise model	0.7	0.901961
Stepwise model	1	0.576087		Stepwise model	0.65	0.901961
Stepwise model	1	0.586957		Stepwise model	0.6	0.901961
Stepwise model	1	0.597826		Stepwise model	0.6	0.921569
Stepwise model	1	0.608696		Stepwise model	0.55	0.921569
Stepwise model	1	0.619565		Stepwise model	0.5	0.921569
Stepwise model	1	0.630435		Stepwise model	0.45	0.921569
Stepwise model	1	0.641304		Stepwise model	0.4	0.921569
Stepwise model	1	0.652174		Stepwise model	0.4	0.941176
Stepwise model	1	0.663043		Stepwise model	0.35	0.941176
Stepwise model	1	0.673913		Stepwise model	0.3	0.941176
Stepwise model	1	0.684783		Stepwise model	0.3	0.960784
Stepwise model	1	0.695652		Stepwise model	0.3	0.980392
Stepwise model	1	0.706522		Stepwise model	0.25	0.980392
Stepwise model	1	0.717391		Stepwise model	0.2	0.980392
Stepwise model	1	0.728261		Stepwise model	0.15	0.980392
Stepwise model	1	0.73913		Stepwise model	0.1	0.980392
Stepwise model	1	0.75		Stepwise model	0.1	1
Stepwise model	1	0.76087		Stepwise model	0.05	1
Stepwise model	1	0.771739		Stepwise model	0	1
Stepwise model	1	0.782609		MZB1	1	0
Stepwise model	1	0.793478		MZB1	1	0.0196078
Stepwise model	1	0.804348		MZB1	1	0.0392157
Stepwise model	1	0.815217		MZB1	1	0.0588235
Stepwise model	1	0.826087		MZB1	1	0.0784314
Stepwise model	1	0.836957		MZB1	1	0.0980392
Stepwise model	1	0.847826		MZB1	1	0.117647
Stepwise model	1	0.858696		MZB1	1	0.137255
Stepwise model	1	0.869565		MZB1	1	0.156863
Stepwise model	1	0.880435		MZB1	0.95	0.156863
Stepwise model	1	0.891304		MZB1	0.95	0.176471
Stepwise model	1	0.902174		MZB1	0.95	0.196078
Stepwise model	1	0.913043		MZB1	0.95	0.215686
Stepwise model	1	0.923913		MZB1	0.95	0.235294
Stepwise model	1	0.934783		MZB1	0.95	0.254902
Stepwise model	0.956522	0.934783		MZB1	0.95	0.27451
Stepwise model	0.956522	0.945652		MZB1	0.95	0.294118
Stepwise model	0.956522	0.956522		MZB1	0.95	0.313725
Stepwise model	0.956522	0.967391		MZB1	0.95	0.333333
Stepwise model	0.913043	0.967391		MZB1	0.95	0.352941
Stepwise model	0.869565	0.967391		MZB1	0.95	0.372549
Stepwise model	0.869565	0.978261		MZB1	0.95	0.392157
Stepwise model	0.826087	0.978261		MZB1	0.95	0.411765
Stepwise model	0.826087	0.98913		MZB1	0.95	0.431373
Stepwise model	0.782609	0.98913		MZB1	0.95	0.45098
Stepwise model	0.73913	0.98913		MZB1	0.95	0.470588
Stepwise model	0.73913	1		MZB1	0.95	0.490196
Stepwise model	0.695652	1		MZB1	0.95	0.509804
Stepwise model	0.652174	1		MZB1	0.95	0.529412
Stepwise model	0.608696	1		MZB1	0.95	0.54902
Stepwise model	0.565217	1		MZB1	0.95	0.568627
Stepwise model	0.521739	1		MZB1	0.95	0.588235
Stepwise model	0.478261	1		MZB1	0.95	0.607843
Stepwise model	0.434783	1		MZB1	0.95	0.627451
Stepwise model	0.391304	1		MZB1	0.9	0.627451
Stepwise model	0.347826	1		MZB1	0.9	0.647059
Stepwise model	0.304348	1		MZB1	0.9	0.666667
Stepwise model	0.26087	1		MZB1	0.9	0.686275
Stepwise model	0.217391	1		MZB1	0.9	0.705882
Stepwise model	0.173913	1		MZB1	0.9	0.72549
Stepwise model	0.130435	1		MZB1	0.9	0.745098
Stepwise model	0.0869565	1		MZB1	0.9	0.764706
Stepwise model	0.0434783	1		MZB1	0.9	0.784314
Stepwise model	0	1		MZB1	0.9	0.803922
MZB1	1	0		MZB1	0.85	0.803922
MZB1	1	0.0108696		MZB1	0.85	0.823529
MZB1	1	0.0217391		MZB1	0.85	0.843137
MZB1	1	0.0326087		MZB1	0.85	0.862745
MZB1	1	0.0434783		MZB1	0.85	0.882353
MZB1	1	0.0543478		MZB1	0.85	0.901961
MZB1	1	0.0652174		MZB1	0.85	0.921569
MZB1	1	0.076087		MZB1	0.8	0.921569
MZB1	1	0.0869565		MZB1	0.75	0.921569
MZB1	1	0.0978261		MZB1	0.7	0.921569
MZB1	1	0.108696		MZB1	0.65	0.921569
MZB1	1	0.119565		MZB1	0.6	0.921569
MZB1	1	0.130435		MZB1	0.55	0.921569
MZB1	1	0.141304		MZB1	0.5	0.921569
MZB1	1	0.152174		MZB1	0.45	0.921569
MZB1	1	0.163043		MZB1	0.45	0.941176
MZB1	1	0.173913		MZB1	0.4	0.941176
MZB1	1	0.184783		MZB1	0.35	0.941176
MZB1	1	0.195652		MZB1	0.3	0.941176
MZB1	1	0.206522		MZB1	0.25	0.941176
MZB1	1	0.217391		MZB1	0.2	0.941176
MZB1	1	0.228261		MZB1	0.15	0.941176
MZB1	1	0.23913		MZB1	0.15	0.960784
MZB1	1	0.25		MZB1	0.1	0.960784
MZB1	1	0.26087		MZB1	0.1	0.980392
MZB1	1	0.271739		MZB1	0.1	1
MZB1	1	0.282609		MZB1	0.05	1
MZB1	1	0.293478		MZB1	0	1
MZB1	1	0.304348		CD79B	1	0
MZB1	1	0.315217		CD79B	1	0.0196078
MZB1	1	0.326087		CD79B	1	0.0392157
MZB1	1	0.336957		CD79B	1	0.0588235
MZB1	1	0.347826		CD79B	1	0.0784314
MZB1	1	0.358696		CD79B	1	0.0980392
MZB1	1	0.369565		CD79B	0.95	0.0980392
MZB1	1	0.380435		CD79B	0.95	0.117647
MZB1	1	0.391304		CD79B	0.95	0.137255
MZB1	1	0.402174		CD79B	0.95	0.156863
MZB1	1	0.413043		CD79B	0.95	0.176471
MZB1	1	0.423913		CD79B	0.95	0.196078
MZB1	1	0.434783		CD79B	0.95	0.215686
MZB1	1	0.445652		CD79B	0.95	0.235294
MZB1	1	0.456522		CD79B	0.95	0.254902
MZB1	1	0.467391		CD79B	0.95	0.27451
MZB1	1	0.478261		CD79B	0.95	0.294118
MZB1	1	0.48913		CD79B	0.95	0.313725
MZB1	1	0.5		CD79B	0.95	0.333333
MZB1	1	0.51087		CD79B	0.95	0.352941
MZB1	1	0.521739		CD79B	0.95	0.372549
MZB1	1	0.532609		CD79B	0.95	0.392157
MZB1	1	0.543478		CD79B	0.95	0.411765
MZB1	1	0.554348		CD79B	0.95	0.431373
MZB1	1	0.565217		CD79B	0.95	0.45098
MZB1	1	0.576087		CD79B	0.95	0.470588
MZB1	1	0.586957		CD79B	0.95	0.490196
MZB1	1	0.597826		CD79B	0.95	0.509804
MZB1	1	0.608696		CD79B	0.95	0.529412
MZB1	1	0.619565		CD79B	0.95	0.54902
MZB1	1	0.630435		CD79B	0.95	0.568627
MZB1	1	0.641304		CD79B	0.95	0.588235
MZB1	1	0.652174		CD79B	0.95	0.607843
MZB1	1	0.663043		CD79B	0.95	0.627451
MZB1	1	0.673913		CD79B	0.95	0.647059
MZB1	1	0.684783		CD79B	0.95	0.666667
MZB1	1	0.695652		CD79B	0.95	0.686275
MZB1	1	0.706522		CD79B	0.95	0.705882
MZB1	1	0.717391		CD79B	0.9	0.705882
MZB1	1	0.728261		CD79B	0.9	0.72549
MZB1	1	0.73913		CD79B	0.85	0.72549
MZB1	1	0.75		CD79B	0.85	0.745098
MZB1	1	0.76087		CD79B	0.85	0.764706
MZB1	1	0.771739		CD79B	0.8	0.764706
MZB1	1	0.782609		CD79B	0.75	0.764706
MZB1	1	0.793478		CD79B	0.75	0.784314
MZB1	1	0.804348		CD79B	0.7	0.784314
MZB1	1	0.815217		CD79B	0.65	0.784314
MZB1	1	0.826087		CD79B	0.6	0.784314
MZB1	1	0.836957		CD79B	0.6	0.803922
MZB1	1	0.847826		CD79B	0.6	0.823529
MZB1	1	0.858696		CD79B	0.55	0.823529
MZB1	1	0.869565		CD79B	0.55	0.843137
MZB1	1	0.880435		CD79B	0.5	0.843137
MZB1	1	0.891304		CD79B	0.45	0.843137
MZB1	1	0.902174		CD79B	0.45	0.862745
MZB1	1	0.913043		CD79B	0.45	0.882353
MZB1	1	0.923913		CD79B	0.4	0.882353
MZB1	1	0.934783		CD79B	0.4	0.901961
MZB1	1	0.945652		CD79B	0.35	0.901961
MZB1	0.956522	0.945652		CD79B	0.3	0.901961
MZB1	0.913043	0.945652		CD79B	0.25	0.901961
MZB1	0.913043	0.956522		CD79B	0.2	0.901961
MZB1	0.869565	0.956522		CD79B	0.2	0.921569
MZB1	0.869565	0.967391		CD79B	0.15	0.921569
MZB1	0.826087	0.967391		CD79B	0.15	0.941176
MZB1	0.782609	0.967391		CD79B	0.15	0.960784
MZB1	0.73913	0.967391		CD79B	0.15	0.980392
MZB1	0.695652	0.967391		CD79B	0.1	0.980392
MZB1	0.652174	0.967391		CD79B	0.05	0.980392
MZB1	0.652174	0.978261		CD79B	0.05	1
MZB1	0.608696	0.978261		CD79B	0	1
MZB1	0.608696	0.98913		CD27	1	0
MZB1	0.565217	0.98913		CD27	0.95	0
MZB1	0.565217	1		CD27	0.95	0.0196078
MZB1	0.521739	1		CD27	0.95	0.0392157
MZB1	0.478261	1		CD27	0.95	0.0588235
MZB1	0.434783	1		CD27	0.95	0.0784314
MZB1	0.391304	1		CD27	0.95	0.0980392
MZB1	0.347826	1		CD27	0.95	0.117647
MZB1	0.304348	1		CD27	0.95	0.137255
MZB1	0.26087	1		CD27	0.95	0.156863
MZB1	0.217391	1		CD27	0.95	0.176471
MZB1	0.173913	1		CD27	0.95	0.196078
MZB1	0.130435	1		CD27	0.95	0.215686
MZB1	0.0869565	1		CD27	0.95	0.235294
MZB1	0.0434783	1		CD27	0.95	0.254902
MZB1	0	1		CD27	0.95	0.27451
CD79B	1	0		CD27	0.95	0.294118
CD79B	1	0.0108696		CD27	0.95	0.313725
CD79B	1	0.0217391		CD27	0.95	0.333333
CD79B	1	0.0326087		CD27	0.95	0.352941
CD79B	1	0.0434783		CD27	0.95	0.372549
CD79B	1	0.0543478		CD27	0.95	0.392157
CD79B	1	0.0652174		CD27	0.95	0.411765
CD79B	1	0.076087		CD27	0.95	0.431373
CD79B	1	0.0869565		CD27	0.95	0.45098
CD79B	1	0.0978261		CD27	0.95	0.470588
CD79B	1	0.108696		CD27	0.95	0.490196
CD79B	1	0.119565		CD27	0.95	0.509804
CD79B	1	0.130435		CD27	0.95	0.529412
CD79B	1	0.141304		CD27	0.95	0.54902
CD79B	1	0.152174		CD27	0.95	0.568627
CD79B	1	0.163043		CD27	0.95	0.588235
CD79B	1	0.173913		CD27	0.95	0.607843
CD79B	1	0.184783		CD27	0.95	0.627451
CD79B	1	0.195652		CD27	0.95	0.647059
CD79B	1	0.206522		CD27	0.95	0.666667
CD79B	1	0.217391		CD27	0.95	0.686275
CD79B	1	0.228261		CD27	0.95	0.705882
CD79B	1	0.23913		CD27	0.95	0.72549
CD79B	1	0.25		CD27	0.9	0.72549
CD79B	1	0.26087		CD27	0.9	0.745098
CD79B	1	0.271739		CD27	0.85	0.745098
CD79B	1	0.282609		CD27	0.85	0.764706
CD79B	1	0.293478		CD27	0.85	0.784314
CD79B	1	0.304348		CD27	0.85	0.803922
CD79B	1	0.315217		CD27	0.8	0.803922
CD79B	1	0.326087		CD27	0.8	0.823529
CD79B	1	0.336957		CD27	0.8	0.843137
CD79B	1	0.347826		CD27	0.8	0.862745
CD79B	1	0.358696		CD27	0.75	0.862745
CD79B	1	0.369565		CD27	0.75	0.882353
CD79B	1	0.380435		CD27	0.75	0.901961
CD79B	1	0.391304		CD27	0.7	0.901961
CD79B	1	0.402174		CD27	0.65	0.901961
CD79B	1	0.413043		CD27	0.6	0.901961
CD79B	1	0.423913		CD27	0.55	0.901961
CD79B	1	0.434783		CD27	0.55	0.921569
CD79B	1	0.445652		CD27	0.5	0.921569
CD79B	1	0.456522		CD27	0.5	0.941176
CD79B	1	0.467391		CD27	0.45	0.941176
CD79B	1	0.478261		CD27	0.4	0.941176
CD79B	1	0.48913		CD27	0.35	0.941176
CD79B	1	0.5		CD27	0.35	0.960784
CD79B	1	0.51087		CD27	0.3	0.960784
CD79B	1	0.521739		CD27	0.25	0.960784
CD79B	1	0.532609		CD27	0.2	0.960784
CD79B	1	0.543478		CD27	0.15	0.960784
CD79B	1	0.554348		CD27	0.15	0.980392
CD79B	1	0.565217		CD27	0.1	0.980392
CD79B	1	0.576087		CD27	0.1	1
CD79B	1	0.586957		CD27	0.05	1
CD79B	1	0.597826		CD27	0	1
CD79B	1	0.608696		TNFRSF13B	1	0
CD79B	1	0.619565		TNFRSF13B	1	0.0196078
CD79B	1	0.630435		TNFRSF13B	1	0.0392157
CD79B	1	0.641304		TNFRSF13B	1	0.0588235
CD79B	1	0.652174		TNFRSF13B	1	0.0784314
CD79B	1	0.663043		TNFRSF13B	1	0.0980392
CD79B	1	0.673913		TNFRSF13B	0.95	0.0980392
CD79B	1	0.684783		TNFRSF13B	0.95	0.117647
CD79B	1	0.695652		TNFRSF13B	0.95	0.137255
CD79B	1	0.706522		TNFRSF13B	0.95	0.156863
CD79B	1	0.717391		TNFRSF13B	0.95	0.176471
CD79B	1	0.728261		TNFRSF13B	0.95	0.196078
CD79B	1	0.73913		TNFRSF13B	0.95	0.215686
CD79B	1	0.75		TNFRSF13B	0.95	0.235294
CD79B	1	0.76087		TNFRSF13B	0.95	0.254902
CD79B	1	0.771739		TNFRSF13B	0.95	0.27451
CD79B	1	0.782609		TNFRSF13B	0.95	0.294118
CD79B	1	0.793478		TNFRSF13B	0.95	0.313725
CD79B	1	0.804348		TNFRSF13B	0.95	0.333333
CD79B	1	0.815217		TNFRSF13B	0.95	0.352941
CD79B	1	0.826087		TNFRSF13B	0.95	0.372549
CD79B	1	0.836957		TNFRSF13B	0.95	0.392157
CD79B	1	0.847826		TNFRSF13B	0.95	0.411765
CD79B	1	0.858696		TNFRSF13B	0.95	0.431373
CD79B	1	0.869565		TNFRSF13B	0.95	0.45098
CD79B	1	0.880435		TNFRSF13B	0.95	0.470588
CD79B	1	0.891304		TNFRSF13B	0.95	0.490196
CD79B	1	0.902174		TNFRSF13B	0.95	0.509804
CD79B	0.956522	0.902174		TNFRSF13B	0.95	0.529412
CD79B	0.956522	0.913043		TNFRSF13B	0.95	0.54902
CD79B	0.956522	0.923913		TNFRSF13B	0.95	0.568627
CD79B	0.913043	0.923913		TNFRSF13B	0.95	0.588235
CD79B	0.869565	0.923913		TNFRSF13B	0.95	0.607843
CD79B	0.869565	0.934783		TNFRSF13B	0.95	0.627451
CD79B	0.869565	0.945652		TNFRSF13B	0.95	0.647059
CD79B	0.826087	0.945652		TNFRSF13B	0.95	0.666667
CD79B	0.782609	0.945652		TNFRSF13B	0.95	0.686275
CD79B	0.782609	0.956522		TNFRSF13B	0.95	0.705882
CD79B	0.73913	0.956522		TNFRSF13B	0.95	0.72549
CD79B	0.73913	0.967391		TNFRSF13B	0.95	0.745098
CD79B	0.73913	0.978261		TNFRSF13B	0.95	0.764706
CD79B	0.695652	0.978261		TNFRSF13B	0.95	0.784314
CD79B	0.652174	0.978261		TNFRSF13B	0.9	0.784314
CD79B	0.608696	0.978261		TNFRSF13B	0.9	0.803922
CD79B	0.565217	0.978261		TNFRSF13B	0.9	0.823529
CD79B	0.521739	0.978261		TNFRSF13B	0.85	0.823529
CD79B	0.478261	0.978261		TNFRSF13B	0.85	0.843137
CD79B	0.434783	0.978261		TNFRSF13B	0.85	0.862745
CD79B	0.391304	0.978261		TNFRSF13B	0.8	0.862745
CD79B	0.391304	0.98913		TNFRSF13B	0.8	0.882353
CD79B	0.347826	0.98913		TNFRSF13B	0.75	0.882353
CD79B	0.304348	0.98913		TNFRSF13B	0.75	0.901961
CD79B	0.304348	1		TNFRSF13B	0.7	0.901961
CD79B	0.26087	1		TNFRSF13B	0.65	0.901961
CD79B	0.217391	1		TNFRSF13B	0.6	0.901961
CD79B	0.173913	1		TNFRSF13B	0.6	0.921569
CD79B	0.130435	1		TNFRSF13B	0.6	0.941176
CD79B	0.0869565	1		TNFRSF13B	0.6	0.960784
CD79B	0.0434783	1		TNFRSF13B	0.55	0.960784
CD79B	0	1		TNFRSF13B	0.55	0.980392
CD27	1	0		TNFRSF13B	0.5	0.980392
CD27	1	0.0108696		TNFRSF13B	0.45	0.980392
CD27	1	0.0217391		TNFRSF13B	0.4	0.980392
CD27	1	0.0326087		TNFRSF13B	0.35	0.980392
CD27	1	0.0434783		TNFRSF13B	0.3	0.980392
CD27	1	0.0543478		TNFRSF13B	0.25	0.980392
CD27	1	0.0652174		TNFRSF13B	0.2	0.980392
CD27	1	0.076087		TNFRSF13B	0.15	0.980392
CD27	1	0.0869565		TNFRSF13B	0.1	0.980392
CD27	1	0.0978261		TNFRSF13B	0.1	1
CD27	1	0.108696		TNFRSF13B	0.05	1
CD27	1	0.119565		TNFRSF13B	0	1
CD27	1	0.130435		IL12p40	1	0
CD27	1	0.141304		IL12p40	1	0.0196078
CD27	1	0.152174		IL12p40	1	0.0392157
CD27	1	0.163043		IL12p40	1	0.0588235
CD27	1	0.173913		IL12p40	1	0.0784314
CD27	1	0.184783		IL12p40	1	0.0980392
CD27	1	0.195652		IL12p40	1	0.117647
CD27	1	0.206522		IL12p40	1	0.137255
CD27	1	0.217391		IL12p40	1	0.156863
CD27	1	0.228261		IL12p40	1	0.176471
CD27	1	0.23913		IL12p40	1	0.196078
CD27	1	0.25		IL12p40	1	0.215686
CD27	1	0.26087		IL12p40	1	0.235294
CD27	1	0.271739		IL12p40	1	0.254902
CD27	1	0.282609		IL12p40	1	0.27451
CD27	1	0.293478		IL12p40	1	0.294118
CD27	1	0.304348		IL12p40	1	0.313725
CD27	1	0.315217		IL12p40	1	0.333333
CD27	1	0.326087		IL12p40	1	0.352941
CD27	1	0.336957		IL12p40	1	0.372549
CD27	1	0.347826		IL12p40	1	0.392157
CD27	1	0.358696		IL12p40	1	0.411765
CD27	1	0.369565		IL12p40	1	0.431373
CD27	1	0.380435		IL12p40	1	0.45098
CD27	1	0.391304		IL12p40	1	0.470588
CD27	1	0.402174		IL12p40	1	0.490196
CD27	1	0.413043		IL12p40	1	0.509804
CD27	1	0.423913		IL12p40	1	0.529412
CD27	1	0.434783		IL12p40	1	0.54902
CD27	1	0.445652		IL12p40	1	0.568627
CD27	1	0.456522		IL12p40	1	0.588235
CD27	1	0.467391		IL12p40	1	0.607843
CD27	1	0.478261		IL12p40	1	0.627451
CD27	1	0.48913		IL12p40	1	0.647059
CD27	1	0.5		IL12p40	1	0.666667
CD27	1	0.51087		IL12p40	1	0.686275
CD27	1	0.521739		IL12p40	1	0.705882
CD27	1	0.532609		IL12p40	1	0.72549
CD27	1	0.543478		IL12p40	1	0.745098
CD27	1	0.554348		IL12p40	0.95	0.745098
CD27	1	0.565217		IL12p40	0.95	0.764706
CD27	1	0.576087		IL12p40	0.9	0.764706
CD27	1	0.586957		IL12p40	0.9	0.784314
CD27	1	0.597826		IL12p40	0.9	0.803922
CD27	1	0.608696		IL12p40	0.9	0.823529
CD27	1	0.619565		IL12p40	0.9	0.843137
CD27	1	0.630435		IL12p40	0.9	0.862745
CD27	1	0.641304		IL12p40	0.85	0.862745
CD27	1	0.652174		IL12p40	0.85	0.882353
CD27	1	0.663043		IL12p40	0.85	0.901961
CD27	1	0.673913		IL12p40	0.8	0.901961
CD27	1	0.684783		IL12p40	0.75	0.901961
CD27	1	0.695652		IL12p40	0.7	0.901961
CD27	1	0.706522		IL12p40	0.65	0.901961
CD27	1	0.717391		IL12p40	0.6	0.901961
CD27	1	0.728261		IL12p40	0.55	0.901961
CD27	1	0.73913		IL12p40	0.5	0.901961
CD27	1	0.75		IL12p40	0.5	0.921569
CD27	1	0.76087		IL12p40	0.5	0.941176
CD27	1	0.771739		IL12p40	0.5	0.960784
CD27	1	0.782609		IL12p40	0.45	0.960784
CD27	1	0.793478		IL12p40	0.4	0.960784
CD27	1	0.804348		IL12p40	0.35	0.960784
CD27	1	0.815217		IL12p40	0.35	0.980392
CD27	1	0.826087		IL12p40	0.3	0.980392
CD27	1	0.836957		IL12p40	0.25	0.980392
CD27	1	0.847826		IL12p40	0.2	0.980392
CD27	1	0.858696		IL12p40	0.15	0.980392
CD27	1	0.869565		IL12p40	0.15	1
CD27	1	0.880435		IL12p40	0.1	1
CD27	0.956522	0.880435		IL12p40	0.05	1
CD27	0.956522	0.891304		IL12p40	0	1
CD27	0.956522	0.902174
CD27	0.913043	0.902174
CD27	0.913043	0.913043
CD27	0.869565	0.913043
CD27	0.826087	0.913043
CD27	0.826087	0.923913
CD27	0.782609	0.923913
CD27	0.782609	0.934783
CD27	0.73913	0.934783
CD27	0.695652	0.934783
CD27	0.695652	0.945652
CD27	0.652174	0.945652
CD27	0.652174	0.956522
CD27	0.652174	0.967391
CD27	0.608696	0.967391
CD27	0.565217	0.967391
CD27	0.521739	0.967391
CD27	0.521739	0.978261
CD27	0.478261	0.978261
CD27	0.478261	0.98913
CD27	0.478261	1
CD27	0.434783	1
CD27	0.391304	1
CD27	0.347826	1
CD27	0.304348	1
CD27	0.26087	1
CD27	0.217391	1
CD27	0.173913	1
CD27	0.130435	1
CD27	0.0869565	1
CD27	0.0434783	1
CD27	0	1
TNFRSF13B	1	0
TNFRSF13B	1	0.0108696
TNFRSF13B	1	0.0217391
TNFRSF13B	1	0.0326087
TNFRSF13B	1	0.0434783
TNFRSF13B	1	0.0543478
TNFRSF13B	1	0.0652174
TNFRSF13B	1	0.076087
TNFRSF13B	1	0.0869565
TNFRSF13B	1	0.0978261
TNFRSF13B	1	0.108696
TNFRSF13B	1	0.119565
TNFRSF13B	1	0.130435
TNFRSF13B	1	0.141304
TNFRSF13B	1	0.152174
TNFRSF13B	1	0.163043
TNFRSF13B	1	0.173913
TNFRSF13B	1	0.184783
TNFRSF13B	1	0.195652
TNFRSF13B	1	0.206522
TNFRSF13B	1	0.217391
TNFRSF13B	1	0.228261
TNFRSF13B	1	0.23913
TNFRSF13B	1	0.25
TNFRSF13B	1	0.26087
TNFRSF13B	1	0.271739
TNFRSF13B	1	0.282609
TNFRSF13B	1	0.293478
TNFRSF13B	1	0.304348
TNFRSF13B	1	0.315217
TNFRSF13B	1	0.326087
TNFRSF13B	1	0.336957
TNFRSF13B	1	0.347826
TNFRSF13B	1	0.358696
TNFRSF13B	1	0.369565
TNFRSF13B	1	0.380435
TNFRSF13B	1	0.391304
TNFRSF13B	1	0.402174
TNFRSF13B	1	0.413043
TNFRSF13B	1	0.423913
TNFRSF13B	1	0.434783
TNFRSF13B	1	0.445652
TNFRSF13B	1	0.456522
TNFRSF13B	1	0.467391
TNFRSF13B	1	0.478261
TNFRSF13B	1	0.48913
TNFRSF13B	1	0.5
TNFRSF13B	1	0.51087
TNFRSF13B	1	0.521739
TNFRSF13B	1	0.532609
TNFRSF13B	1	0.543478
TNFRSF13B	1	0.554348
TNFRSF13B	1	0.565217
TNFRSF13B	1	0.576087
TNFRSF13B	1	0.586957
TNFRSF13B	1	0.597826
TNFRSF13B	1	0.608696
TNFRSF13B	1	0.619565
TNFRSF13B	1	0.630435
TNFRSF13B	1	0.641304
TNFRSF13B	1	0.652174
TNFRSF13B	1	0.663043
TNFRSF13B	1	0.673913
TNFRSF13B	1	0.684783
TNFRSF13B	1	0.695652
TNFRSF13B	1	0.706522
TNFRSF13B	1	0.717391
TNFRSF13B	1	0.728261
TNFRSF13B	1	0.73913
TNFRSF13B	1	0.75
TNFRSF13B	1	0.76087
TNFRSF13B	1	0.771739
TNFRSF13B	1	0.782609
TNFRSF13B	1	0.793478
TNFRSF13B	1	0.804348
TNFRSF13B	1	0.815217
TNFRSF13B	1	0.826087
TNFRSF13B	1	0.836957
TNFRSF13B	0.956522	0.836957
TNFRSF13B	0.956522	0.847826
TNFRSF13B	0.956522	0.858696
TNFRSF13B	0.913043	0.858696
TNFRSF13B	0.913043	0.869565
TNFRSF13B	0.913043	0.880435
TNFRSF13B	0.913043	0.891304
TNFRSF13B	0.869565	0.891304
TNFRSF13B	0.826087	0.891304
TNFRSF13B	0.826087	0.902174
TNFRSF13B	0.826087	0.913043
TNFRSF13B	0.826087	0.923913
TNFRSF13B	0.826087	0.934783
TNFRSF13B	0.826087	0.945652
TNFRSF13B	0.782609	0.945652
TNFRSF13B	0.73913	0.945652
TNFRSF13B	0.695652	0.945652
TNFRSF13B	0.695652	0.956522
TNFRSF13B	0.652174	0.956522
TNFRSF13B	0.608696	0.956522
TNFRSF13B	0.608696	0.967391
TNFRSF13B	0.565217	0.967391
TNFRSF13B	0.521739	0.967391
TNFRSF13B	0.478261	0.967391
TNFRSF13B	0.434783	0.967391
TNFRSF13B	0.391304	0.967391
TNFRSF13B	0.391304	0.978261
TNFRSF13B	0.391304	0.98913
TNFRSF13B	0.347826	0.98913
TNFRSF13B	0.304348	0.98913
TNFRSF13B	0.304348	1
TNFRSF13B	0.26087	1
TNFRSF13B	0.217391	1
TNFRSF13B	0.173913	1
TNFRSF13B	0.130435	1
TNFRSF13B	0.0869565	1
TNFRSF13B	0.0434783	1
TNFRSF13B	0	1
IL12p40	1	0
IL12p40	1	0.0108696
IL12p40	1	0.0217391
IL12p40	1	0.0326087
IL12p40	1	0.0434783
IL12p40	1	0.0543478
IL12p40	1	0.0652174
IL12p40	1	0.076087
IL12p40	1	0.0869565
IL12p40	1	0.0978261
IL12p40	1	0.108696
IL12p40	1	0.119565
IL12p40	1	0.130435
IL12p40	1	0.141304
IL12p40	1	0.152174
IL12p40	1	0.163043
IL12p40	1	0.173913
IL12p40	1	0.184783
IL12p40	1	0.195652
IL12p40	1	0.206522
IL12p40	1	0.217391
IL12p40	1	0.228261
IL12p40	1	0.23913
IL12p40	1	0.25
IL12p40	1	0.26087
IL12p40	1	0.271739
IL12p40	1	0.282609
IL12p40	1	0.293478
IL12p40	1	0.304348
IL12p40	1	0.315217
IL12p40	1	0.326087
IL12p40	1	0.336957
IL12p40	1	0.347826
IL12p40	1	0.358696
IL12p40	1	0.369565
IL12p40	1	0.380435
IL12p40	1	0.391304
IL12p40	1	0.402174
IL12p40	1	0.413043
IL12p40	1	0.423913
IL12p40	1	0.434783
IL12p40	1	0.445652
IL12p40	1	0.456522
IL12p40	1	0.467391
IL12p40	1	0.478261
IL12p40	1	0.48913
IL12p40	1	0.5
IL12p40	1	0.51087
IL12p40	1	0.521739
IL12p40	1	0.532609
IL12p40	1	0.543478
IL12p40	1	0.554348
IL12p40	1	0.565217
IL12p40	1	0.576087
IL12p40	1	0.586957
IL12p40	1	0.597826
IL12p40	1	0.608696
IL12p40	1	0.619565
IL12p40	1	0.630435
IL12p40	1	0.641304
IL12p40	1	0.652174
IL12p40	1	0.663043
IL12p40	1	0.673913
IL12p40	1	0.684783
IL12p40	1	0.695652
IL12p40	1	0.706522
IL12p40	1	0.717391
IL12p40	1	0.728261
IL12p40	1	0.73913
IL12p40	1	0.75
IL12p40	1	0.76087
IL12p40	1	0.771739
IL12p40	1	0.782609
IL12p40	0.956522	0.782609
IL12p40	0.956522	0.793478
IL12p40	0.913043	0.793478
IL12p40	0.913043	0.804348
IL12p40	0.913043	0.815217
IL12p40	0.913043	0.826087
IL12p40	0.913043	0.836957
IL12p40	0.913043	0.847826
IL12p40	0.869565	0.847826
IL12p40	0.826087	0.847826
IL12p40	0.826087	0.858696
IL12p40	0.826087	0.869565
IL12p40	0.826087	0.880435
IL12p40	0.826087	0.891304
IL12p40	0.826087	0.902174
IL12p40	0.826087	0.913043
IL12p40	0.826087	0.923913
IL12p40	0.782609	0.923913
IL12p40	0.73913	0.923913
IL12p40	0.695652	0.923913
IL12p40	0.652174	0.923913
IL12p40	0.608696	0.923913
IL12p40	0.608696	0.934783
IL12p40	0.565217	0.934783
IL12p40	0.521739	0.934783
IL12p40	0.521739	0.945652
IL12p40	0.478261	0.945652
IL12p40	0.478261	0.956522
IL12p40	0.478261	0.967391
IL12p40	0.434783	0.967391
IL12p40	0.391304	0.967391
IL12p40	0.347826	0.967391
IL12p40	0.304348	0.967391
IL12p40	0.26087	0.967391
IL12p40	0.26087	0.978261
IL12p40	0.217391	0.978261
IL12p40	0.217391	0.98913
IL12p40	0.173913	0.98913
IL12p40	0.173913	1
IL12p40	0.130435	1
IL12p40	0.0869565	1
IL12p40	0.0434783	1
IL12p40	0	1

## Sheet: Figure 3b
Discovery				Replication
Model	Sensitivity	Specificity		Model	Sensitivity	Specificity
Stepwise model	1	0		Stepwise model	1	0
Stepwise model	1	0.0333333		Stepwise model	1	0
Stepwise model	1	0.0666667		Stepwise model	0.977778	0
Stepwise model	0.979167	0.0666667		Stepwise model	0.955556	0
Stepwise model	0.979167	0.1		Stepwise model	0.955556	0.2
Stepwise model	0.979167	0.133333		Stepwise model	0.933333	0.2
Stepwise model	0.979167	0.166667		Stepwise model	0.911111	0.2
Stepwise model	0.979167	0.2		Stepwise model	0.888889	0.2
Stepwise model	0.979167	0.233333		Stepwise model	0.866667	0.2
Stepwise model	0.958333	0.233333		Stepwise model	0.844444	0.2
Stepwise model	0.958333	0.266667		Stepwise model	0.822222	0.2
Stepwise model	0.958333	0.3		Stepwise model	0.8	0.2
Stepwise model	0.958333	0.333333		Stepwise model	0.777778	0.2
Stepwise model	0.958333	0.366667		Stepwise model	0.755556	0.2
Stepwise model	0.958333	0.4		Stepwise model	0.733333	0.2
Stepwise model	0.9375	0.4		Stepwise model	0.711111	0.2
Stepwise model	0.9375	0.433333		Stepwise model	0.688889	0.2
Stepwise model	0.916667	0.433333		Stepwise model	0.666667	0.2
Stepwise model	0.895833	0.433333		Stepwise model	0.644444	0.2
Stepwise model	0.895833	0.466667		Stepwise model	0.644444	0.4
Stepwise model	0.895833	0.5		Stepwise model	0.644444	0.6
Stepwise model	0.895833	0.533333		Stepwise model	0.622222	0.6
Stepwise model	0.895833	0.566667		Stepwise model	0.6	0.6
Stepwise model	0.895833	0.6		Stepwise model	0.577778	0.6
Stepwise model	0.895833	0.633333		Stepwise model	0.555556	0.6
Stepwise model	0.895833	0.666667		Stepwise model	0.533333	0.6
Stepwise model	0.895833	0.7		Stepwise model	0.511111	0.6
Stepwise model	0.875	0.7		Stepwise model	0.488889	0.6
Stepwise model	0.854167	0.7		Stepwise model	0.466667	0.6
Stepwise model	0.854167	0.733333		Stepwise model	0.444444	0.6
Stepwise model	0.854167	0.766667		Stepwise model	0.444444	0.8
Stepwise model	0.833333	0.766667		Stepwise model	0.444444	1
Stepwise model	0.8125	0.766667		Stepwise model	0.422222	1
Stepwise model	0.791667	0.766667		Stepwise model	0.4	1
Stepwise model	0.770833	0.766667		Stepwise model	0.377778	1
Stepwise model	0.75	0.766667		Stepwise model	0.355556	1
Stepwise model	0.729167	0.766667		Stepwise model	0.333333	1
Stepwise model	0.708333	0.766667		Stepwise model	0.311111	1
Stepwise model	0.708333	0.8		Stepwise model	0.288889	1
Stepwise model	0.6875	0.8		Stepwise model	0.266667	1
Stepwise model	0.666667	0.8		Stepwise model	0.244444	1
Stepwise model	0.645833	0.8		Stepwise model	0.222222	1
Stepwise model	0.625	0.8		Stepwise model	0.2	1
Stepwise model	0.625	0.833333		Stepwise model	0.177778	1
Stepwise model	0.625	0.866667		Stepwise model	0.155556	1
Stepwise model	0.625	0.9		Stepwise model	0.133333	1
Stepwise model	0.604167	0.9		Stepwise model	0.111111	1
Stepwise model	0.583333	0.9		Stepwise model	0.0888889	1
Stepwise model	0.5625	0.9		Stepwise model	0.0666667	1
Stepwise model	0.541667	0.9		Stepwise model	0.0444444	1
Stepwise model	0.541667	0.933333		Stepwise model	0.0222222	1
Stepwise model	0.520833	0.933333		Stepwise model	0	1
Stepwise model	0.5	0.933333		NfL	1	0
Stepwise model	0.479167	0.933333		NfL	0.977778	0
Stepwise model	0.458333	0.933333		NfL	0.955556	0
Stepwise model	0.4375	0.933333		NfL	0.955556	0.2
Stepwise model	0.4375	0.966667		NfL	0.933333	0.2
Stepwise model	0.416667	0.966667		NfL	0.911111	0.2
Stepwise model	0.395833	0.966667		NfL	0.911111	0.4
Stepwise model	0.375	0.966667		NfL	0.888889	0.4
Stepwise model	0.354167	0.966667		NfL	0.866667	0.4
Stepwise model	0.333333	0.966667		NfL	0.844444	0.4
Stepwise model	0.3125	0.966667		NfL	0.822222	0.4
Stepwise model	0.291667	0.966667		NfL	0.8	0.4
Stepwise model	0.270833	0.966667		NfL	0.777778	0.4
Stepwise model	0.25	0.966667		NfL	0.755556	0.4
Stepwise model	0.229167	0.966667		NfL	0.755556	0.6
Stepwise model	0.208333	0.966667		NfL	0.733333	0.6
Stepwise model	0.1875	0.966667		NfL	0.711111	0.6
Stepwise model	0.166667	0.966667		NfL	0.688889	0.6
Stepwise model	0.166667	1		NfL	0.666667	0.6
Stepwise model	0.145833	1		NfL	0.644444	0.6
Stepwise model	0.125	1		NfL	0.644444	0.8
Stepwise model	0.104167	1		NfL	0.622222	0.8
Stepwise model	0.0833333	1		NfL	0.6	0.8
Stepwise model	0.0625	1		NfL	0.6	1
Stepwise model	0.0416667	1		NfL	0.577778	1
Stepwise model	0.0208333	1		NfL	0.555556	1
Stepwise model	0	1		NfL	0.533333	1
NfL	1	0		NfL	0.511111	1
NfL	0.979167	0		NfL	0.488889	1
NfL	0.979167	0.0333333		NfL	0.466667	1
NfL	0.958333	0.0333333		NfL	0.444444	1
NfL	0.958333	0.0666667		NfL	0.422222	1
NfL	0.958333	0.1		NfL	0.4	1
NfL	0.958333	0.133333		NfL	0.377778	1
NfL	0.958333	0.166667		NfL	0.355556	1
NfL	0.958333	0.2		NfL	0.333333	1
NfL	0.958333	0.233333		NfL	0.311111	1
NfL	0.958333	0.266667		NfL	0.288889	1
NfL	0.9375	0.266667		NfL	0.266667	1
NfL	0.9375	0.3		NfL	0.244444	1
NfL	0.9375	0.333333		NfL	0.222222	1
NfL	0.9375	0.366667		NfL	0.2	1
NfL	0.916667	0.366667		NfL	0.177778	1
NfL	0.916667	0.4		NfL	0.155556	1
NfL	0.916667	0.433333		NfL	0.133333	1
NfL	0.916667	0.466667		NfL	0.111111	1
NfL	0.895833	0.466667		NfL	0.0888889	1
NfL	0.895833	0.5		NfL	0.0666667	1
NfL	0.875	0.5		NfL	0.0444444	1
NfL	0.854167	0.5		NfL	0.0222222	1
NfL	0.833333	0.5		NfL	0	1
NfL	0.8125	0.5		IL1RA	1	0
NfL	0.8125	0.533333		IL1RA	0.977778	0
NfL	0.8125	0.566667		IL1RA	0.955556	0
NfL	0.791667	0.566667		IL1RA	0.955556	0.2
NfL	0.770833	0.566667		IL1RA	0.933333	0.2
NfL	0.770833	0.6		IL1RA	0.933333	0.4
NfL	0.770833	0.633333		IL1RA	0.911111	0.4
NfL	0.75	0.633333		IL1RA	0.888889	0.4
NfL	0.75	0.666667		IL1RA	0.866667	0.4
NfL	0.729167	0.666667		IL1RA	0.866667	0.6
NfL	0.708333	0.666667		IL1RA	0.844444	0.6
NfL	0.6875	0.666667		IL1RA	0.822222	0.6
NfL	0.6875	0.7		IL1RA	0.8	0.6
NfL	0.666667	0.7		IL1RA	0.777778	0.6
NfL	0.645833	0.7		IL1RA	0.755556	0.6
NfL	0.645833	0.733333		IL1RA	0.733333	0.6
NfL	0.625	0.733333		IL1RA	0.711111	0.6
NfL	0.604167	0.733333		IL1RA	0.688889	0.6
NfL	0.583333	0.733333		IL1RA	0.688889	0.8
NfL	0.5625	0.733333		IL1RA	0.666667	0.8
NfL	0.541667	0.733333		IL1RA	0.644444	0.8
NfL	0.520833	0.733333		IL1RA	0.622222	0.8
NfL	0.5	0.733333		IL1RA	0.6	0.8
NfL	0.479167	0.733333		IL1RA	0.577778	0.8
NfL	0.458333	0.733333		IL1RA	0.555556	0.8
NfL	0.4375	0.733333		IL1RA	0.533333	0.8
NfL	0.4375	0.766667		IL1RA	0.511111	0.8
NfL	0.4375	0.8		IL1RA	0.488889	0.8
NfL	0.4375	0.833333		IL1RA	0.466667	0.8
NfL	0.4375	0.866667		IL1RA	0.444444	0.8
NfL	0.416667	0.866667		IL1RA	0.444444	1
NfL	0.395833	0.866667		IL1RA	0.422222	1
NfL	0.375	0.866667		IL1RA	0.4	1
NfL	0.354167	0.866667		IL1RA	0.377778	1
NfL	0.354167	0.9		IL1RA	0.355556	1
NfL	0.333333	0.9		IL1RA	0.333333	1
NfL	0.3125	0.9		IL1RA	0.311111	1
NfL	0.291667	0.9		IL1RA	0.288889	1
NfL	0.270833	0.9		IL1RA	0.266667	1
NfL	0.270833	0.933333		IL1RA	0.244444	1
NfL	0.270833	0.966667		IL1RA	0.222222	1
NfL	0.25	0.966667		IL1RA	0.2	1
NfL	0.229167	0.966667		IL1RA	0.177778	1
NfL	0.208333	0.966667		IL1RA	0.155556	1
NfL	0.1875	0.966667		IL1RA	0.133333	1
NfL	0.1875	1		IL1RA	0.111111	1
NfL	0.166667	1		IL1RA	0.0888889	1
NfL	0.145833	1		IL1RA	0.0666667	1
NfL	0.125	1		IL1RA	0.0444444	1
NfL	0.104167	1		IL1RA	0.0222222	1
NfL	0.0833333	1		IL1RA	0	1
NfL	0.0625	1		FASLG	1	0
NfL	0.0416667	1		FASLG	0.977778	0
NfL	0.0208333	1		FASLG	0.955556	0
NfL	0	1		FASLG	0.933333	0
IL1RA	1	0		FASLG	0.911111	0
IL1RA	1	0.0333333		FASLG	0.911111	0.2
IL1RA	1	0.0666667		FASLG	0.911111	0.4
IL1RA	1	0.1		FASLG	0.888889	0.4
IL1RA	0.979167	0.1		FASLG	0.866667	0.4
IL1RA	0.958333	0.1		FASLG	0.844444	0.4
IL1RA	0.9375	0.1		FASLG	0.822222	0.4
IL1RA	0.9375	0.133333		FASLG	0.8	0.4
IL1RA	0.916667	0.133333		FASLG	0.777778	0.4
IL1RA	0.895833	0.133333		FASLG	0.755556	0.4
IL1RA	0.895833	0.166667		FASLG	0.733333	0.4
IL1RA	0.895833	0.2		FASLG	0.711111	0.4
IL1RA	0.895833	0.233333		FASLG	0.688889	0.4
IL1RA	0.875	0.233333		FASLG	0.666667	0.4
IL1RA	0.875	0.266667		FASLG	0.644444	0.4
IL1RA	0.854167	0.266667		FASLG	0.644444	0.6
IL1RA	0.854167	0.3		FASLG	0.622222	0.6
IL1RA	0.833333	0.3		FASLG	0.6	0.6
IL1RA	0.8125	0.3		FASLG	0.577778	0.6
IL1RA	0.791667	0.3		FASLG	0.555556	0.6
IL1RA	0.770833	0.3		FASLG	0.533333	0.6
IL1RA	0.770833	0.333333		FASLG	0.511111	0.6
IL1RA	0.75	0.333333		FASLG	0.488889	0.6
IL1RA	0.75	0.366667		FASLG	0.466667	0.6
IL1RA	0.75	0.4		FASLG	0.444444	0.6
IL1RA	0.75	0.433333		FASLG	0.444444	0.8
IL1RA	0.729167	0.433333		FASLG	0.422222	0.8
IL1RA	0.729167	0.466667		FASLG	0.4	0.8
IL1RA	0.729167	0.5		FASLG	0.377778	0.8
IL1RA	0.729167	0.533333		FASLG	0.355556	0.8
IL1RA	0.729167	0.566667		FASLG	0.355556	1
IL1RA	0.708333	0.566667		FASLG	0.333333	1
IL1RA	0.6875	0.566667		FASLG	0.311111	1
IL1RA	0.6875	0.6		FASLG	0.288889	1
IL1RA	0.6875	0.633333		FASLG	0.266667	1
IL1RA	0.666667	0.633333		FASLG	0.244444	1
IL1RA	0.645833	0.633333		FASLG	0.222222	1
IL1RA	0.625	0.633333		FASLG	0.2	1
IL1RA	0.604167	0.633333		FASLG	0.177778	1
IL1RA	0.604167	0.666667		FASLG	0.155556	1
IL1RA	0.583333	0.666667		FASLG	0.133333	1
IL1RA	0.5625	0.666667		FASLG	0.111111	1
IL1RA	0.541667	0.666667		FASLG	0.0888889	1
IL1RA	0.520833	0.666667		FASLG	0.0666667	1
IL1RA	0.5	0.666667		FASLG	0.0444444	1
IL1RA	0.5	0.7		FASLG	0.0222222	1
IL1RA	0.5	0.733333		FASLG	0	1
IL1RA	0.479167	0.733333		CCL3	1	0
IL1RA	0.479167	0.766667		CCL3	0.977778	0
IL1RA	0.479167	0.8		CCL3	0.955556	0
IL1RA	0.479167	0.833333		CCL3	0.933333	0
IL1RA	0.458333	0.833333		CCL3	0.911111	0
IL1RA	0.4375	0.833333		CCL3	0.911111	0.2
IL1RA	0.416667	0.833333		CCL3	0.911111	0.4
IL1RA	0.416667	0.866667		CCL3	0.888889	0.4
IL1RA	0.416667	0.9		CCL3	0.866667	0.4
IL1RA	0.395833	0.9		CCL3	0.844444	0.4
IL1RA	0.375	0.9		CCL3	0.822222	0.4
IL1RA	0.375	0.933333		CCL3	0.8	0.4
IL1RA	0.354167	0.933333		CCL3	0.777778	0.4
IL1RA	0.333333	0.933333		CCL3	0.755556	0.4
IL1RA	0.3125	0.933333		CCL3	0.733333	0.4
IL1RA	0.3125	0.966667		CCL3	0.733333	0.6
IL1RA	0.3125	1		CCL3	0.711111	0.6
IL1RA	0.291667	1		CCL3	0.711111	0.8
IL1RA	0.270833	1		CCL3	0.688889	0.8
IL1RA	0.25	1		CCL3	0.666667	0.8
IL1RA	0.229167	1		CCL3	0.644444	0.8
IL1RA	0.208333	1		CCL3	0.622222	0.8
IL1RA	0.1875	1		CCL3	0.6	0.8
IL1RA	0.166667	1		CCL3	0.577778	0.8
IL1RA	0.145833	1		CCL3	0.577778	1
IL1RA	0.125	1		CCL3	0.555556	1
IL1RA	0.104167	1		CCL3	0.533333	1
IL1RA	0.0833333	1		CCL3	0.511111	1
IL1RA	0.0625	1		CCL3	0.488889	1
IL1RA	0.0416667	1		CCL3	0.466667	1
IL1RA	0.0208333	1		CCL3	0.444444	1
IL1RA	0	1		CCL3	0.422222	1
FASLG	1	0		CCL3	0.4	1
FASLG	1	0.0333333		CCL3	0.377778	1
FASLG	0.979167	0.0333333		CCL3	0.355556	1
FASLG	0.979167	0.0666667		CCL3	0.333333	1
FASLG	0.958333	0.0666667		CCL3	0.311111	1
FASLG	0.958333	0.1		CCL3	0.288889	1
FASLG	0.9375	0.1		CCL3	0.266667	1
FASLG	0.916667	0.1		CCL3	0.244444	1
FASLG	0.916667	0.133333		CCL3	0.222222	1
FASLG	0.916667	0.166667		CCL3	0.2	1
FASLG	0.895833	0.166667		CCL3	0.177778	1
FASLG	0.875	0.166667		CCL3	0.155556	1
FASLG	0.875	0.2		CCL3	0.133333	1
FASLG	0.875	0.233333		CCL3	0.111111	1
FASLG	0.875	0.266667		CCL3	0.0888889	1
FASLG	0.875	0.3		CCL3	0.0666667	1
FASLG	0.875	0.333333		CCL3	0.0444444	1
FASLG	0.875	0.366667		CCL3	0.0222222	1
FASLG	0.875	0.4		CCL3	0	1
FASLG	0.875	0.433333		CD6	1	0
FASLG	0.875	0.466667		CD6	0.977778	0
FASLG	0.875	0.5		CD6	0.955556	0
FASLG	0.854167	0.5		CD6	0.933333	0
FASLG	0.854167	0.533333		CD6	0.911111	0
FASLG	0.833333	0.533333		CD6	0.888889	0
FASLG	0.833333	0.566667		CD6	0.866667	0
FASLG	0.8125	0.566667		CD6	0.844444	0
FASLG	0.791667	0.566667		CD6	0.822222	0
FASLG	0.770833	0.566667		CD6	0.822222	0.2
FASLG	0.75	0.566667		CD6	0.8	0.2
FASLG	0.729167	0.566667		CD6	0.8	0.4
FASLG	0.708333	0.566667		CD6	0.777778	0.4
FASLG	0.6875	0.566667		CD6	0.755556	0.4
FASLG	0.666667	0.566667		CD6	0.733333	0.4
FASLG	0.645833	0.566667		CD6	0.711111	0.4
FASLG	0.625	0.566667		CD6	0.711111	0.6
FASLG	0.604167	0.6		CD6	0.688889	0.6
FASLG	0.604167	0.633333		CD6	0.666667	0.6
FASLG	0.583333	0.633333		CD6	0.644444	0.6
FASLG	0.583333	0.666667		CD6	0.622222	0.6
FASLG	0.5625	0.666667		CD6	0.6	0.6
FASLG	0.5625	0.7		CD6	0.577778	0.6
FASLG	0.541667	0.7		CD6	0.555556	0.6
FASLG	0.520833	0.7		CD6	0.533333	0.6
FASLG	0.520833	0.733333		CD6	0.511111	0.6
FASLG	0.520833	0.766667		CD6	0.488889	0.6
FASLG	0.5	0.766667		CD6	0.466667	0.6
FASLG	0.479167	0.766667		CD6	0.444444	0.6
FASLG	0.479167	0.8		CD6	0.422222	0.6
FASLG	0.458333	0.8		CD6	0.4	0.6
FASLG	0.4375	0.8		CD6	0.377778	0.6
FASLG	0.416667	0.8		CD6	0.355556	0.6
FASLG	0.416667	0.833333		CD6	0.333333	0.6
FASLG	0.395833	0.833333		CD6	0.311111	0.6
FASLG	0.395833	0.866667		CD6	0.288889	0.6
FASLG	0.375	0.866667		CD6	0.266667	0.6
FASLG	0.354167	0.866667		CD6	0.244444	0.6
FASLG	0.333333	0.866667		CD6	0.244444	0.8
FASLG	0.3125	0.866667		CD6	0.222222	0.8
FASLG	0.291667	0.866667		CD6	0.2	0.8
FASLG	0.291667	0.9		CD6	0.177778	0.8
FASLG	0.270833	0.9		CD6	0.155556	0.8
FASLG	0.25	0.9		CD6	0.133333	0.8
FASLG	0.229167	0.9		CD6	0.111111	0.8
FASLG	0.229167	0.933333		CD6	0.0888889	0.8
FASLG	0.229167	0.966667		CD6	0.0888889	1
FASLG	0.208333	0.966667		CD6	0.0666667	1
FASLG	0.1875	0.966667		CD6	0.0444444	1
FASLG	0.166667	0.966667		CD6	0.0222222	1
FASLG	0.145833	0.966667		CD6	0	1
FASLG	0.125	0.966667
FASLG	0.104167	0.966667
FASLG	0.0833333	0.966667
FASLG	0.0625	0.966667
FASLG	0.0416667	0.966667
FASLG	0.0208333	0.966667
FASLG	0	0.966667
FASLG	0	1
CCL3	1	0
CCL3	1	0.0333333
CCL3	1	0.0666667
CCL3	0.979167	0.0666667
CCL3	0.979167	0.1
CCL3	0.958333	0.1
CCL3	0.958333	0.133333
CCL3	0.9375	0.133333
CCL3	0.916667	0.133333
CCL3	0.916667	0.166667
CCL3	0.895833	0.166667
CCL3	0.875	0.166667
CCL3	0.875	0.2
CCL3	0.875	0.233333
CCL3	0.875	0.266667
CCL3	0.875	0.3
CCL3	0.875	0.333333
CCL3	0.875	0.366667
CCL3	0.875	0.433333
CCL3	0.854167	0.433333
CCL3	0.854167	0.466667
CCL3	0.833333	0.466667
CCL3	0.833333	0.5
CCL3	0.8125	0.5
CCL3	0.791667	0.5
CCL3	0.770833	0.5
CCL3	0.75	0.5
CCL3	0.729167	0.5
CCL3	0.729167	0.533333
CCL3	0.729167	0.566667
CCL3	0.708333	0.566667
CCL3	0.6875	0.566667
CCL3	0.6875	0.6
CCL3	0.666667	0.6
CCL3	0.645833	0.6
CCL3	0.625	0.6
CCL3	0.604167	0.6
CCL3	0.583333	0.6
CCL3	0.583333	0.633333
CCL3	0.5625	0.633333
CCL3	0.541667	0.633333
CCL3	0.520833	0.633333
CCL3	0.520833	0.666667
CCL3	0.5	0.666667
CCL3	0.5	0.7
CCL3	0.5	0.733333
CCL3	0.479167	0.733333
CCL3	0.458333	0.733333
CCL3	0.4375	0.733333
CCL3	0.4375	0.766667
CCL3	0.4375	0.8
CCL3	0.416667	0.8
CCL3	0.416667	0.833333
CCL3	0.395833	0.833333
CCL3	0.375	0.833333
CCL3	0.354167	0.833333
CCL3	0.333333	0.833333
CCL3	0.3125	0.833333
CCL3	0.291667	0.833333
CCL3	0.270833	0.833333
CCL3	0.25	0.833333
CCL3	0.229167	0.833333
CCL3	0.208333	0.833333
CCL3	0.1875	0.833333
CCL3	0.166667	0.833333
CCL3	0.145833	0.833333
CCL3	0.145833	0.866667
CCL3	0.125	0.866667
CCL3	0.125	0.9
CCL3	0.104167	0.9
CCL3	0.104167	0.933333
CCL3	0.0833333	0.933333
CCL3	0.0625	0.933333
CCL3	0.0625	0.966667
CCL3	0.0416667	0.966667
CCL3	0.0208333	0.966667
CCL3	0.0208333	1
CCL3	0	1
CD6	1	0
CD6	1	0.0333333
CD6	0.979167	0.0333333
CD6	0.979167	0.0666667
CD6	0.979167	0.1
CD6	0.979167	0.133333
CD6	0.979167	0.166667
CD6	0.979167	0.2
CD6	0.979167	0.233333
CD6	0.958333	0.233333
CD6	0.9375	0.233333
CD6	0.9375	0.266667
CD6	0.916667	0.266667
CD6	0.895833	0.266667
CD6	0.895833	0.3
CD6	0.875	0.3
CD6	0.875	0.333333
CD6	0.854167	0.333333
CD6	0.854167	0.366667
CD6	0.833333	0.366667
CD6	0.833333	0.4
CD6	0.833333	0.433333
CD6	0.8125	0.433333
CD6	0.8125	0.466667
CD6	0.8125	0.5
CD6	0.791667	0.5
CD6	0.791667	0.533333
CD6	0.791667	0.566667
CD6	0.770833	0.566667
CD6	0.770833	0.6
CD6	0.75	0.6
CD6	0.75	0.633333
CD6	0.75	0.666667
CD6	0.729167	0.666667
CD6	0.708333	0.666667
CD6	0.6875	0.666667
CD6	0.666667	0.666667
CD6	0.645833	0.666667
CD6	0.625	0.666667
CD6	0.604167	0.666667
CD6	0.583333	0.666667
CD6	0.5625	0.666667
CD6	0.541667	0.666667
CD6	0.520833	0.666667
CD6	0.520833	0.7
CD6	0.520833	0.733333
CD6	0.5	0.733333
CD6	0.479167	0.733333
CD6	0.458333	0.733333
CD6	0.4375	0.733333
CD6	0.416667	0.733333
CD6	0.395833	0.733333
CD6	0.375	0.733333
CD6	0.354167	0.733333
CD6	0.333333	0.733333
CD6	0.333333	0.766667
CD6	0.3125	0.766667
CD6	0.291667	0.766667
CD6	0.291667	0.8
CD6	0.291667	0.833333
CD6	0.291667	0.866667
CD6	0.270833	0.866667
CD6	0.25	0.866667
CD6	0.229167	0.866667
CD6	0.208333	0.866667
CD6	0.208333	0.9
CD6	0.1875	0.9
CD6	0.166667	0.9
CD6	0.145833	0.9
CD6	0.125	0.9
CD6	0.125	0.933333
CD6	0.104167	0.933333
CD6	0.0833333	0.933333
CD6	0.0625	0.933333
CD6	0.0416667	0.933333
CD6	0.0416667	0.966667
CD6	0.0416667	1
CD6	0.0208333	1
CD6	0	1

## Sheet: Figure 4
	EDSS_0	EDSS_1	EDSS_2	EDSS_3	EDSS_4	EDSS_5	EDSS_6	EDSS_7	EDSS_8	EDSS_9	EDSS_10	EDSS_11	EDSS_12	EDSS_13	Age	nARMSS	nARMSS Group	Prediction CSF	Prediction CSF Group
Dis_MS_55	0	0	0		0	0									52	-4.8339	-4	-5.42004	-4
Dis_MS_42			0.333333	0		0	0	0							46	-4.72698	-4	-3.05458	-3
Dis_MS_48	0.5			0.5		0.5									46	-4.72538	-4	-3.83534	-3
Dis_MS_36	3	0	0	0	0	0	0	0							44	-4.70415	-4	-3.82446	-3
Dis_MS_61	1	0	0	0	0										44	-4.66955	-4	-4.42624	-4
Dis_MS_47	1	1	0	0	1		0	0							49	-4.57228	-4	-4.97682	-4
Dis_MS_10			1.5	1.5	1.5	1.5	2	2	2						64	-4.53054	-4	-4.4222	-4
Dis_MS_56	1.25	0	0.5		0										48	-4.49735	-4	-4.6178	-4
Dis_MS_67	0	0	0	0											37	-4.45899	-4	-2.51802	0
Dis_MS_21	2	0	0		0		0		0						34	-4.43828	-4	-2.03626	0
Dis_MS_50	0	0	0	0	0										34	-4.36943	-4	-4.55713	-4
Dis_MS_64	0	0	0	0	0										32	-4.28302	-4	-2.5308	0
Dis_MS_89	1	0	0	0	0	0									30	-4.09494	-4	-4.29251	-4
Dis_MS_30	2	1	1	1	1	1	1	1							46	-4.08085	-4	-3.37493	-3
Dis_MS_28	0	0	0		0	0	0	0	0	0					23	-4.00482	-4	-2.9889	0
Dis_MS_1	0	0	0		0	1	1	0	0						30	-3.98213	-3	-4.13649	-4
Dis_MS_49	0	1	1		0	0	0	0							35	-3.90723	-3	-0.818082	-1
Dis_MS_12	0	0	0		0	0	0	0	0						21	-3.8694	-3	-2.02328	0
Dis_MS_17	0	0	0	0	0	0									22	-3.86241	-3	-3.85564	-3
Dis_MS_33	1	0	0		0										27	-3.82972	-3	-2.80876	0
Dis_MS_44	0	0		0	1.25	1.5									36	-3.82849	-3	-2.71016	0
Dis_MS_23	2	0	0		1	1	1	0							36	-3.81925	-3	-3.04213	-3
Dis_MS_34	0	0	0	0	0	0	0								20	-3.74642	-3	-2.78377	0
Dis_MS_45	0.5	0.5	0.5		0										21	-3.70288	-3	-2.21606	0
Dis_MS_62	0	0	0	0											19	-3.58341	-3	-1.32553	0
Dis_MS_46	0	0.5	0.5	0	0	1	1	1							28	-3.55682	-3	-3.68821	-3
Dis_MS_52	0	0		0	0	0	0	0							16	-3.55214	-3	-1.42756	0
Dis_MS_68	1	1	1	1											40	-3.45304	-3	-0.80518	-1
Dis_MS_40	0		0	0	0	1	1								23	-3.34589	-3	-3.24126	-3
Dis_MS_16		0	1	1	1	1	1	0							33	-3.34322	-3	-1.91914	0
Dis_MS_9	1	2	2	2	2	3	3	3		2	2	2			54	-3.29955	-3	-3.94405	-3
Dis_MS_15			0		1	1	1	1	1	1	1	1			31	-3.21775	-3	-3.89918	-3
Dis_MS_90	2	2	2	2	2										52	-3.05088	-3	-2.6884	0
Dis_MS_43	1	1	0	0		1	1	0							24	-3.0153	-3	-2.56971	0
Dis_MS_2	0	0	1		0	0.5	1								21	-3.00875	-3	-0.802765	-1
Dis_MS_6	0	2	2		1.5	1.5	1.5	2.5	3						47	-2.98016	0	-4.11983	-4
Dis_MS_18		0	0	0	0.666667	1	1								22	-2.94941	0	-2.98464	0
Dis_MS_57	1	2	2.5	2	2										51	-2.89892	0	-3.72697	-3
Dis_MS_59	1	1	1.25		1		1								35	-2.89881	0	-3.72367	-3
Dis_MS_7	2.5	2.5	2.5	3.5	3.5	3.5	3.5	3		2					59	-2.89024	0	-4.13775	-4
Dis_MS_20	2	0	0	1	2	2	2								35	-2.80892	0	-2.79674	0
Dis_MS_35	0	0	1	1	1	1	1		1	1					24	-2.49781	0	-3.8576	-3
Dis_MS_11		0.5	1	1	1.5	1.5	1.5								32	-2.30751	0	-2.14111	0
Dis_MS_26		0	1	1	1	1	2	2	2	2					33	-2.26315	0	-1.93861	0
Dis_MS_88	1	1	1	1.5	1.5	1	1	1							29	-2.03917	0	-1.38462	0
Dis_MS_66	2.5	1	1	1											26	-2.01632	0	-3.20476	-3
Dis_MS_53	2	2	2	2	2	2									43	-1.95152	0	-2.20858	0
Dis_MS_31	1	2	3	2.5	3.5	3.5	3.5	3.5	2.5	2	2				48	-1.77703	0	-2.46289	0
Dis_MS_25	0	0	0	2	2	2	2	2							31	-1.65686	0	-2.88089	0
Dis_MS_37	3.5	2	2	2	2	2		0	0	0					31	-1.62032	0	-2.18517	0
Dis_MS_54	0	0	1.5	1.5	1.25	1.5									23	-1.53951	0	0.53116	-1
Dis_MS_70	3.5	1.5	2.5	2											44	-1.50895	0	-1.61944	0
Dis_MS_22	1	1	1	1	2	2	2								29	-1.4592	0	-0.802958	-1
Dis_MS_8						1.5	1.5			1.5	2	2			29	-1.41411	0	-0.431626	-1
Dis_MS_19	0.5	2	2	2.5	2.5	2	2	2	1		1		1		30	-1.40657	0	-0.871612	-1
Dis_MS_24	0	0	1	1.5	2.5	2									26	-1.21759	0	-2.61619	0
Dis_MS_91	1	1	1.5	1.5	1.5	1.5	1.5								26	-1.08162	0	-3.20725	-3
Dis_MS_92	1	1	2	2	2										27	-0.336936	-1	-2.27863	0
Dis_MS_13	4.5	3.5	3.5	3.5	3.5	3.5	3.5	3.5	3.5	3.5	3.5	3.5			45	-0.20198	-1	-1.85298	0
Dis_MS_63		1	2	2	2										26	0.228077	-1	-1.59485	0
Dis_MS_32	2	2	2	2	2	2	1	1							23	0.308547	-1	-1.15982	0
Dis_MS_27	2	2	2.75	2	2	2	2								28	0.551273	-1	0.17335	-1
Dis_MS_69	2	2	2	1											24	0.592534	-1	-0.149966	-1
Dis_MS_39		3		3	4	4	4	4							40	0.845413	-1	-0.0115101	-1
Dis_MS_58	2.5	2	2	2	2	3									20	1.50733	-1	-0.263651	-1
Dis_MS_41	1	3		2	2	2	2.33333								16	1.55038	-1	-0.102605	-1
Dis_MS_14	2	2.5	2.5	2.5	2.5	2.5	2.5		2.5	2.5	2.5	2.5	2.5	2	23	1.55522	-1	0.165922	-1
Dis_MS_38	2	2	2.5	2.5	2.5	2.5	2								23	1.77129	-1	0.215783	-1
Dis_MS_29	2.5	2.5	2.5	2.5	2.5		2.5								23	2.10633	-1	-0.99107	-1
Dis_MS_5	5	3.5	3.5	3.5	3.5	3.5	3.5								28	2.79793	-1	1.7104	-1
Dis_MS_3	3.75		4		4	4	4	4							28	3.10997	-1	-0.270662	-1
Rep_MS_25	0.5	0	0	0											46	-4.6871	-4	-4.76887	-4
Rep_MS_8	1	1	1		0	0		1	0.5		1	1			44	-4.27434	-4	-3.11076	-3
Rep_MS_20	0	0		0	0		1	1	1						31	-3.8368	-3	-1.08074	0
Rep_MS_12	1.5	1.625	1.5	1.625	1.5	1.5	1.5	1.5	2	2					51	-3.7796	-3	-2.9827	0
Rep_MS_7	1.5	1	1	1	1	1	1.5	1	0	1	0	1			38	-3.63449	-3	-4.01639	-4
Rep_MS_4	1			0	1.5	1	0.5	1	1	0	1	1			33	-3.58787	-3	-2.56793	0
Rep_MS_13		0.333333	1		1	1		0	0	0	0	0			28	-3.46974	-3	-3.87496	-3
Rep_MS_23	0				1	1	1								33	-3.45545	-3	-4.20542	-4
Rep_MS_39	0	0		1											24	-3.2678	-3	-3.29567	-3
Rep_MS_11	1.5	1	1	1	1		1		1.5		1.5	1			35	-2.96053	0	-2.32101	0
Rep_MS_37	1.83333	1	1	1											32	-2.55704	0	-4.49136	-4
Rep_MS_3	1	1	1	1			1		1	1		1	1		27	-2.52458	0	-2.52577	0
Rep_MS_16	2	1.75	1.5		1.5	1.5	1.5	1.5	1.5	1.25	1.5				36	-2.38323	0	-2.44304	0
Rep_MS_6	1.5	1.64286	1	1	1	1	1		1	0	1				22	-2.19073	0	-1.07649	0
Rep_MS_19		1	1		1	1		1.5	1.5	1.5					29	-2.18673	0	-3.68774	-3
Rep_MS_2	0.5	0		1			1	2	2	2	2	2			29	-2.09707	0	-1.60346	0
Rep_MS_34	1	1	1	1.5											29	-2.03996	0	-2.33493	0
Rep_MS_15	2	1.83333		1.5	2.5	2.5	1.5	1.5	1.5	1.75	2	2			34	-1.96422	0	-1.92411	0
Rep_MS_26		2	2	2	2										42	-1.82178	0	-1.37728	0
Rep_MS_21	3	0.833333		2	2	2	2	1	1	1	1.5				23	-0.628984	-1	-0.523166	-1
Rep_MS_17		0	0.75	1.25	1.5	1.5	1	1	1.5	2.5	2				18	-0.466841	-1	3.87216	-1
Rep_MS_42	1.5	1.5	1.25	1.5											22	-0.425927	-1	-0.931121	-1
Rep_MS_9	2	2.125	1.875	1.33333	2.5	2.5	2	2	2	2.5	2.5				29	-0.246682	-1	-2.55894	0
Rep_MS_5	1.5	3	2.25	1.5	2		3	4.5	7		7	7			44	-0.112632	-1	-2.14098	0
Rep_MS_10	2.375	4.5	2.5	2.25	2	2		4	4	4	4	4			38	-0.00657217	-1	-1.86856	0
Rep_MS_28	3	2.5	4		4										42	0.685004	-1	-2.1187	0
Rep_MS_40	2.5	2.5	3.5	3.5											35	1.35655	-1	-0.863512	-1
Rep_MS_36	2	2	2	2											19	1.38142	-1	-1.79887	0
Rep_MS_18	3.83333	6	6	6.5	6.5	6.5	6.5	6.5	6.5	6.5	6.5				54	2.01217	-1	-0.860589	-1
Rep_MS_14	2.64286	3	2.5	2.5	2.5	2.5	2.5	3	3	3.25		5			21	2.35207	-1	-1.03822	0
Rep_MS_33	2.25	3	3.5	3.5											27	2.78111	-1	-0.0242213	-1
Rep_MS_35	3.33333		3.5	3											28	2.96448	-1	-0.791357	-1
Rep_MS_1	3.5	2.5	4.5	5.5	6	6.5	7	7.5	8.5	8.5					36	3.21926	-1	-0.856211	-1

## Sheet: Figure 5a
Discovery				Replication
Sample	nARMSS	Prediction		Sample	nARMSS	Prediction
Dis_MS_1	-3.98	-4.13661		Rep_MS_1	3.22	-0.855804
Dis_MS_2	-3.01	-0.801909		Rep_MS_2	-2.1	-1.60292
Dis_MS_3	3.11	-0.269432		Rep_MS_3	-2.52	-2.52478
Dis_MS_5	2.8	1.71412		Rep_MS_4	-3.59	-2.56636
Dis_MS_6	-2.98	-4.12036		Rep_MS_5	-0.11	-2.13975
Dis_MS_7	-2.89	-4.13789		Rep_MS_6	-2.19	-1.0783
Dis_MS_8	-1.41	-0.430884		Rep_MS_7	-3.63	-4.0175
Dis_MS_9	-3.3	-3.94347		Rep_MS_8	-4.27	-3.10943
Dis_MS_10	-4.53	-4.4223		Rep_MS_9	-0.25	-2.55931
Dis_MS_11	-2.31	-2.14319		Rep_MS_10	-0.01	-1.86758
Dis_MS_12	-3.87	-2.02617		Rep_MS_11	-2.96	-2.32166
Dis_MS_13	-0.2	-1.85307		Rep_MS_12	-3.78	-2.97998
Dis_MS_14	1.56	0.166416		Rep_MS_13	-3.47	-3.87472
Dis_MS_15	-3.22	-3.90057		Rep_MS_14	2.35	-1.03725
Dis_MS_16	-3.34	-1.91854		Rep_MS_15	-1.96	-1.9247
Dis_MS_17	-3.86	-3.85479		Rep_MS_16	-2.38	-2.44116
Dis_MS_18	-2.95	-2.98584		Rep_MS_17	-0.47	3.87297
Dis_MS_19	-1.41	-0.87298		Rep_MS_18	2.01	-0.857946
Dis_MS_20	-2.81	-2.79608		Rep_MS_19	-2.19	-3.6868
Dis_MS_21	-4.44	-2.03691		Rep_MS_20	-3.84	-1.0803
Dis_MS_22	-1.46	-0.801591		Rep_MS_21	-0.63	-0.524432
Dis_MS_23	-3.82	-3.04283		Rep_MS_23	-3.46	-4.20665
Dis_MS_24	-1.22	-2.6173		Rep_MS_25	-4.69	-4.76923
Dis_MS_25	-1.66	-2.8812		Rep_MS_26	-1.82	-1.37689
Dis_MS_26	-2.26	-1.9383		Rep_MS_28	0.69	-2.11815
Dis_MS_27	0.55	0.171226		Rep_MS_33	2.78	-0.0226208
Dis_MS_28	-4	-2.98595		Rep_MS_34	-2.04	-2.33609
Dis_MS_29	2.11	-0.991345		Rep_MS_35	2.96	-0.790906
Dis_MS_30	-4.08	-3.37522		Rep_MS_36	1.38	-1.79839
Dis_MS_31	-1.78	-2.46152		Rep_MS_37	-2.56	-4.49566
Dis_MS_32	0.31	-1.16087		Rep_MS_39	-3.27	-3.29541
Dis_MS_33	-3.83	-2.80956		Rep_MS_40	1.36	-0.863781
Dis_MS_34	-3.75	-2.786		Rep_MS_42	-0.43	-0.930616
Dis_MS_35	-2.5	-3.85801
Dis_MS_36	-4.7	-3.82344
Dis_MS_37	-1.62	-2.1849
Dis_MS_38	1.77	0.216589
Dis_MS_39	0.85	-0.0101096
Dis_MS_40	-3.35	-3.24104
Dis_MS_41	1.55	-0.104016
Dis_MS_42	-4.73	-3.05624
Dis_MS_43	-3.02	-2.57152
Dis_MS_44	-3.83	-2.71038
Dis_MS_45	-3.7	-2.21574
Dis_MS_46	-3.56	-3.6874
Dis_MS_47	-4.57	-4.97768
Dis_MS_48	-4.73	-3.83678
Dis_MS_49	-3.91	-0.817856
Dis_MS_50	-4.37	-4.55831
Dis_MS_52	-3.55	-1.42431
Dis_MS_53	-1.95	-2.20737
Dis_MS_54	-1.54	0.531779
Dis_MS_55	-4.83	-5.41856
Dis_MS_56	-4.5	-4.61978
Dis_MS_57	-2.9	-3.7276
Dis_MS_58	1.51	-0.26236
Dis_MS_59	-2.9	-3.72141
Dis_MS_61	-4.67	-4.4272
Dis_MS_62	-3.58	-1.32475
Dis_MS_63	0.23	-1.59386
Dis_MS_64	-4.28	-2.5323
Dis_MS_66	-2.02	-3.20607
Dis_MS_67	-4.46	-2.51728
Dis_MS_68	-3.45	-0.803414
Dis_MS_69	0.59	-0.150677
Dis_MS_70	-1.51	-1.61894
Dis_MS_88	-2.04	-1.38361
Dis_MS_89	-4.09	-4.29124
Dis_MS_90	-3.05	-2.6874
Dis_MS_91	-1.08	-3.20697
Dis_MS_92	-0.34	-2.27895

## Sheet: Figure 5b
Discovery				Replication
cutoff	Specificity	Sensitivity		cutoff	Specificity	Sensitivity
narmss < -4	1	0		narmss < -4	1	0
narmss < -4	1	0.0666667		narmss < -4	1	0.5
narmss < -4	1	0.466667		narmss < -4	0.806452	0.5
narmss < -4	0.875	0.466667		narmss < -4	0.806452	1
narmss < -4	0.875	0.6		narmss < -4	0	1
narmss < -4	0.821429	0.6		narmss < -3	1	0
narmss < -4	0.821429	0.666667		narmss < -3	1	0.111111
narmss < -4	0.767857	0.666667		narmss < -3	0.958333	0.111111
narmss < -4	0.767857	0.733333		narmss < -3	0.958333	0.444444
narmss < -4	0.75	0.733333		narmss < -3	0.916667	0.444444
narmss < -4	0.75	0.8		narmss < -3	0.916667	0.888889
narmss < -4	0.589286	0.8		narmss < -3	0.416667	0.888889
narmss < -4	0.589286	0.933333		narmss < -3	0.416667	1
narmss < -4	0.482143	0.933333		narmss < -3	0	1
narmss < -4	0.482143	1		narmss > -1	1	0
narmss < -4	0	1		narmss > -1	1	0.0714286
narmss < -3	1	0		narmss > -1	1	0.642857
narmss < -3	1	0.0285714		narmss > -1	0.789474	0.642857
narmss < -3	1	0.2		narmss > -1	0.789474	0.785714
narmss < -3	0.972222	0.2		narmss > -1	0.736842	0.785714
narmss < -3	0.972222	0.228571		narmss > -1	0.736842	0.928571
narmss < -3	0.944444	0.228571		narmss > -1	0.526316	0.928571
narmss < -3	0.944444	0.285714		narmss > -1	0.526316	1
narmss < -3	0.916667	0.285714		narmss > -1	0	1
narmss < -3	0.916667	0.371429
narmss < -3	0.861111	0.371429
narmss < -3	0.861111	0.457143
narmss < -3	0.805556	0.457143
narmss < -3	0.805556	0.542857
narmss < -3	0.75	0.542857
narmss < -3	0.75	0.571429
narmss < -3	0.722222	0.571429
narmss < -3	0.722222	0.657143
narmss < -3	0.694444	0.657143
narmss < -3	0.694444	0.742857
narmss < -3	0.638889	0.742857
narmss < -3	0.638889	0.771429
narmss < -3	0.555556	0.771429
narmss < -3	0.555556	0.828571
narmss < -3	0.527778	0.828571
narmss < -3	0.527778	0.857143
narmss < -3	0.444444	0.857143
narmss < -3	0.444444	0.885714
narmss < -3	0.416667	0.885714
narmss < -3	0.416667	0.914286
narmss < -3	0.333333	0.914286
narmss < -3	0.333333	0.971429
narmss < -3	0.305556	0.971429
narmss < -3	0.305556	1
narmss < -3	0	1
narmss > -1	1	0
narmss > -1	1	0.0714286
narmss > -1	0.982456	0.0714286
narmss > -1	0.982456	0.642857
narmss > -1	0.877193	0.642857
narmss > -1	0.877193	0.785714
narmss > -1	0.824561	0.785714
narmss > -1	0.824561	0.857143
narmss > -1	0.807018	0.857143
narmss > -1	0.807018	0.928571
narmss > -1	0.666667	0.928571
narmss > -1	0.666667	1
narmss > -1	0	1

## Sheet: Figure 5c
Discovery				Replication
Sample	nARMSS	Prediction		Sample	nARMSS	Prediction
Dis_MS_1	-3.98	-2.93857		Rep_MS_23	-3.46	-2.89296
Dis_MS_2	-3.01	-2.06116		Rep_MS_25	-4.69	-4.00921
Dis_MS_3	3.11	-2.62942		Rep_MS_26	-1.82	-3.85739
Dis_MS_5	2.8	-1.97664		Rep_MS_28	0.69	-3.21773
Dis_MS_6	-2.98	-3.86949		Rep_MS_33	2.78	-2.26513
Dis_MS_7	-2.89	-4.49292		Rep_MS_34	-2.04	-2.78992
Dis_MS_8	-1.41	-2.66522		Rep_MS_35	2.96	-2.35706
Dis_MS_9	-3.3	-4.9027		Rep_MS_36	1.38	-2.42958
Dis_MS_10	-4.53	-4.68522		Rep_MS_37	-2.56	-2.80576
Dis_MS_11	-2.31	-2.06242		Rep_MS_39	-3.27	-2.56956
Dis_MS_12	-3.87	-2.52205		Rep_MS_40	1.36	-3.0138
Dis_MS_13	-0.2	-3.3699		Rep_MS_42	-0.43	-2.47523
Dis_MS_14	1.56	-2.59715
Dis_MS_15	-3.22	-2.2542
Dis_MS_16	-3.34	-2.38501
Dis_MS_17	-3.86	-2.21036
Dis_MS_18	-2.95	-2.64136
Dis_MS_19	-1.41	-2.14257
Dis_MS_20	-2.81	-2.74057
Dis_MS_21	-4.44	-2.9598
Dis_MS_22	-1.46	-3.13652
Dis_MS_23	-3.82	-3.60453
Dis_MS_24	-1.22	-2.53501
Dis_MS_25	-1.66	-2.43673
Dis_MS_26	-2.26	-2.97325
Dis_MS_27	0.55	-2.25302
Dis_MS_28	-4	-2.42282
Dis_MS_29	2.11	-2.04038
Dis_MS_30	-4.08	-3.80722
Dis_MS_31	-1.78	-3.87
Dis_MS_32	0.31	-2.47957
Dis_MS_33	-3.83	-2.58291
Dis_MS_34	-3.75	-2.10008
Dis_MS_35	-2.5	-2.57673
Dis_MS_36	-4.7	-3.75422
Dis_MS_37	-1.62	-3.06014
Dis_MS_38	1.77	-2.02334
Dis_MS_39	0.85	-3.078
Dis_MS_40	-3.35	-2.47661
Dis_MS_41	1.55	-0.710606
Dis_MS_42	-4.73	-3.86177
Dis_MS_43	-3.02	-1.85627
Dis_MS_44	-3.83	-3.523
Dis_MS_45	-3.7	-2.30585
Dis_MS_46	-3.56	-2.57592
Dis_MS_47	-4.57	-3.90842
Dis_MS_48	-4.73	-3.63353
Dis_MS_49	-3.91	-2.35016
Dis_MS_50	-4.37	-3.60502
Dis_MS_52	-3.55	-2.79785
Dis_MS_53	-1.95	-3.39702
Dis_MS_54	-1.54	-2.00962
Dis_MS_55	-4.83	-4.28746
Dis_MS_56	-4.5	-4.14621
Dis_MS_57	-2.9	-4.11105
Dis_MS_58	1.51	-2.29621
Dis_MS_59	-2.9	-3.01195
Dis_MS_61	-4.67	-3.35381
Dis_MS_62	-3.58	-2.02769
Dis_MS_63	0.23	-2.44953
Dis_MS_64	-4.28	-2.74904
Dis_MS_66	-2.02	-2.42424
Dis_MS_67	-4.46	-2.60331
Dis_MS_68	-3.45	-3.46277
Dis_MS_69	0.59	-2.37204
Dis_MS_70	-1.51	-3.76056
Dis_MS_88	-2.04	-2.54724
Dis_MS_89	-4.09	-2.56531
Dis_MS_90	-3.05	-4.05759
Dis_MS_91	-1.08	-2.60642
Dis_MS_92	-0.34	-2.62164

## Sheet: Figure 5d
Discovery				Replication
cutoff	Specificity	Sensitivity		cutoff	Specificity	Sensitivity
narmss < -4	1	0		narmss < -4	1	0
narmss < -4	0.982143	0		narmss < -4	1	1
narmss < -4	0.982143	0.0666667		narmss < -4	0	1
narmss < -4	0.964286	0.0666667		narmss < -3	1	0
narmss < -4	0.964286	0.2		narmss < -3	1	0.333333
narmss < -4	0.928571	0.2		narmss < -3	0.666667	0.333333
narmss < -4	0.928571	0.266667		narmss < -3	0.666667	0.666667
narmss < -4	0.892857	0.266667		narmss < -3	0.444444	0.666667
narmss < -4	0.892857	0.4		narmss < -3	0.444444	1
narmss < -4	0.875	0.4		narmss < -3	0	1
narmss < -4	0.875	0.6		narmss > -1	1	0
narmss < -4	0.785714	0.6		narmss > -1	1	0.166667
narmss < -4	0.785714	0.666667		narmss > -1	1	0.666667
narmss < -4	0.696429	0.666667		narmss > -1	0.333333	0.666667
narmss < -4	0.696429	0.733333		narmss > -1	0.333333	1
narmss < -4	0.660714	0.733333		narmss > -1	0	1
narmss < -4	0.660714	0.8
narmss < -4	0.553571	0.8
narmss < -4	0.553571	0.866667
narmss < -4	0.482143	0.866667
narmss < -4	0.482143	0.933333
narmss < -4	0.339286	0.933333
narmss < -4	0.339286	1
narmss < -4	0	1
narmss < -3	1	0
narmss < -3	1	0.0285714
narmss < -3	1	0.0571429
narmss < -3	0.972222	0.0571429
narmss < -3	0.972222	0.114286
narmss < -3	0.944444	0.114286
narmss < -3	0.944444	0.171429
narmss < -3	0.888889	0.171429
narmss < -3	0.888889	0.228571
narmss < -3	0.861111	0.228571
narmss < -3	0.861111	0.4
narmss < -3	0.805556	0.4
narmss < -3	0.805556	0.428571
narmss < -3	0.666667	0.428571
narmss < -3	0.666667	0.542857
narmss < -3	0.5	0.542857
narmss < -3	0.5	0.571429
narmss < -3	0.472222	0.571429
narmss < -3	0.472222	0.6
narmss < -3	0.444444	0.6
narmss < -3	0.444444	0.657143
narmss < -3	0.388889	0.657143
narmss < -3	0.388889	0.685714
narmss < -3	0.361111	0.685714
narmss < -3	0.361111	0.714286
narmss < -3	0.277778	0.714286
narmss < -3	0.277778	0.771429
narmss < -3	0.25	0.771429
narmss < -3	0.25	0.828571
narmss < -3	0.222222	0.828571
narmss < -3	0.222222	0.857143
narmss < -3	0.194444	0.857143
narmss < -3	0.194444	0.885714
narmss < -3	0.166667	0.885714
narmss < -3	0.166667	0.914286
narmss < -3	0.138889	0.914286
narmss < -3	0.138889	0.942857
narmss < -3	0.111111	0.942857
narmss < -3	0.111111	0.971429
narmss < -3	0.0277778	0.971429
narmss < -3	0.0277778	1
narmss < -3	0	1
narmss > -1	1	0
narmss > -1	1	0.0714286
narmss > -1	0.982456	0.0714286
narmss > -1	0.982456	0.142857
narmss > -1	0.964912	0.142857
narmss > -1	0.964912	0.214286
narmss > -1	0.947368	0.214286
narmss > -1	0.947368	0.285714
narmss > -1	0.859649	0.285714
narmss > -1	0.859649	0.357143
narmss > -1	0.842105	0.357143
narmss > -1	0.842105	0.428571
narmss > -1	0.807018	0.428571
narmss > -1	0.807018	0.5
narmss > -1	0.736842	0.5
narmss > -1	0.736842	0.571429
narmss > -1	0.719298	0.571429
narmss > -1	0.719298	0.642857
narmss > -1	0.596491	0.642857
narmss > -1	0.596491	0.714286
narmss > -1	0.561404	0.714286
narmss > -1	0.561404	0.857143
narmss > -1	0.385965	0.857143
narmss > -1	0.385965	0.928571
narmss > -1	0.350877	0.928571
narmss > -1	0.350877	1
narmss > -1	0	1

[truncated: 11 more sheets: Figure S1, Figure S2, Figure S3, Figure S4, Figure S5, Figure S6, Figure S7, Figure S8, Figure S9, Figure S10, Figure S12]
